# Supplementary material for: Host Specificity for Bacterial, Archaeal and Fungal Communities Determined for High- and Low-Microbial Abundance Sponge Species in Two Genera
Source: Front Microbiol. 2017 Dec 20;8:2560. doi: 10.3389/fmicb.2017.02560 (PMC5742488; doi:10.3389/fmicb.2017.02560)
Supplement: Supplementary Table 1 — Metadata associated with samples used in this study. [file DataSheet1.xlsx]

## Sheet: Stable1_Metadata
Sample	Replicate	Location	Sponge Genus	SampleSpecies	Temperature	Depth
Da1	1	Mediterranean Sea	Dysidea	D. avara	14.0	7.2
Da2	2	Mediterranean Sea	Dysidea	D. avara	14.0	7.2
Da3	3	Mediterranean Sea	Dysidea	D. avara	14.0	7.2
De1	1	Caribbean Sea	Dysidea	D. etheria	25.2	1.2
De2	2	Caribbean Sea	Dysidea	D. etheria	25.2	1.2
De3	3	Caribbean Sea	Dysidea	D. etheria	25.2	1.2
SWM1	1	Mediterranean Sea			14.0	7.2
SWM2	2	Mediterranean Sea			14.0	7.2
SWM3	3	Mediterranean Sea			14.0	7.2
Aa1	1	Mediterranean Sea	Aplysina	A. aerophoba	14.0	10.3
Aa2	2	Mediterranean Sea	Aplysina	A. aerophoba	14.0	10.3
Aa3	3	Mediterranean Sea	Aplysina	A. aerophoba	14.0	10.3
Ac1	1	Caribbean Sea	Aplysina	A. cauliformis	24.7	1.8
Ac2	2	Caribbean Sea	Aplysina	A. cauliformis	24.7	1.8
Ac3	3	Caribbean Sea	Aplysina	A. cauliformis	24.7	1.8
SWC1	1	Caribbean Sea			25.0	1.5
SWC2	2	Caribbean Sea			25.0	1.5
SWC3	3	Caribbean Sea			25.0	1.5

## Sheet: Stable2_Bacteria_RA
OTU_ID	Aa1	Aa2	Aa3	Da1	Da2	Da3	SWM1	SWM2	SWM3	Ac1	Ac2	Ac3	De1	De2	De3
3148427	0.613874	0.548311	0.48625	0	0	0	0	0	0	0.00942255	0.010382	0.0314644	0	0	0
635683	1.19852	1.28734	1.08056	0	0	0	0	0	0	3.33873	0.28291	0.186109	0	0.0107393	0
838668	0	0	0	0	0	0	0.567586	0.48987	0.603302	0	0	0	0	0	0
410908	0	0	0	0	0	0	0	0	0	0.0125634	0	0	0	0	0.197681
370251	0	0	0	0.689477	0.223535	0.0711238	0	0	0	0.0157043	0.010382	0.0261088	0	0	0
186153	0.0292321	0	0	0.0215462	0	0	1.30717	2.15358	1.24479	0	0	0	0	0	0
4327208	0	0	0	0	0	0	0.39559	0.739426	0.435294	0	0	0	0	0	0
513900	0	0	0	0	0.0638672	0.142248	0	0	0	0	0	0	0	0	0
4347877	0.204625	0.667509	0.189097	0	0	0	0	0	0	0.0471128	0.041528	0.00669456	0	0	0
4327205	0	0	0	0	0	0	0	0	0	0	0	0	0.35503	0.0214786	0
160894	0	0.0476792	0	0.0646385	0.351269	0.0355619	0	0	0.0152735	0	0	0	0	0.569183	0
4479542	0	0	0	0	0	0	0.309592	0.184857	0.267286	0	0	0	0	0	0
859313	0	0	0	0	0	0.0711238	0	0.00924283	0	0	0	0	0.118343	0.0644358	0
3116170	4.99868	17.4268	0.783403	0	0	0.0355619	0	0	0	7.68566	8.49767	105.759	0	0.139611	0
576229	0	0.119198	0	0	0	0.106686	0.0429989	0.00924283	0	0	0	0	0	0	0
546944	0.116928	0.0715188	0.162083	0.2801	0.159668	0.0355619	14.4476	13.55	11.1344	0.0062817	0.0025955	0.000669456	0	0	0
326484	0.233857	0.0476792	0.648333	1.33586	0.255469	0.248933	29.8154	28.4402	31.2953	0.0439719	0.0389325	0.0167364	1.18343	0.171829	0.197681
750031	0	0.0476792	0.0270139	0.0430923	0.0319336	0.0355619	1.35017	1.10914	1.19133	0	0	0	0	0	0
566213	0	0	0	0	0	0	0	0	0	0	0	0	0.118343	0.0107393	0
661170	3.56631	1.74029	4.13312	0	0	0.0355619	0	0	0	3.61198	2.68115	6.0231	0	0	0.0658935
4371041	0	0	0	0	0	0	0	0	0	0.0251268	0.0493145	0.162678	0	0	0
580822	0.14616	0.0238396	0.0810417	0	0	0	0	0	0	2.12007	3.9815	5.72318	0	0	0
317458	0	0	0	0	0	0	0.171996	0.175614	0.221465	0	0.005191	0	0	0	0
153978	0	0	0	0	0	0	0	0	0	0	0	0	0	0	1.64734
4378631	0	0	0	0	0	0	0	0	0	0	0	0	0.35503	0	0
776283	0	0	0	0	0	0	0.39559	0.619269	0.588029	0	0	0	0	0	0
934488	0	0	0	0	0	0	0.0257993	0	0	0.0314085	0	0	0	0.0322179	1.91091
126508	0	0	0	0	0	0	1.39316	2.17206	1.97791	0	0	0	0	0	0
273086	0.0292321	0.0476792	0.0540278	0	0	0.142248	0	0	0	0.0062817	0.0077865	0.00267782	0	0	0
337129	0	0	0	0	0	0.0355619	0.429989	0.443656	0.366563	0	0.0025955	0	0	0	0
539878	0.0292321	0	0.0270139	0	0	0.142248	0	0	0.00763674	0.0596762	0.0129775	0.00669456	0.591716	0.0751751	4.48076
855733	0	0	0	0.0215462	0	0	0.189195	0.175614	0.160371	0	0	0	0	0	0
581171	0	0	0.0270139	0.0215462	0	0	0.455789	0.462141	0.412384	0	0	0	0.710059	0.0429572	0.988403
101015	0	0	0	0	0	0	0.103197	0.101671	0.106914	0	0	0	0	0	0
98009	0	0	0	0	0.127734	0.0355619	0	0.00924283	0	0	0	0	0	0	0
122966	0	0	0	0	0	0	0.128997	0.120157	0.106914	0	0	0	0	0	0
1044315	0	0	0.0270139	0	0	0	0.662183	0.683969	0.77131	0.00314085	0	0	0.118343	0	0
255100	0	0	0	0	0	0	0	0	0	1.45107	1.87914	1.47615	0	0.0107393	0
236142	0	0	0	0	0	0	0	0	0	0.0471128	0	0	0	0	2.37217
311399	0	0.0238396	0	0.0430923	0.127734	0.177809	0	0	0	0	0	0	0	0	0
4389958	2.95244	0.548311	1.91799	0	0	0	0	0	0	0.0973664	0.0882471	0.0502092	0	0	0
4389957	9.58812	2.6462	5.10562	0	0	0	0	0	0	1.12128	0.498336	0.39431	0	0	0
570363	0.14616	0.0953584	0.108056	0	0	0.0355619	0	0	0	0.00942255	0.0337415	0.00200837	0	0	0
354554	0	0.0238396	0	0.0215462	0	0	0.748181	0.776398	0.603302	0	0	0	0	0	0
101837	0.204625	0.0476792	0	0.0430923	0.0319336	0	0.163396	0.110914	0.190918	0	0	0	0	0	0
2910378	0	0.190717	0	0	0	0.0355619	0.0601985	0.00924283	0.0534572	0	0	0	0	0	0
345973	0	0	0	0	0	0	0.103197	0.0277285	0.0381837	0	0	0	0	0	0
545350	0.0292321	0.0238396	0.0540278	0.0861846	0.0319336	0	2.70893	2.47708	2.00082	0	0	0	0	0	0
307155	0	0	0	0	0	0	0.120397	0.110914	0.129825	0	0	0	0	0	0
1022646	0	0.0953584	0	0	0.0638672	0.213371	0.0515987	0.0184857	0.0229102	0	0	0	0	0	0
4426893	0.730802	0.59599	2.37722	0	0	0	0	0	0	8.38293	4.08013	7.0641	0	0.0214786	0
229165	0.0292321	0	0.0270139	0	0	0	0.146196	0.277285	0.366563	0	0	0	0	0	0
346289	0	0	0	0	0	0	0.40419	0.434413	0.3742	0.0188451	0.031146	0.00870293	0.236686	0	0
567782	0	0.214556	0	0	0.542871	1.67141	0.00859978	0	0	0	0	0	0	0.0536965	0
812921	0	0	0	0	0	0.0355619	0.00859978	0	0	0.0157043	0	0.00133891	0	0	2.30627
555945	0	0.0238396	0	0	0	0	0	0	0.00763674	0	0	0	0.118343	0	0
831789	0	0	0	0	0	0	1.50496	0.471384	0.633849	0	0	0	0	0.0107393	0
4447845	0	0	0	0	0	0	0	0.0277285	0	0	0	0	0.118343	0.0214786	0
574102	0	0	0	0.0215462	0	0	0	0	0	0.0376902	0.0025955	0.00133891	0	0.0214786	3.36057
1110458	0	0	0	0	0	1.06686	0	0	0	0	0	0	0	0	0
343006	0	0	0	0.0215462	0	0	0.309592	0.351227	0.404747	0	0	0	0	0	0
4374261	0	0	0	0	0	0	0	0	0	0	0	0	0.591716	0.0966536	0.790722
265805	0	0	0	0	0	0.213371	0.00859978	0	0	0	0	0	0	0	0
353181	0	0.0238396	0.135069	0.107731	0	0	2.19294	1.84857	1.42807	0	0	0	0	0	0
1116584	0	0	0	0	0	0	0	0	0	0.0690987	0.109011	0.0876987	0	0	0
340298	0	0	0	0	0	0.106686	0.0171996	0.0277285	0.00763674	0	0	0	0	0	0
326373	0	0	0	0	0	0	1.11797	2.02418	1.62662	0	0	0	0	0	0
616053	0	0	0	0.0215462	0	0	0.266593	0.582298	0.664396	0	0	0	0	0	0
645555	0	0	0	0	0	0	0.154796	0.203342	0.152735	0	0	0	0	0	0
255271	0	0	0	0	0	0	0.00859978	0	0	0	0	0	0.236686	0.139611	0.0658935
1134873	0	0	0	0	0.0319336	0.213371	0	0	0	0	0	0	0	0	0
582980	0.0292321	0	0.0540278	0.0646385	0.0319336	0	2.48534	2.44935	2.8485	0.0125634	0.0129775	0.00200837	0	0	0
4304654	0	0	0	0	0	0	0	0	0	0	0	0	0	0.0107393	0.131787
590516	0.380017	0.190717	1.18861	0	0	0	0	0	0	0.0753804	0.015573	0.0247699	0	0	0
830069	0	0	0	0.0430923	0	0	0.206395	0.184857	0.175645	0	0	0	0	0	0
343475	0	0	0	0.0215462	0	0	0.275193	0.184857	0.282559	0	0	0	0	0	0
354863	0	0.0238396	0	0	0.0638672	0	0.128997	0.101671	0.0916408	0	0	0	0	0	0
537396	0	0	0	0	0	0	0	0	0	0	0	0	0	0	0.263574
127240	0.0292321	0.0476792	0.0540278	0.129277	0.0638672	0	10.1993	8.04126	8.33168	0	0	0	0	0	0
804431	0	0	0	0	0	0.213371	0.00859978	0	0	0	0	0	0	0	0
1964005	0	0	0	0	0	0	0	0	0	0	0	0	0	0	0.131787
288687	0	0.143038	0	0	0.191601	1.67141	0	0.00924283	0	0	0	0	0	0	0
361839	0	0	0	0	0.0319336	0.284495	0.128997	0.0924283	0.145098	0	0	0	0	0	0
585648	0	0	0	0	0	0.0711238	0.249394	0.332742	0.229102	0	0	0	0	0	0
4397109	0	0	0	0	0	0	0	0	0	0.106789	0.031146	0.0107113	0	0	0
238739	0	0.0238396	0.0270139	0	0	0	0	0	0	0.0408311	0.005191	0.00401674	0.473373	0	0
4475254	0	0	0	0	0	0	0	0	0	1.07731	0.827965	1.32619	0	0.0107393	0
830253	0	0	0	0	0.0319336	0	0.240794	0.323499	0.244376	0	0	0	0	0	0
310534	0	0	0	0	0.0319336	0.284495	0	0	0	0	0	0	0	0	0
642309	0	0	0	0.0215462	0.0319336	0.0355619	0.662183	0.628512	0.595665	0	0	0	0	0	0
55020	0	0	0	0	0	0	0.558986	0.646998	0.618576	0	0	0	0	0	0
3347507	0	0	0	0	0	0	0.0171996	0.00924283	0.00763674	0	0	0	0.828402	0.0644358	0.131787
4444623	0	0	0	0	0	0.0355619	0	0	0	0	0	0	0.236686	0	0
4441050	0	0	0	0	0	0	0	0	0	0	0	0	7.81065	0.622879	0.329468
348903	0	0	0.0270139	0.0215462	0	0.497866	0.266593	0.175614	0.664396	0	0	0.000669456	0	0	0
261113	0	0	0	0	0.127734	0.782361	0	0	0	0	0	0	0	0	0
835045	0	0	0.0270139	0.107731	0.0638672	0	0.920177	0.878069	0.557482	0	0	0	0	0	0
587905	0	0	0	0.107731	0.0319336	0	5.35766	6.53468	7.75129	0	0	0	0	0	0
341734	0	0.0238396	0	0	0	0.0355619	2.10695	2.91149	2.61176	0	0.005191	0.00133891	3.31361	0.934318	0.131787
605747	0	0	0	0	0	0	0.206395	0.175614	0.252012	0	0	0	0	0	0
783719	0	0.0238396	0.0540278	0	0	0.0711238	0	0	0	0.0502536	0.0129775	0.0107113	0	0.118132	0
270614	0	0	0	0	0	0.0355619	0	0	0	0	0	0	0	0	0.922509
639502	0.175392	0.0238396	0.243125	0.624838	0.127734	0.0711238	22.3508	21.1661	18.2136	0	0.0077865	0.00334728	0	0	0
3915438	1.02312	0.476792	0.9725	0	0	0.0355619	0	0	0	0.150761	0.015573	0.0729707	0	0	0
1084157	0	0	0	0	0	0	0	0	0	0.0157043	0	0.000669456	0	0	2.89931
592350	0.0584641	0.0715188	0.162083	0.301646	0.0958007	0.0355619	4.74708	3.59546	3.99401	0.0282677	0.015573	0.00736402	0	0	0
837519	0	0.0238396	0.0270139	0.0215462	0	0	1.07497	0.905797	0.786584	0	0	0	0.118343	0.0536965	0.593042
256955	0	0	0	0.474015	0	0.106686	0.077398	0.0369713	0.0687306	0	0	0	0	0	0
266783	0	0	0	0	0	0.604552	0	0	0	0	0	0	0	0	0
116756	0	0	0	0	0	0	0.0945976	0.0184857	0.129825	0	0	0	0	0	0
817600	0	0	0	0.0215462	0	0	0.533187	0.582298	0.603302	0	0	0	0	0	0
1106601	0.0292321	0.0715188	0.0540278	0.0215462	0	0	1.55656	1.1646	1.42043	0.00314085	0.036337	0.00803347	0	0	0
4314961	0	0	0	0	0.0638672	0.995733	0	0	0	0	0	0	0	0	0
582660	0	0	0	0.0430923	0	4.65861	0	0	0	0	0	0	0	0	0
522984	0	0	0	0	0	0	0	0	0	0	0	0	0	0	3.0311
533504	0	0	0	0	0	0.0355619	0	0	0	0	0	0	0.118343	0	0.0658935
2504579	0	0	0	0.0646385	0.0319336	0	0.988975	0.78564	0.756037	0	0	0	0	0	0
810959	0	0	0	0	0	0	0	0	0	0.00314085	0	0	0	0	0.131787
340730	0	0	0	0.0430923	0	0.604552	0	0	0	0	0	0	0	0	0
1856738	0.116928	0.166877	0.243125	0	0	0	0	0	0	0.48055	0.641089	0.297238	0	0	0
1076316	0	0	0	0.0215462	0	0	0	0.0184857	0	0.113071	0.0129775	0.00334728	0.236686	0.45105	72.0216
4389128	0.0292321	0	0	0.0430923	0	0.106686	0	0	0.0152735	0.0251268	0.020764	0.00468619	0	0.0751751	0
52749	0	0	0.0270139	0.0861846	0	0	0.627784	0.610027	0.710216	0.00314085	0	0	0	0	0
557722	0	0	0	0	0.0638672	0.106686	0	0	0	0	0	0	0	0	0
1712353	0	0.0238396	0.0540278	0.107731	0	0	2.14995	1.62674	1.7259	0	0	0	0	0	0
552671	0	0	0	0	0.0319336	0.106686	0	0	0	0.0062817	0	0	0	0	0
53290	0	0	0	0	0	0	0.739581	0.776398	0.542208	0	0	0	0	0	0
909420	0	0	0	0	0.606738	0.889047	0	0	0	0	0	0	0	0.0751751	0
1115611	0.0876962	0	0.0810417	0	0	0	0	0	0	0.138197	0.12718	0.114477	0	0	0
269486	0	0.143038	0	0	0.542871	0.0711238	0	0	0	0	0	0	0	0	0
837566	0	0	0	0	0.0319336	0	0.0343991	0.0369713	0.106914	0	0	0	0	0	0
428807	0	0	0	0	0.0958007	0.817923	0.0171996	0	0.00763674	0	0	0.000669456	0.118343	0.891361	0.0658935
157660	0	0.0476792	0	0	0	0.0711238	0.0343991	0.00924283	0.00763674	0	0	0.000669456	0.236686	0	0
651284	0	0	0	0	0	0.142248	0.00859978	0	0	0	0	0	0	0	0
347362	0.0584641	0.214556	0.135069	0.215462	0.159668	0	8.34179	6.50695	5.74283	0	0	0	0	0	0
640310	0	0	0	0	0	0	0.369791	0.480627	0.389474	0	0	0	0	0	0
347364	0	0	0	0.0215462	0.0319336	0	0.292393	0.184857	0.274922	0	0	0	0	0	0
4463017	0	0	0	0	0	0	0	0	0	1.06475	0.552842	3.08017	0	0	0
118817	0.0292321	0	0	0	0	0	0.507387	0.378956	0.305469	0.00314085	0	0	2.13018	0.590661	0.0658935
142160	0	0	0	0	0	0	0	0	0	0	0.0129775	0	0.591716	1.24576	0
588835	0	0	0	0	0	0	1.11797	1.45112	1.04623	0	0	0	0	0	0
4306293	0	0	0	0	0	0	0.00859978	0	0.00763674	0	0	0	0.118343	0.0107393	0
516966	0	0	0	0	0	0	0	0	0	0	0	0	0	0	0.263574
268198	0	0	0	3.31811	0	0.355619	0.0257993	0.00924283	0.00763674	0.00314085	0	0	1.77515	0.837665	0.0658935
285497	0	0	0	0	0	0	0.00859978	0	0	0.10993	0	0	0	0.0536965	0
305967	3.24476	1.64493	1.70187	0	0	0.0355619	0	0	0	0.549649	1.27699	0.528201	0	0	0
805558	0	0	0	0	0.0958007	0.177809	0	0	0	0	0	0	0	0	0
868791	0	0	0	0	0	0	0	0	0	0	0	0	0	0	0.197681
322469	0	0	0	0	0	0	0.490188	0.42517	0.442931	0	0	0	0	0	0
837366	0	0	0	0	0	0	0	0	0	0	0	0	0.236686	0.0214786	0
4434741	0.0876962	0.0953584	0.0270139	0	0	0.0355619	0	0	0	0	0.005191	0.00133891	0.118343	0	0
347703	0.526177	0.143038	0.621319	0.8403	0.223535	0.142248	24.4922	22.6911	25.6518	0	0.0025955	0	0.710059	0.0536965	0.131787
333568	0	0.0476792	0.0270139	0	0.0319336	0	1.10937	0.952011	1.26006	0	0	0	0	0	0
814074	0	0	0	0	0	0	0	0	0	0	0	0	0.118343	0.397354	0
4367317	0	0	0	0	0	0	0.077398	0.101671	0.0381837	0	0	0	0	0	0
568970	0.14616	0	0.0810417	0	0	0	0	0	0	0.684706	0.500932	0.262427	0	0.0107393	0
833273	0.0292321	0.0238396	0	0	0	0	0.80838	0.517598	0.756037	0	0	0	0	0	0
351106	0	0	0	0.0646385	0	0	0.558986	0.674726	0.740763	0	0	0	0	0.0107393	0
4409442	0	0	0	0	0.383203	0.355619	0	0	0	0	0	0	0	0	0
744710	0	0	0.0270139	0	0	0	0	0	0	2.80478	1.51318	3.92502	0	0	0
91478	0	0	0	0	0	0	0.137597	0.157128	0.0458204	0	0	0	0	0	0
264768	0	0.0476792	0	0	0.159668	1.56472	0.0171996	0.0184857	0	0	0	0	0	0	0
549656	0.233857	0.667509	0.108056	0.495561	0.574804	0.604552	3.46571	2.04266	3.0776	0	0	0	0	0	0
60184	11.4297	5.24471	7.4018	0	0.0319336	0	0	0	0	0.0502536	0.0389325	0.0100418	0	0.0214786	0
239119	0	0.0238396	0	0	0	0	0	0	0	0	0	0	0.828402	0.988015	0.0658935
4398874	0	0	0	0	0	0.320057	0.0257993	0.0184857	0.00763674	0	0	0	0	0	0
307124	0	0	0	0	0	0	0.0171996	0.0184857	0.0229102	0	0	0	0.118343	0	0
354873	0.0292321	0	0	0	0	0	0.300992	0.231071	0.221465	0	0	0.00133891	0	0	0
230073	0.321553	0.190717	0.567292	1.07731	0.255469	0.213371	18.8507	16.6001	15.8386	0.122493	0.077865	0.0287866	0.236686	0	0
740317	0	0	0	0	0	0	0	0	0	0.0565353	0.0025955	0.00334728	0.118343	0.0322179	4.0854
103709	0	0	0	0	0	0.0355619	0.739581	0.48987	0.488751	0	0	0	0	0	0
814675	0	0	0	0	0	0	0.249394	0.120157	0.198555	0	0	0	0	0	0
1105105	0	0	0	0.0215462	0.0319336	0	0.240794	0.184857	0.198555	0	0	0	0	0	0
4387793	0	0	0	0	0	0	0	0	0	0.40517	0.31146	1.55515	0	0.0107393	0
819631	0	0	0	0	0.159668	0.711238	0	0	0	0	0	0	0	0	0
4339760	0	0	0	0	0	0	0	0.00924283	0	0	0	0	0.35503	0.0322179	0
503394	0	0	0	0	0	0	0	0	0	0	0	0	0	0	0.131787
439036	0	0	0	0	0	0	0	0	0	0	0	0	0	0	0.658935
738267	0.0292321	0	0.0270139	0.0430923	0	0	0.318192	0.406684	0.504025	0	0.0025955	0	0	0	0
540364	0	0	0	0.0215462	0	0	0.111797	0.0924283	0.0763674	0	0	0	0	0	0
4475220	0	0	0	0	0	0	0.0429989	0.0831854	0.0610939	0	0.005191	0	0.118343	0.0214786	0
343807	0	0	0	0	0	0	0.137597	0.157128	0.129825	0	0	0	0	0	0
4475224	0	0	0	0	0	0.0355619	0.0429989	0	0.0763674	0	0	0	0.710059	0.107393	0.0658935
894969	0	0	0	0	0	0	0	0	0	0	0	0	0	0	0.131787
228455	0.0292321	0	0	0	0	0	0.103197	0.0831854	0.0381837	0	0	0	0	0	0
1047041	0	0	0	0	0	0	0	0	0	0.0062817	0	0	0	0.0536965	6.58935
611668	2.63089	3.81434	2.70139	0	0	0	0	0	0	0.420874	0.184281	0.311967	0	0	0
318061	0	0	0	0.0430923	0.0319336	0	0.197795	0.138642	0.145098	0	0	0	0	0	0
645813	0.0876962	0.190717	0.162083	0	0	0	0	0	0	51.0263	84.3875	40.4833	0.473373	0.193307	0
1082294	0	0	0	0	0	0	0	0	0	0	0.0025955	0	0.118343	0.0107393	3.95361
649534	0	0	0	0	0	0	0.111797	0.0831854	0.0840041	0.00314085	0	0	0	0	0
295985	0	0.0238396	0	0	0.0638672	0.533428	0	0	0.00763674	0	0	0	0	0	0
562269	0.0292321	0	0	0.0430923	0	0	1.07497	1.08141	0.801857	0	0	0	0	0	0
837192	0	0	0	0	0	0	0.283793	0.184857	0.160371	0	0	0	0	0	0
251481	0	0.0238396	0	0	0	0	0	0	0	0	0	0	1.06509	0.289961	0
352367	0	0.0238396	0.0270139	0.0215462	0	0.0355619	1.27277	0.841097	0.557482	0	0.005191	0.00133891	0	0	0
550273	0	0	0	0	0	0	0.309592	0.221828	0.313106	0	0	0	0	0	0
328531	0	0.119198	0	0	0	0	0	0	0	0	0	0	0	0	0
660336	0	0	0	0	0.127734	0.0711238	0.077398	0.0739426	0.0840041	0	0	0	0	0.128872	0
247661	0	0	0	0	0	0	0.111797	0.055457	0.0992776	0	0	0	0	0	0
965500	0	0	0	0	0	0	0	0	0	0	0	0	0	0	0.131787
591699	0	0	0	0	0	0	0	0	0	0	0	0	0	0	0.395361
2761428	0	0	0	0	0	0	0	0	0	0.00314085	0	0.00133891	0.118343	0.0214786	0
298139	0	0	0	0.150823	0	0	0	0	0.00763674	0	0	0	0	0	0
660200	0	0.0238396	0.0270139	0	0.127734	0.106686	0.146196	0.0924283	0.0687306	0	0	0	0	0.0536965	0
2891931	0	0	0	0	0	0	0	0	0	0	0.456808	1.20033	0	0	0
679605	0.0584641	0.0476792	0.0540278	0.0430923	0	0	2.18434	1.56204	1.26006	0	0	0	0	0	0
118311	0	0	0	0	0	0	0.137597	0.147885	0.0840041	0	0	0	0	0	0
833871	0.0584641	0.0238396	0.108056	0.215462	0.0958007	0	1.49636	2.32919	2.7034	0	0	0	0	0	0
564309	0	0	0	0	0.0319336	0.106686	0	0.00924283	0	0	0	0	0	0.0107393	0
821609	0	0	0	0	0	0	0.679383	0.739426	0.542208	0	0	0	0	0	0
509655	0	0	0	0	0	0	0	0	0	0.119352	0.550246	39.3921	0	0.0214786	0
837775	0	0	0	0	0	0	0.146196	0.110914	0.0992776	0	0	0	0	0	0
837770	0.116928	0.0238396	0.0810417	0.258554	0.0638672	0	1.35017	1.70992	2.35211	0.00314085	0.0077865	0.00133891	0	0	0
836376	0.0292321	0	0.0270139	0.0646385	0.0319336	0	0.257993	0.48987	0.603302	0	0	0	0	0	0
2954101	0	0.0476792	0	0	0.255469	0.853485	0.713782	0.526841	0.572755	0	0	0	0	0	0
2736749	3.9171	1.23966	2.99854	0	0	0	0	0	0	0.383184	3.49354	0.946611	0	0.0107393	0
891270	0	0.0238396	0	0	0.0319336	0.106686	0	0	0	0	0	0	0	0	0
231911	0	0.0238396	0	0.0215462	0.0319336	0	0.309592	0.314256	0.473478	0	0	0	0	0	0
584683	0	0	0	0	0	0	0.0859978	0.231071	0.152735	0	0.0025955	0	0	0	0
104788	0	0	0	0.0861846	0.0638672	0	0.490188	0.415927	0.259649	0	0	0	0	0	0
295290	0	0	0	0.107731	0.510937	0.355619	0.00859978	0.0184857	0.0229102	0	0	0	0	0.0751751	0.131787
547176	2.60165	1.95485	2.86347	0	0	0	0	0	0	0.141338	0.147944	0.0328033	0.118343	0	0
4348329	0	0	0	0	0	0	0.0171996	0.0184857	0.0152735	0	0	0	0.118343	0	0
812902	0	0	0	0	0	0	0	0	0	0	0	0	0.35503	0.0751751	0
254127	0	0	0	0	0.0638672	0.177809	0	0	0	0	0	0	0	0	0
265205	0	0	0	0	0	0	0.0257993	0	0.00763674	0	0	0	0.118343	0	0
829438	0	0	0.0540278	0.0430923	0.223535	0	1.50496	1.4881	1.4968	0.00314085	0.010382	0.000669456	0	0	0
232752	0.0292321	0	0	0.0215462	0	0	0.369791	0.378956	0.412384	0	0.0025955	0	0	0	0
996068	0	0	0	0	0	0	0	0	0	0	0	0	0.118343	0	0.0658935
187724	0	0	0	0	0	0.213371	0	0	0	0	0	0	0	0	0
827769	0	0	0	0.0646385	0	0	0.223594	0.110914	0.221465	0	0	0	0	0	0
833561	0	0	0.0270139	0	0	0.0355619	0.756781	0.471384	0.641486	0	0	0	0	0	0
544098	0	0	0	0	0	0	0	0.00924283	0	0	0	0	0.236686	0.483268	1.44966
1110273	0.0292321	0	0	0.129277	0	0	2.45954	2.40314	2.51249	0	0.0025955	0.00133891	0	0	0
587505	0	0	0	0	0.958007	0.177809	0	0	0	0	0	0	0	0	0
4435370	0	0	0	0.0215462	0	0	0.0515987	0.0369713	0.00763674	0	0	0	0.236686	0	0
169006	0	0	0	0	0	0	0	0	0	0	0	0	0.710059	0	0
34409	0	0	0	0	0	0.213371	0	0	0	0	0	0	0	0	0
108446	0	0.0238396	0	0	0.0319336	0	2.24454	2.02418	1.67245	0	0	0.000669456	0	0	0
659616	0	0	0.0540278	0	0	0	0.0945976	0.055457	0.106914	0	0	0	0	0	0
1088265	0	0	0	0	0	0	0	0	0	0	0	0.00133891	0	0	0.593042
451449	0	0	0	0	0	0	0	0	0	0.00314085	0	0	0	0	0.131787
4349595	0	0.0238396	0	0	1.27734	1.24467	0	0	0	0	0	0	0	0	0
24388	0	0	0.0270139	0	0	0	0.137597	0.157128	0.168008	0	0	0	0	0	0
156524	0	0	0	0	0.0319336	0.106686	0	0	0	0	0	0	0	0	0
829292	0.0292321	0.0238396	0	0.0430923	0	0	1.32437	1.22005	1.26006	0	0	0.00133891	0.118343	0	0
151316	0	0	0	0	0.0319336	0.248933	0	0	0	0	0	0	0	0.236264	0
327536	0.0584641	0.0476792	0.0270139	0.150823	0.0958007	0.248933	0.662183	0.397442	0.70258	0	0	0	0	0	0
752629	0	0	0	0	0	0	0.765381	0.739426	0.588029	0	0	0	0	0	0
561516	17.8608	27.6539	30.0935	0	0	0.0355619	0	0	0	0.502536	0.301078	0.315983	0	0	0
126392	0	0	0	0	0	0	0.283793	0.212585	0.244376	0	0	0	0	0	0
747459	0	0	0	0.0430923	0	0	0.189195	0.194099	0.198555	0	0	0	0	0	0
825656	0.0292321	0	0.0270139	0.0215462	0.0958007	0	0.369791	0.628512	0.656759	0	0	0	0	0	0
2682170	0	0	0	0	0	0	0.120397	0.323499	0.198555	0	0	0	0	0	0
866365	0	0	0	0	0	0	0	0	0	0.0062817	0	0	0.473373	0	5.46916
4322607	0	0	0	0	0	0	1.72856	1.32172	2.18411	0	0	0	0	0	0
1078207	0	0	0	0.0215462	0	0.0355619	0	0.00924283	0	0.0282677	0.0025955	0.000669456	0.710059	0.0966536	16.4734
503387	0	0	0	0	0	0	0	0	0	0.0188451	0	0	0	0	1.31787
588216	0	0	0	0	0	0	0.00859978	0	0	0	0	0	0	0.0214786	0.527148
1113888	0.116928	0.0476792	0.0270139	0	0	0	0	0	0	0.0690987	0.137562	0.0522176	0	0	0
155641	0	0	0	0	0	0.0355619	0	0.00924283	0	0	0	0	0.118343	0.0214786	0
109247	0	0	0	0	0	0	0.146196	0.286528	0.504025	0	0	0	0	0	0
533072	0.0292321	0	0	0.0430923	0	0	1.29857	1.24778	1.32116	0	0	0	0	0	0
187075	0	0	0	0	0	0	0	0	0	0	0	0	0	0	1.12019
91532	0	0.0238396	0.0270139	0	0.0319336	0	1.10077	0.739426	0.954592	0	0	0	0	0	0
593575	0.672338	0.333754	1.24264	0	0	0	0	0	0	0.150761	0.109011	0.0776569	0	0	0
1040713	0	0	0	0	0	0	0	0.00924283	0	0.0062817	0	0	0	0	8.50026
673756	0.116928	0.0238396	0.0270139	0.129277	0.191601	0	2.94973	3.81729	4.58968	0.00314085	0.0285505	0.00200837	0	0	0
259671	0	0	0	0	0.287402	0.640114	0	0	0	0	0	0	0	0	0
821292	0	0	0	0	0	0	0	0	0	0	0	0	0	0	0.131787
3346542	0	0	0	0	0	0	0	0	0	0	0.0025955	0	0.118343	0.0107393	0
589767	0.0292321	0.0238396	0.0270139	0.150823	0.0638672	0	2.23594	2.92998	2.87141	0	0	0	0	0	0
590831	6.22643	4.19577	5.15965	0	0	0	0	0	0	11.5897	14.9215	4.03146	0	0.0536965	0
299505	0	0	0	0	0.191601	0.284495	0	0	0	0	0	0	0	0	0
592378	0	0.0238396	0.0540278	0.0646385	0	0	1.63396	1.294	1.26006	0	0	0	0	0	0
553932	0	0	0	0	0	0	0.137597	0.157128	0.244376	0.00314085	0	0.000669456	0	0	0
839107	0	0	0	0	0	0	0.0687983	0.101671	0.0610939	0	0	0	0	0	0
536001	0	0	0.0270139	0.0430923	0.159668	0	1.40176	0.55457	0.504025	0	0.0025955	0.000669456	0.236686	0.0322179	0.0658935
119942	0	0	0	0	0	0	0.0687983	0.110914	0.145098	0	0	0	0	0	0
734330	0	0.0715188	0.108056	0.129277	0.223535	0.0355619	12.2891	13.1525	10.0041	0.00314085	0	0.000669456	0	0	0
4301997	0	0	0	0	0	0	0	0	0	0	0	0	0	0	2.76753
645011	0	0	0	0	0	0	0.163396	0.314256	0.190918	0	0	0	0	0	0
837763	0	0	0	0	0	0	0	0	0	0.0753804	0.0960336	0.309289	0	0	0
770526	0	0	0	0	0	0	0.00859978	0.00924283	0.0381837	0	0	0	0	0.107393	2.17449
318938	0.0292321	0.0238396	0.0540278	0	0.0638672	0	3.41411	6.77499	5.39154	0	0	0	0	0	0
231908	0	0	0	0.215462	0.0638672	0.0711238	8.20419	3.4753	3.57399	0.0659579	0.05191	0.0220921	0.828402	0.107393	0
4482246	0.613874	1.78797	2.51229	0	0	0	0	0	0	0.213578	0.220618	0.0776569	0	0	0
231903	0	0	0	0	0.0319336	0.142248	0	0.00924283	0	0	0	0	0	0.0107393	0
80943	0	0.190717	0	0	0.0958007	0.0711238	0.00859978	0	0	0	0	0	0	0	0
319588	0	0.0238396	0	0	0	0.213371	0	0	0	0	0	0	0	0	0
864027	0	0.0476792	0	0	0.0319336	0.320057	0	0.00924283	0	0	0	0	0	0	0
9283	0	0	0	0	0	0	0.0171996	0.0184857	0.00763674	0	0	0	0.236686	0.0107393	0.0658935
232341	0	0	0	0	0	0	0.0945976	0.175614	0.229102	0	0	0.000669456	0	0	0
317660	0	0.0238396	0	0.0215462	0	0.142248	0	0.0184857	0	0	0	0	0	0	0
548253	0	0	0	0	0	0	0	0	0	0	0	0	0	0	0.790722
1120649	0.116928	0.0238396	0.0270139	0	0	0	0	0	0	0.0282677	0.223213	0.0194142	0	0	0
538373	0.0292321	0.0238396	0.0540278	0.107731	0.0958007	0.0355619	2.38214	2.40314	1.52735	0	0	0	0	0	0
587581	1.84162	0.452953	0.621319	0	0	0	0	0	0	1.36313	1.30554	1.3851	0.118343	0	0
827773	0.0292321	0	0	0.107731	0.127734	0.0355619	4.63528	7.10773	7.82002	0	0.010382	0	0	0	0
739283	5.64179	4.91096	5.59187	0	0	0	0	0	0	0.0157043	0	0.00401674	0	0	0
4304265	0.0292321	0	0	0.0430923	0	0	0.455789	0.499113	0.343653	0	0	0	0	0	0
828269	0.0292321	0	0	0.0430923	0	0	0.79978	0.702455	0.901135	0.00314085	0	0.000669456	0	0	0
544086	0	0	0	0	0	0	0.00859978	0	0	0.00314085	0	0	0.118343	0	0
796938	0	0	0	0	0	0	0.300992	0.36047	0.259649	0	0	0	0	0	0
4474486	0.0876962	0	0.0810417	0.0861846	0.0319336	0.0711238	2.55414	2.19979	1.77172	0	0	0	0	0	0
252551	0.584641	0.262236	0.540278	0	0	0	0	0	0	0.0596762	1.2095	0.723013	0	0	0
567669	0	0	0	0	0	0	0	0	0	0	0	0	0	0.0214786	0.329468
831853	0	0	0.0270139	0	0	0	0.249394	0.175614	0.145098	0	0	0	0	0	0
316621	4.47251	2.00253	1.35069	0	0	0	0	0	0	0.361198	0.690403	0.268452	0	0	0
583201	0	0	0	0	0.0958007	0.924609	0	0	0	0	0	0.00133891	0.118343	3.20031	0.0658935
144754	0	0	0	0.107731	0	0.0355619	0	0	0.00763674	0	0	0	0	0	0
979261	0	0	0	0	0	0	0	0	0	0.00314085	0	0	0	0	0.131787
777473	0	0	0	0	0	0	0	0	0	0.29524	0.469786	0.0823431	0	0	0
797229	0	0	0	0	0	0	0	0	0	0.0188451	0.0077865	0	0.236686	0.0214786	1.25198
355144	0	0	0	0	0	0	0	0	0	0	0	0	0	0.107393	0
234504	0	0	0	0	0	0	0.189195	0.110914	0.198555	0	0	0	0	0	0
346578	0	0	0	0.0215462	0	0	0.472988	0.305013	0.488751	0	0	0	0.236686	0	0
256643	0	0	0	0	0	0	0	0	0	0.0188451	0	0	0.118343	0	0
325904	0	0.119198	0	0.0215462	0.702539	0.889047	0.0257993	0	0.0152735	0	0	0	0	0	0
1108100	0	0	0	0	0	0	0	0	0	0	0	0	0.236686	0.0214786	0
313351	0	0.0238396	0	0	0.127734	0.0355619	0.103197	0.0369713	0.106914	0	0	0	0	0	0
4354785	0	0	0	0	0	0	0	0	0	0.998791	0.0025955	0	0	0	0
4347130	0	0	0	0	0.0958007	0.284495	0	0	0	0	0	0	0	0	0
567623	0	0	0	0.0215462	0	0	0.283793	0.332742	0.244376	0	0	0	0	0	0
589945	0.0292321	0	0	0.0215462	0	0	0.309592	0.138642	0.206192	0	0	0	0	0	0
1123043	0	0	0	0	0.287402	1.60028	0	0	0	0	0	0	0.236686	0.0966536	0
4481801	7.30802	4.17193	8.32028	0	0	0	0	0	0	1.29717	7.24664	11.917	0.118343	0.0107393	0
644348	0	0	0	0	0	0	0	0.00924283	0	0	0	0	0.236686	0	0
1011514	0.263089	0.0953584	0.567292	0.991123	0.383203	0.142248	36.1449	32.7936	35.633	0.0690987	0.109011	0.0133891	0.118343	0.0966536	0
992510	0	0	0	0	0	0	0	0	0	0	0	0	0	0	0.263574
207723	0	0	0	0	0	0	0	0	0	0	0	0	0.118343	0.128872	0.0658935
110514	0	0	0	0.107731	0	0	0.00859978	0.101671	0.0840041	0	0	0.000669456	0	0	0.461255
828880	0.0584641	0.0476792	0.0540278	0.150823	0.0638672	0	0.971776	1.20157	1.11496	0	0.005191	0.000669456	0	0	0
2383902	0.467713	0.166877	0.108056	0	0	0	0	0	0	13.7098	32.4438	29.1769	0.118343	0.0429572	0
641641	0	0	0	0.0215462	0	0	0.103197	0.0184857	0.0305469	0	0	0	0	0	0
232905	0	0	0	0.0430923	0	0	1.55656	1.56204	1.60371	0	0.010382	0	0	0.247004	0.0658935
578919	47.1806	45.486	48.571	0	0.0319336	0.0355619	0	0	0.00763674	3.91664	0.926594	1.25188	0	0.0107393	0
563693	3.27399	1.40654	1.40472	0	0	0	0	0	0	7.65111	7.30374	0.60318	0.236686	0.0214786	0
303000	0	0	0	0	0.0958007	0.213371	0	0	0	0	0	0	0	0	0
838248	0	0	0	0	0	0	0.37839	0.369713	0.3742	0	0	0	0	0	0
253385	0.0876962	0.238396	0.189097	0	0	0	0	0	0	0.103648	0.0285505	0.115816	0	0	0
1039477	0	0.0238396	0	0	0	0	0	0	0	0.00942255	0.0025955	0	0	0.0214786	0.461255
581953	0	0.119198	0	0	0	0.0355619	0.0171996	0	0.0229102	0	0	0	0	0	0
759125	0.0876962	0.0715188	0	0	0	0	0	0	0	0.241846	0.194663	0.052887	0	0	0
231129	0	0.0238396	0	0	0	0	0.154796	0.138642	0.190918	0	0	0	0	0	0
830290	0	0	0	0	0	0	0.00859978	0.0277285	0	0	0	0	0.118343	0	0
355527	0	0	0	0	0	0	0.0429989	0.055457	0.0458204	0	0	0	0.118343	0.0859143	0
241564	0	0	0	0	0	0.284495	0	0	0	0	0	0	0	0	0
4364793	0.818498	0.691349	0.621319	0	0	0	0	0	0	0.0188451	0.031146	0.0917155	0	0	0
165867	0	0	0	0	0	0.106686	0	0	0	0	0	0	1.42012	4.71455	0.0658935
4424695	32.126	48.0368	56.8642	0	0	0	0.0171996	0	0	1.42595	1.22508	0.659414	0	0.0859143	0
110224	0	0	0	57.5498	60.7696	42.2475	0	0	0	0	0	0	0.591716	0	0
1116149	0.204625	0.0953584	0.189097	0	0	0	0	0	0	9.49793	15.7235	16.9848	0.35503	0.0536965	0
4404499	0.0876962	0.0238396	0.0270139	0.107731	0	0.0355619	1.22117	0.942768	1.05387	0.0125634	0.0337415	0.0127197	0	0	0
536121	3.94633	4.41033	4.4843	0	0.0319336	0	0.0171996	0	0	24.6463	28.9191	5.44067	0	0.0751751	0
2651333	0	0	0	0	0	0	0	0	0	0	0	0	0	0.204047	0
320613	0.0292321	0	0	0	0	0	0.206395	0.212585	0.190918	0	0.0025955	0.00200837	0	0	0
303954	0	0	0	0	0	0	0.163396	0.138642	0.122188	0	0	0	0	0	0
615514	0	0	0	0	0	0	0	0	0	0	0	0	0	0	0.263574
5921	0	0	0	0	0	0	0.00859978	0	0.00763674	0	0	0	4.02367	0.257743	0.0658935
105649	0	0	0	0	0	0	0.189195	0.138642	0.145098	0	0	0	0	0	0
309233	0	0	0	0	0	0	0.0859978	0.0924283	0.145098	0	0.0025955	0	0	0	0
4476582	0	0	0	0	0	0	0	0	0	0	0	0	0.118343	0.0322179	0
148456	0	0	0	0	0	0	0.120397	0.0924283	0.129825	0	0	0	0	0	0
833984	0	0	0	0	0	0	0.0859978	0.101671	0.0840041	0	0	0	0	0	0
2357381	0	0	0	0	0	0	0	0	0	0	0	0	0.118343	0.0644358	0
4376458	17.3931	3.07531	5.0516	0	0.0319336	0	0	0	0	0.106789	0.625516	0.355481	0	0	0
671457	0.0292321	0	0	0.172369	0	0.0711238	1.95215	1.74689	1.52735	0	0	0.000669456	0	0	0
344865	0.0292321	0	0	9.07093	16.7332	3.94737	0.275193	0.415927	0.32838	0.0157043	0	0.000669456	74.4379	156.633	102.003
807821	0	0	0.0270139	0.0430923	0	0	2.97553	2.97619	2.25284	0	0	0	0	0	0
633387	0	0.0476792	0.0270139	0	0	0	0	0	0	0.106789	0.0648875	0.210209	0	0	0
305656	0	0	0	0.0215462	0.0319336	0	0.481588	0.369713	0.389474	0	0.0025955	0.000669456	0	0	0
4396976	0	0.214556	0	0	1.40508	1.88478	0	0	0	0	0	0	0	0	0
550121	0	0	0	0	0	0	0	0	0	5.12901	7.68788	3.11096	0	0.0214786	0
333759	0	0	0	0.0215462	0	0	1.31577	1.28475	1.39752	0	0.0025955	0	0	0	0
344629	0.0292321	0.0238396	0.108056	0.107731	0.223535	0.0355619	3.9903	4.40883	3.29143	0	0.0025955	0	0	0	0
1111255	0	0	0	0	0.287402	0.711238	0	0.0184857	0	0	0	0	0	0	0
1114496	0.0584641	0	0	0	0	0	0	0	0	15.431	16.5022	24.2685	0	0.0644358	0
818351	0	0	0	0	0	0	0	0	0.00763674	0	0	0	0.591716	0	0
1114494	0.467713	0.214556	0.783403	0	0	0	0	0	0	4.18361	5.17024	1.13941	0	0	0
513658	0	0	0	0.0430923	0.0319336	0	0.481588	0.351227	0.35129	0	0	0	0	0	0
146815	0	0.0238396	0	0	0	0.177809	0	0	0	0	0	0	0	0	0
3760122	1.69546	1.35886	1.40472	0	0	0	0	0	0	102.869	128.264	47.6023	1.06509	0.494007	0.197681
532823	0	0	0	0	0	0	0.120397	0.157128	0.297833	0	0	0	0	0	0
834341	0	0.0953584	0	0	0.0319336	0.0355619	0.00859978	0	0	0	0	0	0	0.118132	0
546060	0	0.0715188	0	0.0215462	0.351269	1.63585	0	0.00924283	0.00763674	0	0	0	0.118343	0	0
264951	0	0	0	0	0	0.0355619	0	0.00924283	0	0	0	0	0.35503	0.257743	0
1110493	0.0292321	0	0	0.193915	0.287402	0.0711238	4.33429	3.75259	4.20784	0	0	0	0	0	0
4407268	0	0	0	0	0	0	0	0	0	0	0	0	0.236686	0	0
2146124	0.0292321	0.0715188	0.0270139	0	0	0.0711238	0	0	0	5.52476	1.01225	2.61757	0.118343	0.0107393	0
4462463	0.818498	1.69261	1.78292	0	0	0	0	0.00924283	0	0.084803	0.0596965	0.0187448	0	0	0
1029165	0	0	0	0	0	0	0	0	0	0	0	0	0	0	0.658935
4434772	0	0	0	0	0	0.142248	0	0	0	0	0	0	0	0	0
1613455	0	0	0	0	0	0	0	0	0	0.596762	0.166112	0.0388285	0	0	0
4443384	0	0	0	0	0	0	0	0	0	0.888861	0.565819	0.328703	0	0.0107393	0
3646672	0	0	0	0	0	0	0	0	0	0	0	0	0	0.91284	0
761711	44.462	46.6064	47.5174	0	0	0	0.00859978	0.00924283	0	0.0690987	0.119393	0.0227615	0	0	0
4421235	0	0	0	0	0.159668	0	0	0	0	0	0	0	0	0	0
234515	0	0	0	0.0215462	0	0	0.37839	0.406684	0.42002	0	0	0.00133891	0	0	0
91427	0	0	0	0	0	0	0	0	0	0	0	0	0.236686	0	0
564581	0	0	0	0	0	0	0	0	0	0	0	0	0.118343	0.0536965	0
557211	0.0584641	0.309915	0.189097	0.366285	0.510937	0.284495	22.9872	8.88236	9.51537	0.138197	0.132371	0.0548954	25.9172	4.89712	3.22878
533202	0	0	0	0.0215462	0	0	0.79978	0.471384	0.618576	0	0	0	0	0	0
557216	0.0584641	0.0476792	0	0.0646385	0.159668	0	1.17817	0.887311	0.840041	0.0062817	0.0077865	0.00133891	0	0	0
2393659	0.14616	0.0715188	0.0810417	0	0	0	0	0	0	0	0	0	0	0	0
826498	0.0292321	0	0	0.0646385	0	0.0711238	0.128997	0.0369713	0.0458204	0	0	0	0	0	0
79575	0	0.0238396	0	0	0	0	0.103197	0.110914	0.0610939	0	0	0	0	0	0
1110665	0	0.0476792	0	0	0	0.0711238	0	0.0277285	0.00763674	0	0	0	0.946746	0.322179	0.0658935
242585	0	0	0	0	0	0	0.206395	0.138642	0.0763674	0	0	0	0.946746	0.171829	0
811257	0	0	0	0	0	0	0	0	0	0.0062817	0	0	0.35503	0.0214786	5.13969
833636	0.0292321	0	0	0.0430923	0	0	0.696582	0.434413	0.580392	0	0	0	0	0	0
558953	0	0	0	0	0	0	0	0	0	0	0	0	0	0	0.658935
229462	0	0	0	0	0	0	0.077398	0.1294	0.122188	0	0	0.000669456	0	0	0
299968	0	0	0	0	0	0	0	0.00924283	0	0	0	0	0.236686	0.0107393	0
145637	0	0	0	0	0.159668	0.177809	0	0	0	0	0	0	0	0	0
807802	0	0	0	0	0	0	0	0	0	0	0	0	0.236686	0	0
2706576	0	0.0238396	0	0	0	0	0	0	0	0.527663	0.150539	0.921841	0	0	0.0658935
227866	0.0292321	0	0	0	0	0	0.154796	0.203342	0.145098	0.0125634	0.0025955	0	0	0	0
708851	0.0584641	0.0238396	0.0810417	0.193915	0.255469	0.0711238	11.4979	15.6851	17.7172	0	0.015573	0	0	0	0
544626	0.0292321	0	0.0270139	0.0430923	0.0638672	0	0.507387	0.452899	0.412384	0	0	0	0	0	0
355538	0.0292321	0	0	0	0	0	0.576185	0.397442	0.694943	0.0376902	0.036337	0.00803347	0	0.0214786	0
4404175	0.175392	0.0476792	0.324167	0	0	0	0	0.00924283	0	0.0753804	0.700785	0.238996	0	0	0
4404172	1.57853	2.00253	1.45875	0	0.0319336	0	0	0	0	0.00314085	0	0.00200837	0	0	0
575921	0.818498	0.548311	0.513264	0	0	0	0	0.00924283	0	0.766368	0.757886	0.619916	0	0	0
248079	0	0.0238396	0	0	0	0	0.00859978	0	0	0	0	0	0.710059	0.61214	3.55825
586657	0.0292321	0	0	0	0	0	0	0	0	1.36313	1.11347	1.12268	0	0	0
889025	0	0	0	0	0	0	0	0	0	0	0	0	0	0	0.790722
586650	0	0	0	0	0	0	0.137597	0.110914	0.114551	0	0	0	0	0	0
1082552	0	0	0	0	0	0	0	0	0	0	0	0	0	0	0.263574
593801	0	0	0	0.0430923	0	0	0.885778	0.91504	0.687306	0	0	0	0	0	0
937813	0	0	0	0	0	0	0	0	0	0.00942255	0	0	0	0	3.62414
233950	0	0	0	0	0.0319336	0	0.335392	0.286528	0.175645	0	0	0.000669456	0	0	0
3394691	0	0	0	0	0	0	0	0	0	0	0	0	0.236686	0.0214786	0
605304	7.16186	3.69514	14.0472	0	0	0	0	0	0	0.135057	0.0389325	0.0274477	0	0	0
554322	0.0292321	0	0	0	0	0	0.103197	0.0646998	0.0763674	0	0	0	0	0	0
832591	0	0	0	0	0	0	0.240794	0.258799	0.267286	0	0	0	0	0	0
341186	0.0292321	0	0	0	0.0319336	0	0.911577	0.767155	0.534572	0	0	0	8.63905	2.29821	0.263574
128887	0	0	0	0	0	0	0.0601985	0.0831854	0.168008	0.00314085	0	0	0	0	0
929901	0	0	0	0	0	0	0	0	0	0.00314085	0	0	0	0	0.329468
929908	0	0	0	0	0	0.0355619	0.111797	0.0462141	0.122188	0	0	0	0.118343	0.182568	0
46527	0	0	0	0.0215462	0.0319336	0.177809	0	0	0	0	0	0	0	0	0
509138	0	0	0	0	0	0	0	0	0	0.150761	0.329629	1.79883	0	0	0
837749	0	0	0	0.0215462	0	0	0.171996	0.212585	0.267286	0	0	0	0	0	0
350435	0	0	0	0	0	0.106686	0	0	0	0	0	0	0	0	0
365829	0	0	0	0	0	0	0.214995	0.147885	0.0916408	0	0	0.00334728	0	0.0107393	0
229420	0	0	0	0.0430923	0	0	0.550386	0.471384	0.343653	0	0	0	0	0	0
2124721	0	0	0	0	0	0	0	0	0	0	0	0	0.236686	0	0
531374	0	0	0	0	0	0	0	0	0	0	0	0	0.118343	0.0214786	0
4459768	0.380017	0.190717	0.216111	0	0	0	0	0	0	0.263832	0.729336	0.879665	0	0	0
6258	0	0	0	0	0	0	0.0945976	0.157128	0.0458204	0	0	0	0	0	0
759916	0	0.0238396	0.0270139	0	0.127734	0	0.0171996	0	0	0.201014	0.0752695	0.0261088	0.946746	0.257743	0.395361
1048420	0	0	0	0	0	0	0	0	0	0	0	0	0	0	0.131787
837522	0	0	0	0.0215462	0	0	0.369791	0.341985	0.442931	0	0	0	0	0	0
2727335	0	0	0	0	0	0	0	0	0	0	0	0	0	0	0.131787
4245392	0	0	0	0	0	0	0	0	0	0	0	0	0	0	0.131787
3760117	0.409249	0.119198	0.540278	0	0	0	0	0	0	0.449142	0.251764	0.108452	0	0	0
3760116	1.637	6.29366	1.64785	0	0	0	0	0	0	0.310944	0.36337	0.19682	0	0	0
538884	0	0.0715188	0.216111	0.258554	0.127734	0.0711238	20.6997	22.3399	19.2522	0	0.005191	0.00133891	2.36686	0.0751751	0.197681
3760112	0.116928	0.0476792	0.0270139	0	0	0	0	0	0	0.0439719	0.0648875	0.0629289	0	0	0
441828	0	0	0	0	0	0	0	0	0	0	0	0	0	0.139611	0
202518	0	0	0	0	0	0	0	0	0	0	0	0	0.118343	0.193307	0.263574
251476	0.964658	0.357594	0.594305	0	0	0	0	0	0	0	0	0.0194142	0	0	0
2823939	0	0	0	0	0	0.248933	0	0	0	0	0	0	0	0	0
412392	0	0	0	0	0	0	0	0	0	0	0.0025955	0	0	0	0.197681
787847	0	0	0.0540278	0.0430923	0	0	0.335392	0.341985	0.488751	0	0	0	0	0	0
1767472	0	0	0.0270139	0	0	0	0	0	0	0.021986	0.05191	0.102427	0	0	0
4355097	0	0	0	0	0	0	0	0	0	0.226141	0.524291	0.586444	0	0	0
113879	0	0	0	0	0	0	0	0	0	0	0	0	0	0	0.131787
314959	0	0	0	0	0	0	0	0	0	0	0	0	0.118343	0.386615	0
571236	0	0	0	0	0.0319336	0.177809	0.0515987	0.0646998	0.0458204	0	0	0	0	0	0
810028	0	0.0715188	0	0	0.255469	0.533428	0	0	0	0	0	0	0	0	0
347274	0.0876962	0.0476792	0.243125	0.452469	0.191601	0.0355619	10.0273	8.09672	9.56119	0.0690987	0.057101	0.0254393	0.710059	0.0536965	0
549748	0	0.0715188	0.0270139	0.0861846	0.255469	0.106686	1.86615	1.15535	2.45903	0	0	0	0	0	0
295330	0	0	0	0	0.0319336	0.0355619	0.0171996	0.0184857	0	0	0.005191	0	2.95858	0.236264	0
831808	0	0.0238396	0.0270139	0	0.0319336	0	0.558986	0.443656	0.481114	0	0	0	0	0	0
748921	0	0	0	0	0	0	0.0945976	0.147885	0.221465	0	0	0	0	0	0
4474426	0.14616	0.0953584	0.162083	0	0	0	0	0	0	0	0.0025955	0	0	0	0
324708	0	0	0	0.0215462	0	0	0.38699	0.314256	0.389474	0	0	0	0	0	0
353797	0	0	0	0	0.223535	7.36131	0	0	0	0	0	0	0	0	0
101990	0	0	0	0	0	0	0.343991	0.36047	0.297833	0	0	0	0	0	0
263652	0	0	0	0	0	0	0	0.00924283	0	0	0	0	0.118343	0.0107393	0
350305	0	0	0	0	0	0	0	0	0	0	0	0	0	0	0.131787
238312	1.87085	3.05147	2.67437	0	0	0	0	0	0	0.0471128	0.057101	0.0575732	0	0	0
814148	0	0	0	0	0	0.0355619	0.154796	0.166371	0.168008	0	0	0	2.48521	0.644358	0.0658935
150935	0	0	0	0	0	0.0355619	0	0	0.00763674	0	0	0	0.118343	0.0214786	0
4406036	0.467713	1.0251	0.48625	0	0	0	0	0	0	3.00894	1.40417	1.97222	0	0.0107393	0
161779	0	0	0	0	0	0	0	0	0	0	0	0	0.473373	0.0322179	0
819472	0	0.0715188	0	0	0	0.213371	0.00859978	0.00924283	0.00763674	0	0	0	0	0	0
245113	0	0	0	0	0	0.213371	0.0171996	0.00924283	0.00763674	0	0	0	0	0	0
727834	0	0	0	0	0	0.142248	0	0.00924283	0	0	0	0	0	0	0
238554	0	0.0953584	0	0	0	0	0	0	0	0	0	0	0.118343	0.128872	0
213080	0	0	0	0	0	0	0	0	0	0	0	0	0.35503	0.0644358	0.0658935
4401468	0	0	0	0	0	0	0	0	0	0	0	0	2.36686	0.118132	0.0658935
593949	0.467713	0.357594	0.621319	0	0	0	0	0	0	0.0282677	0.083056	0.0160669	0	0	0
4117602	0	0	0	0	0	0	0	0	0	0	0	0	0.118343	0	0.0658935
567644	0	0.0238396	0	0	0.0319336	0	0.292393	0.166371	0.229102	0	0.005191	0	0	0	0
4315885	0	0.0238396	0	0	0	0.106686	0.0171996	0.0277285	0.0687306	0	0	0	0	0	0
541027	0	0	0	0	0	0	0	0	0	0.398888	0.288101	0.51749	0.473373	0.0107393	0
344179	0	0	0	0	0	0	0.0859978	0.101671	0.114551	0.0157043	0	0	0	0	0
354693	0	0	0	0	0	0	0.154796	0.0646998	0.0763674	0	0	0	0	0	0
2345806	0.0292321	0	0.0540278	0.0215462	0	0.320057	0.705182	0.545327	0.878225	0	0	0	0	0.0107393	0
988157	0.0584641	0	0.0270139	0.107731	0.191601	0	1.18677	0.646998	1.64953	0	0	0	0	0	0
131516	0	0.119198	0	0	0	0.0355619	0.0171996	0.00924283	0.0229102	0	0	0	0.591716	0.204047	0
217702	0	0.214556	0	0	0.0638672	0.106686	0	0.00924283	0.00763674	0	0	0	0.591716	0.0536965	0
561739	0	0.0238396	0	0	0.0319336	0.284495	0.0257993	0	0	0	0	0	0	0.0966536	0.197681
318137	0	0	0	0.0646385	0	0	0.920177	0.961254	0.870588	0.00314085	0	0.000669456	0	0	0
1730641	0	0	0	0	0.0319336	0	0	0.00924283	0	0	0	0	0.473373	0	0
1995363	0	0	0	0	0	0	0	0	0	0	0	0	0	0	0.329468
561881	0	0	0	0	0	0	0.300992	0.240314	0.129825	0	0.0025955	0.000669456	0	0	0
4294683	2.66012	1.59725	1.29667	0	0	0	0	0	0	0.204155	1.12645	0.243682	0	0	0
3328098	0	0	0	0	0.510937	0.675676	0.00859978	0	0	0	0	0	0	0	0
1105814	0	0	0	0	0	0	0.00859978	0	0	0.0408311	0	0.000669456	0	0.0107393	2.24038
559320	0	0	0	0	0	0.0355619	0.180595	0.212585	0.32838	0	0	0	0	0	0
4319936	0	0	0	0	0	0	0	0	0	0	0	0	0	0	0.197681
270370	0	0.0238396	0	0	0.127734	0.462304	0.00859978	0	0	0	0	0	0	0	0
337256	0	0	0	0	0	0	0.223594	0.0924283	0.106914	0	0	0	0	0	0
316815	0	0	0	0	0	0	0.111797	0.101671	0.106914	0	0	0	0.236686	0.0214786	0
759855	0	0	0	0	0	0	0.257993	0.184857	0.0916408	0	0	0.000669456	0.236686	0.0107393	0
579841	0.0292321	0	0	0	0	0.0355619	0.240794	0.268042	0.305469	0	0	0.00133891	0	0	0
535675	0	0	0	0	0	0	0.240794	0.1294	0.160371	0	0	0	0	0	0
315011	0	0	0	0	0.0319336	0	0.335392	0.323499	0.39711	0	0	0	0	0	0
4338074	0	0	0.135069	0	0	0	0	0	0	13.402	1.58845	4.03079	0	0.0322179	0
581343	0	0	0	0.0215462	0	0	0.163396	0.147885	0.0763674	0	0	0	0	0	0
817783	0	0	0	0	0	0	0	0	0	0	0	0	0	0	0.527148
884345	0	0.0238396	0	0.129277	0	0	1.27277	1.17384	1.16842	0	0	0	0	0	0
318727	0	0	0	0	0	0	0.335392	0.323499	0.488751	0	0	0	0	0	0
246979	0	0	0	0	0	0	0.171996	0.0924283	0.0305469	0	0	0	0	0	0
539147	0	0.0238396	0	0.0646385	0	0.0355619	0.980375	0.831854	0.588029	0	0	0	0	0	0
851704	0	0	0	0	0	0	0	0	0	0	0	0	0	0.118132	0
660076	0.116928	0.0238396	0.189097	0.237008	0.0958007	0	9.02117	8.10596	9.25572	0.0188451	0.0233595	0.00133891	0.118343	0	0
1109647	0	0.0476792	0	0	0	0.142248	0.00859978	0.0184857	0.0152735	0	0	0	0	0	0
299227	0	0.238396	0	0.237008	0.383203	0.56899	0.00859978	0	0	0	0	0	0	0	0
827497	0	0	0	0	0	0	0	0	0	0	0	0	0	0	5.60095
538790	0	0	0	0	0	0	0	0	0	0	0	0	0	0	0.131787
710275	0	0	0	0	0	0	0	0	0	0	0	0.00133891	0	0	14.233
257459	0	0	0	0	0	0	0	0	0	0.392606	0.628111	0.113808	0	0	0
123474	0.0292321	0.0238396	0.0270139	0.0215462	0	0.0355619	2.22734	2.01494	1.37461	0	0	0	0	0	0
826143	0.0292321	0	0.0270139	0.0215462	0	0	0.180595	0.388199	0.412384	0	0.0025955	0	0	0	0
232551	0	0	0	0	0	0	0.111797	0.110914	0.0840041	0	0	0	0	0.0107393	0
844303	0	0	0	0	0	0	0.077398	0.0924283	0.114551	0	0	0	0	0	0
1118253	0.292321	0.119198	0.0810417	0	0	0	0	0	0	0.0251268	0.0596965	0.0461925	0	0	0
707793	0.350785	0.190717	0.324167	0	0	0	0	0	0	0.116212	0.083056	0.0890377	0	0	0
306016	0	0	0	0	0	0	0.154796	0.120157	0.0763674	0	0	0.000669456	0	0	0
437105	0	0	0	0	0	0	0	0	0	0.0785213	0.057101	0.164017	0.473373	0.0429572	0.197681
230473	0.0292321	0	0	0.0215462	0.0319336	0.0355619	0.79978	0.600784	0.588029	0	0	0	0	0	0
567410	0	0.0238396	0	0	0.0319336	0	0.0257993	0.055457	0.0458204	0.00942255	0.0077865	0.00401674	0.828402	0.0859143	0
292798	0	0	0	0	0	0	0.0515987	0.00924283	0.0152735	0	0	0	0	0.118132	0
227663	0	0	0	0	0	0	0.0343991	0.00924283	0.00763674	0.00314085	0	0	0.236686	0.0429572	0
1105792	0	0	0	0	0.0319336	0	0.283793	0.258799	0.290196	0	0	0	0.118343	0.0859143	0
327863	0	0	0	0	0	0	0	0	0	0	0	0	0	0.182568	0
553205	0	0	0	0	0	0	0	0	0	0.0062817	0	0.000669456	0	0	0.527148
1016465	0.70157	0.524471	1.29667	2.34853	1.14961	0.355619	66.0205	61.6219	70.2121	0.14762	0.132371	0.0361506	2.72189	0.332918	0.395361
1111294	0	0	0	0	0	0	0	0	0	0	0	0	0.118343	0.0107393	0.0658935
585911	0	0	0	0	0	0	0.0515987	0.0369713	0.0381837	0.00314085	0.05191	0.00267782	2.84024	0.171829	0
825420	0	0	0	0.0215462	0	0	0.103197	0.1294	0.0992776	0	0	0	0	0	0
646279	0.0584641	0	0	0.0430923	0.0319336	0	0.421389	0.628512	0.710216	0	0.0025955	0.000669456	0	0	0
833553	0.0876962	0.0715188	0.0270139	0	0	0.0711238	0.00859978	0	0	1.55472	0.960336	2.86326	0	0	0
308629	0	0.357594	0	0.0430923	0.0638672	0.0355619	0.37839	0.443656	0.534572	0	0	0	0	0	0
848082	0	0	0	0	0	0	0.206395	0.305013	0.122188	0	0.0025955	0.000669456	0	0	0
111295	0	0	0	0	0	0	0	0	0	0.00314085	0.0025955	0	0	0	1.44966
576724	0	0	0	0	0	0	0	0	0	0	0	0	0.118343	0.0214786	0
815006	0	0	0	0	0	0	0.318192	0.388199	0.343653	0	0	0	0	0	0
1449	0	0.0476792	0	0	0.0638672	0.320057	0	0	0	0	0	0	0	0	0
4453876	0	0	0	0.0430923	0	0	0.103197	0.101671	0.221465	0	0	0	0	0	0
356733	0	0	0	0	0	0	0	0	0	0	0	0	0	0	0.263574
1108208	0	0.0476792	0	0	0	0.0355619	0.498787	1.00747	0.840041	0	0	0	0	0	0
145556	0	0	0	0.0215462	0	0.106686	0.00859978	0.00924283	0	0	0	0	0	0	0
150811	0	0	0	0	0.0319336	0	0	0	0	0	0	0	0.118343	0	0
4323063	0	0	0	0.581746	0	0.106686	0	0	0	0	0	0	0	0	0
558878	0	0	0	0	0	0	0	0	0	0.14762	0.025955	0.0100418	0	0	0
729088	0	0	0	0	0	0	0.197795	0.157128	0.0763674	0	0	0	0.946746	0.0536965	1.51555
227434	0	0	0	0	0	0	0	0	0	0	0	0.00200837	0.118343	0.0107393	0
834289	0.0292321	0.0238396	0.0270139	0.172369	0.0319336	0	0.39559	0.748669	0.710216	0	0	0	0	0	0
4376005	0	0	0	0.0215462	0.159668	0.497866	0	0	0	0	0	0	0	0	0
590022	0	0	0	0.150823	0.0638672	0	0.00859978	0	0	0	0	0	0	0	0
743884	0	0	0	0	0	0	0	0	0	0.0125634	0.0129775	0.116485	0	0	0
576589	0	0	0	0	0.255469	0.746799	0	0	0	0	0	0	0	0	0
533788	0	0	0	0	0	0.106686	0	0	0	0	0	0	0	0	0
1108696	0	0	0	0.0430923	0	0	0.240794	0.258799	0.190918	0	0	0	0	0.0322179	0
1106236	0	0.166877	0	0	0	0	0	0	0	0	0	0	0	0	0
829271	0	0	0.0540278	0.172369	0	0	2.27894	2.52329	2.37502	0	0	0	0	0	0
589266	0.438481	0.238396	0.567292	0	0	0	0	0	0	0.310944	0.124584	0.25841	0	0	0
719803	10.8743	6.0791	8.15819	0	0	0.284495	0	0	0	3.09688	1.87655	1.0631	0	0.0214786	0
1134854	0	0	0	0	0	0	0	0	0	0	0	0	0.473373	0.0322179	0.0658935
677590	0	0	0	0	0	0	0	0	0	0.0910847	0.153135	1.32619	0	0	0
807443	0	0	0	0.0215462	0	0	0.111797	0.157128	0.0840041	0	0	0	0	0	0
351521	0.0292321	0.0238396	0.0270139	0.0646385	0	0	0.670783	0.878069	0.977502	0.00314085	0	0	0	0	0
301149	0	0	0	0	0	0	0	0	0	0	0	0	0.118343	0	0.0658935
2653243	0	0	0	0	0	0	0	0	0	0.00314085	0	0	0	0	0.461255
253636	0	0	0	0	0.0638672	0.142248	0.0171996	0	0	0	0	0	0	0	0
795504	0	0.0238396	0.0270139	0.0646385	0.159668	0.177809	0.885778	0.573055	0.855314	0	0	0	0	0.0107393	0
24509	0	0	0	0	0	0.248933	0	0	0	0	0	0	0	0	0
2756048	0	0	0	0	0	0	0	0	0	0	0	0	0.118343	0.0751751	0
581691	0	0	0	0.0430923	0	0	0.275193	0.351227	0.236739	0	0	0	0	0	0
465079	0	0	0	0	0	0	0	0	0	0.00314085	0.005191	0	0	0.0107393	2.0427
1135830	0	0	0	0	0	0	0	0	0	0	0	0	0	0	3.49236
698955	0	0.0476792	0	0	0.0638672	0.106686	0	0	0	0	0	0	0.118343	0.0751751	0.0658935
92008	0	0	0	0	0	0	0	0.00924283	0	0	0	0	1.77515	0.128872	0
4303249	0	0	0	0	0	0	0	0	0	0	0	0	0	0	0.527148
822602	0	0	0	0	0	0	0.120397	0.110914	0.145098	0	0	0	0	0	0
593229	0	0	0	0	0	0	0.300992	0.194099	0.160371	0	0	0	0	0	0
1102212	0.0292321	0	0	0.107731	0.0319336	0	0.447189	0.646998	0.916408	0	0.010382	0	0	0	0
60183	0.292321	0.190717	0.0270139	0	0	0	0	0	0	10.5501	12.7283	1.90795	0	0.0429572	0
60181	0.70157	1.28734	0.459236	0	0	0	0	0	0	0	0	0	0	0	0
159017	0	0	0	0	0	0	0	0	0	0	0	0	0.35503	0.0107393	0
788268	0	0	0	0	0	0	0	0	0	0	0	0	0	0	0.197681
4426552	0	0	0	0	0	0	0	0	0	1.51703	1.60921	0.881004	0	0.0107393	0
329637	3.88787	1.66877	2.35021	0	0	0	0	0	0	0.439719	1.00705	0.46728	0	0	0
246810	0	0.0238396	0	0	0	0	0	0	0	0.358057	0.360775	2.26812	0	0	0
4371752	0	0	0	0	0	0.142248	0.00859978	0	0	0	0	0	0	0	0
878375	0	0	0	0	0	0	0.00859978	0	0	0	0	0	0	0	1.38376
4365866	0	0	0	0	0	0	0	0	0	0	0	0	0	0.966536	0
592269	0	0.0238396	0.0270139	0.193915	0.287402	0.0355619	4.26549	3.4753	3.15397	0.0251268	0.0233595	0.0180753	0.118343	0	0
562386	0	0	0	0	0	0.248933	0.00859978	0.00924283	0.0305469	0	0	0	0	0.118132	0
152417	0	0	0	0	0	0.0355619	0.214995	0.258799	0.282559	0	0	0	0.118343	0	0
700215	0	0	0.0270139	0	0	0	0.154796	0.240314	0.152735	0	0	0	0	0	0
2338946	0	0.0476792	0	0	0.0319336	0.142248	0	0.00924283	0.0152735	0	0	0	0	0	0
295225	0	0.0476792	0	0	0	0.142248	0.00859978	0	0	0	0	0	0	0	0
1003206	0	0	0	0	0	0	0	0	0	0	0	0	0	0	0.131787
1106442	0	0.143038	0	0	0.127734	0.142248	0	0.00924283	0	0	0	0	0.236686	0.0107393	0
724648	0	0.143038	0	0	0	0.0355619	0	0	0.00763674	0	0	0	0	0	0
609761	0	0	0	0	0	0	0	0	0	0.169606	0	0	0	0	0
1106681	0.0292321	0	0	0	0	0	0.257993	0.536084	0.534572	0	0	0	0	0	0
289382	0	0	0	0	0.0638672	0.213371	0	0	0	0	0	0	0	0	0
792985	0	0.0238396	0.0810417	0.301646	0.0958007	0	8.39339	8.7622	9.1259	0.00314085	0.0077865	0.00334728	0.236686	0	0
583758	0	0.0238396	0	0	0.0319336	0.0355619	0.163396	0.0462141	0.183282	0	0	0	0	0.0966536	0
2873833	0	0.0238396	0	0	0	0	0	0	0	0	0	0	0.118343	0	0
663753	0	0	0	0	0	0	0.128997	0.120157	0.0687306	0	0	0	0	0	0
246142	0	0	0	0	0	0	0	0	0	0	0	0	0.236686	0	0
4335834	0	0.214556	0	0	0.606738	0.853485	0.00859978	0.00924283	0	0	0	0	0	0	0
113817	0	0.0238396	0	0	0	0.106686	0	0	0	0	0	0	0	0	0
243263	0	0	0	0	0	0	0.154796	0.175614	0.206192	0	0	0	0	0	0
4414717	0.0292321	0	0.0270139	0	0	0	0.490188	0.536084	0.465841	0	0	0	2.84024	0.6014	0.197681
538209	0	0	0.0270139	0	0	0	0.550386	0.55457	0.679669	0	0	0	0	0	0
658797	0	0	0	0	0	0	0.154796	0.0739426	0.129825	0	0	0	0	0	0
1011712	0	0	0	0	0	0	0	0	0	0	0	0	0	0	0.131787
264451	0	0.0476792	0	0	0.223535	0.248933	0.0171996	0	0.00763674	0	0	0	0	0.0107393	0
1114110	0	0	0	0	0	0	0	0	0	0.166465	0.350393	0.49205	0	0	0
275936	0	0	0	0	0	0	0	0	0.00763674	0	0	0	13.7278	3.22179	4.48076
549161	0	0.0715188	0	0	0.0319336	0.177809	0.00859978	0	0	0	0	0	0	0.107393	0
341821	0	0	0	0	0.0319336	0.106686	0	0	0	0	0	0	0	0.0322179	0.263574
724326	0	0	0	0	0	0	0.249394	0.147885	0.145098	0	0	0	0	0	0
692164	0.233857	0.119198	0.351181	0.430923	0.159668	0.248933	29.3425	37.4612	28.0956	0	0	0	0	0	0
169182	0	0	0	0	0	0	0	0	0	0	0	0	0	0	0.131787
4361905	2.57242	3.09915	3.48479	0	0	0	0	0	0	0.135057	0.0596965	0.168703	0	0	0
538443	0.0876962	0	0.0540278	0.107731	0.0319336	0	1.99515	1.66371	1.53498	0	0	0	0	0	0
4361909	15.2884	5.62615	16.4244	0	0	0	0	0	0	0	0	0	0	0	0
976441	0	0	0	0	0	0	0.00859978	0	0	0	0	0	0.236686	0	0
554684	0	0	0	0	0	0	0.214995	0.240314	0.259649	0.00314085	0	0.00200837	0	0	0
591507	6.84031	6.88965	9.94111	0	0	0	0	0	0	0.433438	0.352988	0.210209	0	0.0107393	0
3884513	0.14616	0.214556	0.108056	0	0	0	0	0	0	0.0816621	0.072674	0.0167364	0	0	0
2202952	0	0	0	0	0	0.320057	0	0	0	0	0	0	0	0	0
3134290	0	0	0	0	0	0	0	0	0	0	0	0	0.118343	0.0429572	0
826270	0	0	0	0	0	0	0	0	0	0	0	0	0	0	0.131787
812461	0	0	0	0	0	0	0.309592	0.563812	0.473478	0	0	0	0	0	0
328931	0	0.0715188	0	0	0.0319336	0.0711238	0	0	0	0	0	0	2.48521	0.0644358	0
989990	0	0	0	0	0	0	0	0	0	0.00314085	0	0	0	0	0.263574
1122195	0	0	0	0	0.0319336	0.0355619	0.240794	0.221828	0.198555	0	0	0	0	0	0
32546	0	0	0	0	0	0	0	0	0	0	0	0	0	0	7.70954
822328	0	0	0	0	0	0	0	0	0	0	0	0	2.48521	0.0644358	0.131787
717140	0.0292321	0	0	0.0215462	0.0319336	0	0.705182	0.591541	0.595665	0.00314085	0	0	2.48521	0.579922	0.263574
861807	0	0	0	0	0	0	0	0	0	0	0	0	0	0	0.856616
148003	0	0	0	0	0	0	0	0	0	0.00314085	0	0	0	0	0.395361
320821	0.0292321	0.0715188	0.243125	0.323192	0.44707	0.248933	5.95965	6.09102	5.36099	0	0	0	0	0	0
4470278	0	0	0	0.0861846	0	0	2.57993	2.81906	1.93209	0	0	0	0	0	0
580625	0	0	0	0	0	0	0	0	0	0	0	0	0	0	1.18608
1101488	0.0584641	0.119198	0.0270139	0.0215462	0.0319336	0.213371	1.52216	1.24778	1.02332	0	0	0	0.828402	0.171829	0.131787
504674	0	0	0.0270139	0	0	0	0	0	0	0	0	0	0	0	2.83342
592855	0	0	0	0	0.0319336	0	0.206395	0.397442	0.488751	0	0.0025955	0.00401674	0	0	0
161217	0	0	0	0	0	0	0.868578	0.859583	0.633849	0	0	0	0	0	0
572325	0	0	0	0	0	0	0.00859978	0	0.00763674	0	0	0	0	0.118132	0
557462	0	0	0	0	0	0	0	0	0	0	0.005191	0.286527	0	0	0
1033679	0	0	0	0	0	0	0	0	0	0.0062817	0	0	0	0	1.0543
2577	0	0.0238396	0	0	0	0.106686	0.0257993	0.0184857	0.00763674	0	0	0	0	0	0
354695	0	0	0	0	0	0	0.00859978	0.0646998	0.106914	0.0157043	0	0	0	0	0
1905180	0	0	0	0	0	0	0	0.00924283	0	0	0	0	0.118343	0.0107393	0
1109247	0	0	0	0	0	0	0	0	0	0.00314085	0	0.00133891	0	0.0536965	0.593042
294254	0	0	0	0	0	0	0	0	0	0	0	0	0.236686	0	0
571072	0	0	0	0	0.0319336	0.462304	0.0257993	0.00924283	0.0381837	0	0	0	0	0.0107393	0
592272	0	0.0238396	0	0	0	0.0355619	0.00859978	0	0.0152735	0	0	0	0.118343	0.0214786	0
60158	0	0.0238396	1.86396	0	0	0	0	0	0	5.40226	0.661853	2.35314	0	0	0
273429	0	0	0	0	0.223535	0.142248	0	0	0	0	0	0	0	0	0
4306178	0	0	0	0	0	0	0	0	0	0.00314085	0	0	0	0.0107393	0.329468
4395136	0	0	0	0	0	0	0	0	0	0	0.010382	0.139916	0	0	0
806708	0	0	0	0	0	0	0.00859978	0	0	0	0	0	0.118343	0	0
345461	0.0292321	0	0.0270139	0.0646385	0.0319336	0	1.00617	0.868826	1.00041	0	0	0	0	0	0
117231	0	0	0	0.0861846	0.127734	0.0355619	1.43616	1.0999	1.19133	0	0	0	0	0	0
352531	0	0	0	0	0.0319336	0	0.515987	0.517598	0.450567	0	0.010382	0.00200837	0	0	0
534690	0.233857	0.262236	0.48625	0.2801	0.0638672	0.177809	23.6924	22.9315	18.0991	0	0	0	0	0	0
172275	0	0	0	0	0	0	0.00859978	0.00924283	0	0	0	0	0.35503	0.0859143	0
1084865	0	0	0	0	0.0319336	0	0	0	0.0152735	0.0062817	0.0077865	0.000669456	0	0	10.3453
3164102	0.935426	0.143038	0.999514	0	0	0	0	0	0	0	0	0.413054	0	0	0
1113134	0	0	0.0270139	0	0	0	0.429989	0.610027	0.542208	0	0	0	0	0	0
135479	0	0.190717	0	0	0.0638672	0.106686	0	0	0.00763674	0	0	0	0	0	0
563843	0	0	0	0.0215462	0.0319336	0.0355619	2.22734	1.70068	1.09969	0	0	0	0.118343	0.0107393	0
344370	0	0	0	0	0	0	0.0257993	0.0277285	0	0	0	0	0.591716	0.0429572	0
4335821	0	0.0953584	0	0	0	0.0355619	0.0429989	0.0277285	0.00763674	0	0	0	0.35503	0	0
4335825	0	0.0238396	0	0.0430923	0.0319336	0.106686	0.662183	0.434413	0.213829	0	0	0	0	0	0
38733	0	0	0	0	0	0.142248	0.00859978	0	0	0	0	0	0	0	0
902558	0	0.166877	0	0	0	0.0711238	0	0.00924283	0	0	0	0	0	0	0
1111342	0	0	0	0	0	0	0	0	0	0.00314085	0.0025955	0	0	0.0107393	1.18608
329190	0	0	0	0.0215462	0	0	0.902977	1.01671	1.01569	0	0	0	0.118343	0	0
4409849	0.0876962	0.262236	0.0270139	0	0	0	0	0	0	0.153902	0.137562	0.0783264	0	0	0
3706429	6.69414	4.74408	11.751	0	0	0	0	0	0	0.665861	0.43864	0.345439	0.118343	0.0107393	0
4469654	0	0	0	0	0	0	0.00859978	0.00924283	0	0	0	0	0.118343	0	0
590041	0	0	0.0270139	0	0	0	0.619184	0.656241	0.534572	0	0	0	0	0	0
288283	0	0	0	0	0	0	0.00859978	0	0	0.119352	0.0025955	0.00133891	0	0.0429572	0
114859	0	0	0	0	0	0.0355619	0	0	0	0	0	0	0.35503	0.139611	0.0658935
4468876	1.637	0.381434	1.53979	0	0	0	0	0	0	0.00314085	0.651471	1.28736	0	0	0
246040	0	0.166877	0	0	1.69248	2.45377	0.00859978	0	0.00763674	0	0	0	0	0	0
335463	0.321553	0.0953584	0.351181	0.237008	0.127734	0.106686	12.3149	11.7938	13.3567	0.0062817	0.010382	0.00401674	0.473373	0.0644358	0.197681
4377174	0	0	0	0	0	0.106686	0	0	0	0	0	0	0	0	0
3369729	0	0	0	0	0	0	0.103197	0.138642	0.0992776	0	0	0	0	0	0
4326573	0	0	0	0	0	0	0	0	0	0	0	0	0	0	0.197681
342767	0	0	0	0.237008	0	0.106686	0	0	0	0	0	0	0	0	0
648379	0	0	0	0	0	0	0	0	0	0	0	0	0.118343	0.0107393	0
721132	0	0	0	0	0	0.497866	0.00859978	0.0739426	0.0152735	0	0	0	0	0	0
1104753	0	0.119198	0	0	0	0	0	0	0	0	0	0	0	0	0
1006600	0	0	0	0	0	0.106686	0.0343991	0.00924283	0.00763674	0	0	0	0	0	0
746239	0.0584641	0	0	0.0215462	0	0	1.53936	1.70992	1.23715	0.0062817	0.0025955	0.000669456	0	0	0
356532	0	0	0	0	0	0	1.07497	0.757912	0.847678	0.0062817	0.0025955	0.00267782	147.574	39.585	26.4233
578581	0.496945	2.97995	0.864444	0	0	0	0	0	0	0.725537	0.384134	0.274477	0.118343	0	0
206950	0	0	0	3.72748	0	0.0711238	0	0	0	0	0	0	0.473373	0.0214786	0
229118	0	0	0.0270139	0.258554	0.127734	0.0711238	10.7755	9.10419	9.53828	0.0471128	0.010382	0.00401674	0	0	0
170720	0	0	0	0	0	0	0	0	0	0	0	0	0.118343	0.0214786	0
575540	0	0	0	0	0.0319336	0	0.37839	0.434413	0.32838	0	0.0025955	0	0	0.0214786	0
144589	0	0	0	0	0	0	0	0	0	0.00942255	0	0	0	0.128872	0.0658935
4360282	0	0	0	0	0	0	0.197795	0.314256	0.343653	0	0	0	0	0	0
370391	0	0.0715188	0	0	0	0.142248	0	0	0	0	0	0	0	0	0
1040220	0	0	0	0	0	0	0	0	0	0.0062817	0	0	0	0	0.527148
1147246	0	0	0	0	0	0	0	0	0	0	0	0	0	0.139611	0
358115	0	0	0	0	0	0.142248	0	0	0	0	0	0	0	0	0
304240	0	0	0	0	0	0.142248	0	0	0	0	0	0	0	0	0
4154872	0	0	0	0	0	0	0.00859978	0	0	0	0.005191	0	0	0	6.65525
110372	0	0	0	0	0.0638672	0.142248	0	0	0	0	0	0	0	0	0
352252	0	0	0	0.0215462	0	0	0.240794	0.175614	0.160371	0	0	0	0	0	0
210359	0	0	0	0	0	0	0	0	0	0	0	0	0.118343	0.0966536	0
259740	0	0	0	0	0	0	0	0	0	0.323508	0.441235	0.149958	0	0	0
828926	0	0	0	0	0	0	0.266593	0.351227	0.190918	0	0	0	0	0	0
733552	0	0	0	0	0	0	0.0429989	0.110914	0.0840041	0	0	0	0	0	0
826306	0	0	0	0.0215462	0	0	0.171996	0.0924283	0.183282	0	0	0.000669456	0	0	0
755091	3.8294	2.76539	1.64785	0	0.0319336	0	0	0	0	0.0188451	0.020764	0.0127197	0	0	0
261285	0	0	0	0	0.0319336	0.213371	0	0	0	0	0	0	0	0.0429572	0
1663335	0.0876962	0	0.0270139	0.0215462	0.0319336	0	0.662183	0.896554	0.992776	0	0	0	0	0	0
820137	0.350785	0.166877	0.594305	0.926485	0.542871	0.391181	19.9343	14.6314	16.3884	0	0	0	0	0	0
4451731	0	0	0	0	0	0	0	0	0	0.241846	0.0986291	0	0	0	0
581015	30.4306	34.1383	26.0144	0	0	0	0	0	0	0.0314085	0.0233595	0.0415063	0	0	0
4403486	0	0.0953584	0	0	0.0319336	0	0	0	0.00763674	0	0	0	0.473373	0.118132	0.790722
342165	0	0	0	0	0	0	0.0687983	0.157128	0.152735	0	0	0.000669456	0	0	0
301588	0	0.0238396	0	0.0430923	0.0319336	0.640114	0	0	0	0	0	0	0	0	0
321861	0	0	0	0	0	0	0.120397	0.0369713	0.0610939	0	0	0	0	0	0
1101451	0	0	0	0	0	0	0	0	0	0.00942255	0	0.000669456	0	0	2.63574
1089621	0	0	0	0.0215462	0	0	0.171996	0.1294	0.152735	0	0	0	0	0	0
832083	0	0	0	0	0	0	0.369791	0.323499	0.35129	0	0	0	0	0	0
512826	0	0	0	0.0215462	0	0.0711238	0.146196	0.1294	0.129825	0	0	0	0	0	0
537485	0	0.0476792	0	0	0.351269	0.177809	0	0.0184857	0.0381837	0	0	0	0	0	0
4481997	0	0	0	0	0	0	0	0	0	0	0	0	0.946746	0.0322179	0
828136	0	0	0	0.0215462	0.0319336	0	0.111797	0.0924283	0.137461	0	0	0	0	0	0
535516	3.65401	3.93354	4.8625	0	0	0	0	0	0	0.364339	0.301078	0.253054	0	0.0214786	0
582601	0	0	0	0	0	0	0	0	0	0	0	0	0	0.3007	0.988403
605125	0	0	0	0	0	0	0	0	0	0	0	0	0	0	0.395361
963779	0	0	0	0	0	0	0	0	0	0	0	0	0.236686	0	0
1139492	0	0	0	0	0.0319336	0	0.197795	0.184857	0.259649	0	0.0025955	0	0	0	0
317794	0.0292321	0.143038	0	0.0215462	0.0319336	0.355619	0.206395	0.110914	0.244376	0	0	0	0	0	0
4443192	0	0	0	0	0	0	0.00859978	0.00924283	0	0	0	0	1.53846	0.214786	0.131787
68458	0	0	0	0	0	0	0.00859978	0	0	0.00314085	0.005191	0.00133891	0.118343	0.0107393	15.8803
711271	0	0.0238396	0	0.107731	0.0319336	0	0	0.00924283	0.00763674	0	0	0	0	0	0
534771	0	0	0	0	0	0	0	0	0	0	0	0	0	0	1.0543
1112543	0	0	0	0	0	0	0.0343991	0.0184857	0.0305469	0	0	0	1.6568	0.15035	0
584612	0	0	0	0	0	0	0	0	0.00763674	0.0188451	0	0	0	0	1.25198
949789	0	0	0	0	0	0	0	0	0	0	0	0	0.236686	0	0
569116	0.0292321	0	0.0810417	0.0430923	0	0.0355619	4.18809	7.63458	6.91888	0	0	0	0	0	0
341618	0	0	0.0270139	0.107731	0.0319336	0	1.04057	0.841097	0.763674	0	0.0025955	0.00200837	0	0	0
569286	0	0	0	0	0	0.0711238	0.077398	0.1294	0.145098	0	0	0	0	0	0
589415	0	0	0	0.0215462	0	0	0.309592	0.268042	0.267286	0	0	0	0	0	0
68986	0	0	0	0	0	0	0.077398	0.055457	0.137461	0	0	0	0	0	0
837054	0	0	0	0	0	0	0.171996	0.101671	0.145098	0	0	0	0	0	0
255203	0	0	0	0	0	0	0	0	0	0.251268	0.469786	0.538243	0	0	0
347569	0	0.0238396	0	0.0861846	0.0319336	0	0.266593	0.194099	0.152735	0.00314085	0.0025955	0.000669456	0	0.0107393	0
296908	0	0.0476792	0.0270139	0.0861846	0.0319336	0	2.27894	1.63598	1.35934	0	0	0	0	0	0
729923	0	0	0	0.0430923	0	0	0.653584	0.508356	0.458204	0	0	0	0.118343	0	0
544480	0	0	0	0	0	0	0	0	0	0	0	0	0	0	0.658935
109099	0	0	0	0	0	0	0	0	0	0	0	0	0.710059	0.0536965	0.0658935
229102	0	0	0	0	0	0	0.0859978	0.055457	0.152735	0	0.005191	0	0	0	0
313062	0	0	0	0	0	0.142248	0	0	0	0	0	0	0	0.0107393	0
607386	0.0584641	1.23966	0	0.474015	0.862207	0.924609	5.63286	4.64914	4.73478	0	0	0	0	0.0214786	0
340951	0	0.0476792	0	0	0.0319336	0.106686	0.00859978	0	0	0	0.0025955	0	0	0	0
4332202	0	0	0	0	0	0	0	0	0	0	0	0	0	0	1.71323
831669	0.0292321	0	0.0270139	0	0	0	0.687983	0.767155	0.924045	0	0	0.00267782	0	0	0
4448400	0	0	0	0	0.0958007	0.142248	0	0	0	0	0	0	0	0	0
815369	0	0	0	0	0	0	0	0	0	0	0	0.000669456	0.236686	0.0107393	0
4421286	0	0	0	3.74903	0	0.462304	0.0343991	0.00924283	0.00763674	0	0	0	0	0	0
3567497	0	0	0	0	0.223535	0	0.0171996	0	0	0	0	0	0	0	0
658089	0.409249	0.429113	0.702361	0	0	0	0	0	0	0.113071	0.256955	0.0990795	0	0	0
4428220	0	0.214556	0	0	0.0319336	0.142248	0	0.00924283	0	0	0	0	0	0	0
605837	0	0.810547	0	0	0	0.106686	0.0515987	0.00924283	0.0305469	0	0	0	0	0.0214786	0
135262	0	0	0	0	0.0319336	0	0.206395	0.0831854	0.0763674	0	0	0	0	0	0
66026	0	0	0	0	0	0	0	0	0	0	0	0	0.35503	0.0536965	0
4479618	0.233857	0.0476792	0.243125	0	0	0	0	0	0	3.58057	1.75196	7.14377	0	0	0
279325	0	0	0	0	0	0	0	0	0	0	0	0	0	0	0.131787
352278	0	0.0238396	0	0	0	0	0.0515987	0.055457	0.175645	0	0	0	0	0	0
594080	0	0	0	0	0.0319336	0.106686	0	0	0	0	0	0	0	0	0
712677	0	0	0	0	0	0	0	0	0	0	0	0	0.118343	0.0859143	0
227965	0.0584641	0	0.0540278	0	0	0	0.189195	0.443656	0.282559	0	0	0.00133891	0	0	0
369920	0	0.0238396	0	0	0	0.0355619	0.0257993	0.00924283	0.00763674	0	0	0	1.89349	0.408093	0
230774	0	0	0	0.0215462	0	0	0.0945976	0.101671	0.114551	0	0	0	0	0	0
338265	0	0	0	0	0	0	0.137597	0.0924283	0.0763674	0	0.0025955	0.00133891	0.118343	0.0214786	0
3609502	0	0	0	0	0	0	0.197795	0.120157	0.0534572	0	0	0	0	0	0
177991	0.0584641	0.0238396	0.0270139	0	0	0.142248	0	0.00924283	0.00763674	0.29524	0.0441235	0.0441841	0.710059	0.257743	0.724829
4424700	0.292321	0.429113	0.243125	0	0	0	0	0	0	0.0502536	0.0233595	0.0334728	0	0	0
221108	0.0292321	0	0.108056	0.0215462	0	0	0	0	0	0	0	0	0	0	0
581393	0	0	0	0.0215462	0	0	0.120397	0.0277285	0.0916408	0	0	0	0	0	0
1082059	0	0	0	0	0	0	0.0171996	0	0	0	0	0	0	0.268482	0
833632	0.0292321	0	0	0	0	0	0.300992	0.221828	0.221465	0	0	0	0	0	0
786099	0	0.0238396	0	0	0	0	0.137597	0.138642	0.366563	0	0	0	0	0	0
556808	0	0	0	0	0	0	0.154796	0.120157	0.114551	0	0	0	0.591716	0.236264	0
569239	0	0	0	0.0430923	0.0319336	0	1.32437	1.21081	1.2066	0	0	0	0	0	0
968675	0	0	0	0	0	0	0	0	0	0.0125634	0	0.00133891	0.236686	0.0107393	0
314001	0	0	0	8.46764	0	0	0	0	0	0	0	0	0	0	0
348153	0	0	0	0	0	0	0.197795	0.157128	0.198555	0	0	0	0	0	0
4361849	0	0.0238396	0	0	4.02363	14.7226	0	0	0.0152735	0	0	0	0	0	0
166922	0	0.0238396	0	0	0.0319336	0	0	0	0	0	0	0	0	0.171829	0
118269	0	0	0	0	0	0	0.163396	0.0831854	0.297833	0	0	0	0	0	0
550747	0	0	0	0	0	0	0	0	0	0	0	0	0.118343	0.0214786	0
636022	0.409249	0.190717	0.108056	0	0	0	0	0	0	0.0502536	0.062292	0.114477	0	0	0
60179	23.5611	23.6489	29.3101	0	0	0	0	0.00924283	0	0.763227	1.21989	0.60251	0	0	0
341789	0.0292321	0.0476792	0.0270139	0.0215462	0	0	3.64631	4.78778	3.36016	0	0	0	0	0	0
1130212	0	0	0	0	0	0	0.0515987	0.101671	0.00763674	0	0	0	0	0	0
320696	0	0	0	0	0	0	0.997575	0.545327	0.595665	0	0	0	0	0	0
3083914	0	0	0	0.0215462	0.0319336	1.38691	0	0	0	0	0	0	0	0	0
833961	0	0	0	0.0430923	0	0	1.15237	1.30324	1.45862	0	0	0	0	0	0
316989	0.0292321	0.0238396	0	0	0	0	0.920177	0.97974	0.710216	0	0	0	0	0	0
669904	0	0	0	0	0	0	0.154796	0.101671	0.190918	0	0	0	0	0	0
587391	0.380017	0.238396	0.297153	0	0	0	0	0	0	0.144479	0.036337	0.0856904	0	0	0
837604	0	0.0476792	0.0270139	0	0.0319336	0	0.705182	0.767155	0.649123	0	0	0	0	0	0
2045027	0	0	0	0	0	0	0	0	0.00763674	0	0	0	0.118343	0	0
671213	0	0	0	0	0	0	0.206395	0.517598	0.313106	0	0	0	0	0	0
184956	0	0	0	0	0	0	0	0	0	0.229282	0.202449	0	0.118343	0	0
435928	0	0	0	0	0	0	0	0	0	0	0	0	0	0	1.12019
565792	0	0	0	0	0.351269	0.320057	0	0	0	0	0	0	0	0	0
668527	0	0	0	0	0.0638672	0.284495	0	0	0	0	0	0	0	0	0
589627	0	0	0.0270139	0.0430923	0	0	1.24697	0.887311	0.526935	0	0	0	0	0	0
698214	0	0	0	0	0	0	0.748181	1.57128	1.38225	0	0	0	0	0	0
621743	0	0	0	0.0215462	0	0	1.31577	1.88554	1.955	0.0157043	0.0129775	0.0060251	8.87574	4.46755	2.70163
538871	0.0292321	0	0.0270139	0	0.0319336	0	1.22117	0.961254	0.878225	0	0	0	0	0	0
1121453	0	0	0	0	0	0	0	0	0	0	0	0.149958	0	0	0
1092725	0	0	0	0	0	0	0	0	0	0.00942255	0	0	0.118343	0	0.329468
539508	0	0	0	0	0	0	0	0	0	0.138197	0.417876	0.145941	0	0	0
427495	0	0	0	0.0215462	0.0319336	0	0.894377	0.305013	0.450567	0.0314085	0.0233595	0.0060251	31.1243	6.47579	2.50395
549860	0	0	0	0	0	0.782361	0	0	0	0	0	0	0	0	0
106179	0	0	0	0.0215462	0	0	0.197795	0.157128	0.106914	0.0188451	0.005191	0.00468619	0	0	0
998905	0	0	0	0	0	0	0	0	0	0	0	0	0.236686	0	0
347931	0	0	0	0	0.0319336	0	0.0429989	0.138642	0.0916408	0	0	0	0	0	0
193862	0	0	0	0	0.159668	0.177809	0.0343991	0.00924283	0.0152735	0	0	0	0	0	0
334403	0	0	0	0.0215462	0.351269	1.63585	0	0	0.00763674	0	0	0	0	0	0
583651	0	0	0	0	0	0	0.0343991	0.0369713	0.0229102	0	0	0.00200837	0.118343	0	0
331752	0.0584641	0	0	0	0	0.0355619	0	0	0	0.135057	0.111607	0.177406	0.828402	0.128872	0
4350498	0	0.119198	0	0	0.0638672	0.0711238	0.154796	0.175614	0.152735	0	0	0	0	0	0
322528	0	0	0	0	0	0	0.653584	0.29577	0.496388	0	0	0	0	0	0
757344	0	0.0476792	0	0	0	0.106686	0.0257993	0.0277285	0.0152735	0	0	0	0	0	0
79134	0	0	0	0.0646385	0	0	0.78258	0.415927	0.496388	0	0	0	0	0	0
1106494	0	0	0	0	0	0	0	0	0	0	0	0	0.236686	0	0
1918737	0	0	0	0	0.0958007	0.177809	0.146196	0.166371	0.145098	0	0	0	0	0	0
232511	0	0	0	0.0215462	0	0	0.283793	0.157128	0.213829	0	0	0	0	0	0
341218	0	0	0	0	0	0	0.00859978	0	0	0	0	0	0.118343	0.0322179	0
496787	0	0	0	0	0	0	0	0	0	0	0	0	0	0	0.395361
248875	0	0.0238396	0	0	0	0.106686	0	0	0	0	0	0	0	0	0
548737	0	0	0	0.0215462	0	0	0.214995	0.194099	0.0916408	0	0	0	0	0	0
2585229	0	0.0238396	0	0	0.351269	0.248933	0	0	0	0	0	0	0.591716	0	0
2138725	0	0	0	0	0	0	0.077398	0.101671	0.0687306	0	0	0	0	0	0
1085832	0	0	0	0	0	0	0	0	0	0	0	0	0	0	0.790722
797540	0.0584641	0	0.0270139	0.0861846	0.0958007	0	3.14752	3.2812	2.98596	0	0	0	0	0	0
4457268	0	0	0	0	0	0	0	0	0	0	0	0	0	0	0.263574
104678	4.79406	4.24345	2.97153	0	0	0	0	0	0	0.0753804	0.0856515	0.201506	0	0	0
4461079	0.0876962	0	0	0.150823	0.0958007	0	1.53936	1.37718	1.14551	0	0.005191	0.000669456	0	0	0
549048	0	0	0	0	0	0	0.0257993	0.0184857	0.0229102	0	0.005191	0	1.6568	0.311439	0.131787
136395	0	0	0	0	0	0	0	0	0	0	0	0	0	0.0214786	1.12019
556103	0	0	0	0	0	0	0.111797	0.055457	0.0687306	0	0	0	0	0	0
800075	0.0876962	0.0238396	0.108056	0.193915	0.127734	0.0355619	1.40176	1.81159	2.07719	0	0.0077865	0	0	0	0
965129	0	0	0	0	0	0	0	0	0	0	0	0	0	0	0.593042
765596	0	0	0	0	0	0.0355619	0	0	0	0	0	0	0.473373	0.0859143	0
4363608	0	0	0	0	0.0319336	0	0	0	0.00763674	0	0	0	0	0.118132	0
593919	0	0	0	0	0.0319336	0	0.326792	0.249556	0.305469	0	0	0	0	0	0
593911	0	0	0	0	0	0	0.232194	0.351227	0.259649	0	0	0	0	0	0
834004	0	0	0	0	0	0	0.326792	0.221828	0.206192	0	0	0	0	0	0
165090	0	0	0	2.5209	0.766406	1.92034	0	0	0	0	0	0	0	0	0
868948	0	0.0953584	0	0	0.0319336	0.106686	0.00859978	0.0184857	0.0152735	0	0	0	0.118343	0.0536965	0
234135	0	0	0	0	0	0	0.292393	0.323499	0.3742	0	0	0	0	0	0
2305122	1.02312	1.35886	2.67437	0	0	0	0	0	0	0.270113	0.596965	0.189456	0	0	0
279314	0	0	0	0	0	0	0	0.0277285	0.0229102	0	0	0	0	0.590661	0
234927	0	0	0.0270139	0.0646385	0.0319336	0.0355619	0.601985	0.563812	0.801857	0.0188451	0.005191	0.00133891	0	0	0
4411367	0	0.119198	0	0	0.0319336	0.0355619	0	0	0	0	0	0	0	0	0
1118195	0	0.0476792	0	0	0.191601	0.0711238	0	0	0	0	0	0	0	0	0
928928	0	0	0	0	0.0319336	0.0355619	0	0.00924283	0	0	0	0	0.118343	0.0214786	0
244564	0	0.0238396	0	0	0	0.106686	0	0	0	0	0	0	0	0	0
782953	0.0292321	0	0	0	0	0	0	0	0	0.00942255	0.0025955	0.000669456	0.710059	0.0429572	3.22878
562126	0	0.405273	0	0	0.159668	0.248933	0.0257993	0.00924283	0.00763674	0	0	0.000669456	5.56213	1.57868	0
3462	0	0.0476792	0	0.0861846	0	0	0.713782	0.868826	0.962229	0	0.0077865	0.000669456	0	0	0
296133	0	0	0	0	0.574804	0.391181	0	0	0	0	0	0	0	0.0214786	0
833647	0.204625	0.238396	0.324167	0.861846	0.287402	0.0711238	18.4723	16.8127	18.3282	0.0879438	0.083056	0.0133891	0	0	0
589014	0	0	0	0	0	0	0	0	0	0	0	0	0.710059	0.15035	0
545515	0	0.0238396	0	0	0.159668	0.0711238	0	0	0	0	0.0025955	0	0	0.0107393	0.0658935
3713320	0	0	0	0	0	0	0.0429989	0	0.0152735	0	0	0	0.118343	0.0429572	0
98326	0	0	0	0	0.319336	0.106686	0	0	0	0	0	0	0	0	0
617160	0	0	0	0.0215462	0	0	0.180595	0.0831854	0.145098	0	0.0077865	0.00133891	0	0	0
1107606	0	0	0	0	0	0	0.00859978	0	0.00763674	0	0	0	0.236686	0.0107393	0
815972	0	0	0	0	0	0.426743	0	0	0.00763674	0	0	0	0	0	0
60167	0.672338	0.286075	0.108056	0	0	0	0	0	0	0	0	0	0	0	0
60160	5.14484	3.31371	3.91701	0	0	0	0	0	0	0.00314085	0.0337415	0.00334728	0	0	0
836983	0	0.0238396	0	0	0	0	0.421389	0.36047	0.427657	0	0	0	0	0	0
326549	0	0	0	0.0215462	0	0	0.490188	0.305013	0.526935	0.00314085	0.0025955	0	0	0	0
510396	0	0	0	0	0	0	0.00859978	0	0	0.0157043	0	0.00267782	0.236686	0.107393	1.38376
2070748	0.760034	0.381434	0.729375	0	0	0	0	0	0	0	0	0	0	0	0
1117562	0	0.0476792	0.108056	0	0	0	0	0	0	0.232423	1.08232	0.0950628	0	0	0
4357289	0	0	0	0.0215462	0	0	0	0	0	0	0	0	0	0	0.724829
671732	0	0.143038	0	0	0.0319336	0.0355619	0.0343991	0.0646998	0.0534572	0	0	0	0	0	0
1092833	0	0	0	0	0	0	0	0	0	0	0	0	0	0	0.131787
249939	12.5406	21.5987	9.37382	0	0.0319336	0	0	0	0	0.10993	0.0960336	0.0200837	0	0	0
4376002	0	0.119198	0	0	0.0319336	0.106686	0	0	0	0	0	0	0	0	0
540127	0	0	0	0	0	0	0.0343991	0.0646998	0.0305469	0	0	0	0.118343	0.0966536	0
349307	0	0.0238396	0	0	0	0	0.825579	1.02595	1.01569	0	0	0	0	0	0
698647	2.45549	3.17067	2.32319	0	0	0	0	0	0	29.5648	22.477	33.4842	0	0.0751751	0.0658935
647919	0	0	0	0	0	0	0	0	0	0	0	0	0	0	0.131787
227191	0	0	0	0	0	0	0.171996	0.0739426	0.0534572	0	0	0	0	0	0
167947	0	0.0238396	0	0	0.0319336	0.284495	0	0	0	0	0	0	0	0	0
800299	0	0	0	0	0	0	0.0859978	0.184857	0.175645	0	0	0	0	0	0
325795	0	0	0	0	0	0	0.601985	0.646998	0.42002	0	0.0077865	0.00133891	0.35503	0.257743	0.0658935
1145070	0	0	0	0	0.0319336	0.142248	0	0	0	0	0	0	0	0	0
346431	0	0	0	0	0	0	0.257993	0.277285	0.137461	0.0188451	0.005191	0.00267782	17.0414	5.85291	1.31787
194356	0	0	0	0	0.0319336	0.0355619	0	0	0.00763674	0	0	0	0.236686	0.3007	0
4298986	0.14616	0.190717	0.0810417	0	0	0	0	0	0	4.77409	4.75236	6.7113	0	0.0644358	0
605566	19.9363	9.44048	6.94257	0	0	0	0.00859978	0	0	0.841748	1.75975	0.331381	0	0	0
4337197	0	0	0	0	0	0	0	0	0	0	0	0	0	0	0.527148
1104910	0	0	0	0.0215462	0	0	2.11555	1.92251	2.37502	0	0	0	0	0	0
1002005	0	0	0	0	0	0	0	0	0	0.0062817	0	0	0	0.107393	0.922509
637092	0	0	0	0	0	0	0.128997	0.110914	0.175645	0	0	0	0	0	0
307954	0	0.0238396	0	0	0	0	0.197795	0.221828	0.267286	0	0	0	0	0.0107393	0
567397	0.0292321	0.0476792	0.0810417	0.0430923	0.0638672	0	8.0064	10.6477	8.36986	0	0	0	0	0	0
648164	0	0	0	0.0215462	0	0	0.103197	0.055457	0.0687306	0	0	0	0	0	0
164612	0	0	0	0	0	0	0	0	0	0.00314085	0	0	0	0	0.329468
353552	0	0	0	0	0.0319336	0	0.232194	0.184857	0.122188	0	0	0	2.13018	0.311439	0
216695	0	0	0	0	0	0	0	0	0	0	0	0	0.118343	0.0322179	0
263385	0.0292321	0	0	0.0215462	0	0	0.679383	0.526841	0.458204	0	0.010382	0.000669456	0	0	0
1141758	0	0	0	0	0	0	0	0	0	0.00314085	0	0.000669456	0	0	0.263574
345876	0	0	0	0	0	0	0.0859978	0.157128	0.0687306	0	0	0	0	0	0
243358	1.05235	0.476792	0.621319	0	0	0	0	0	0	0.631311	4.06975	1.1923	0	0	0
4368628	0	0	0	0	0.0319336	0.213371	0	0	0	0	0	0	0	0	0
1813089	0	0	0	0	0	0.284495	0	0	0	0	0	0	0	0	0
316226	0	0	0.0270139	0.0215462	0	0	0.421389	0.526841	0.39711	0	0	0	0	0	0
347218	0	0	0	0	0	0	0.0859978	0.110914	0.0916408	0	0	0	0	0	0
778530	0	0	0	0	0	0	0.103197	0.147885	0.106914	0	0	0	0	0	0
3156804	0.116928	0.0715188	0.162083	0.2801	0.0638672	0.0711238	7.51621	5.77677	5.62827	0.131916	0.114202	0.0120502	0	0	0
1112813	0	0	0	0	0	0	0	0	0	0	0	0	0.236686	0.15035	0
212688	0	0	0	0	0	0	0	0	0	0	0	0	0	0	0.197681
849612	0	0	0	0.0215462	0.0319336	0	2.44234	1.97797	1.51971	0	0	0.00133891	0	0	0
659486	0	0	0.0540278	0.0215462	0.127734	0	1.53936	0.998225	0.954592	0	0	0	0	0	0
316649	0	0	0	0	0	0	0	0	0	0	0	0	0.35503	0.0644358	0
4429516	0	0	0	0.215462	0.44707	0.0711238	0.0171996	0	0	0	0	0	0	0	0
557998	0	0	0	0.0430923	0.0958007	0.106686	0	0	0	0	0	0	0	0	0
4437254	1.37391	0.405273	1.89097	0	0	0	0	0	0	0.0282677	0.010382	0.13523	0	0	0
5547	0	0	0	0	0	0	0	0	0	0	0	0	0	0	0.658935
4298787	0.175392	0	0.0810417	0	0	0	0	0	0	0.0345494	0.062292	0	0	0	0
2497646	0	0	0	0	0	0	0	0	0	0	0	0	0.236686	0	0
1075891	0	0	0	0	0	0	0.00859978	0	0	0.0345494	0	0.000669456	0	0.0322179	1.25198
315191	0	0	0	0.0646385	0.159668	0.0711238	0.0687983	0.0277285	0.00763674	0	0	0	0	0	0
4371082	0	0.0476792	0	0	0.0319336	0	0.0171996	0.0184857	0.0152735	0	0	0	0.236686	0.0322179	0
123001	0	0	0	0	0	0	0.146196	0.0462141	0.0458204	0	0	0	0	0	0
4421429	0	0	0	0	0	0	0	0.0184857	0.0152735	0	0	0	0.118343	0.0214786	0
738264	0	0	0	0	0	0	0	0	0	0	0	0	0	0	1.58144
1045843	0	0	0	0	0	0	0	0	0	0	0	0	0	0	1.97681
292289	0	0	0	0	0	0	0	0	0	0.00942255	0	0	0	0.0214786	0.461255
233801	0	0	0	0	0	0	0.111797	0.120157	0.145098	0	0	0	0	0	0
594371	0	0.0476792	0	0.193915	0.0638672	0	1.35017	0.878069	1.4128	0	0.005191	0.00200837	0	0	0
127587	0.0876962	0	0	0.0215462	0	0	2.08115	2.07964	1.68008	0	0	0	0	0	0
340016	0	0	0.0270139	0	0	0	0.309592	0.249556	0.229102	0	0.0025955	0	0	0.0107393	0
779927	0	0	0	0	0	0	0	0.00924283	0	0	0	0	2.95858	0.343657	0
336620	0	0	0	0	0	0	0.0859978	0.101671	0.0763674	0	0	0	0	0	0
234095	0	0	0	0	0	0	0.963176	0.776398	0.710216	0.0345494	0	0	0	0	0
542517	0	0	0	0	0	0	0.146196	0.0924283	0.0534572	0	0	0	0	0	0
551347	0	0	0	0	0	0	0.111797	0.0462141	0.0916408	0.0157043	0.010382	0	0.35503	0.311439	0.197681
224880	0	0.0476792	0	0	0.0958007	0.355619	0	0	0.00763674	0	0	0	0	0	0
697578	0	0.0238396	0	0	0	0	0	0	0	0	0	0	0.118343	0	0
1020410	0	0	0	0	0	0	0	0	0	0.0062817	0	0	0.118343	0.0214786	2.30627
1111111	0	0	0	0	0	0	0.0945976	0.120157	0.0534572	0	0	0	0	0	0
1055132	0	0	0	0	0	0	0	0	0	0	0	0	0	0	0.131787
579649	0	0	0	0.107731	0.638672	0.889047	0	0	0	0	0	0	0	0	0
1057402	0	0	0	0	0	0	0	0	0	0	0	0	0	0	0.263574
335943	0	0	0	0	0	0	0.137597	0.249556	0.152735	0	0	0	0	0	0
1127848	0	0.0238396	0	0.193915	0.0638672	0.142248	0	0.00924283	0	0	0	0	0	0	0
557512	0	0	0	0	0.191601	0.533428	0	0	0	0	0	0	0	0	0
74387	0	0	0	0	0	0	0.0601985	0.0831854	0.0687306	0	0	0.000669456	1.42012	0.3007	0.131787
583912	0	0	0	0	0.255469	0.604552	0	0.00924283	0.00763674	0	0	0	0	0.0214786	0
96014	0	0	0	0	0	0	0.455789	0.526841	0.435294	0	0	0	0	0	0
579421	0	0	0	0	0	0.0711238	0	0	0	0	0	0	0.236686	0.375875	0.131787
124774	0	0	0	13.4233	23.8224	5.65434	0.0257993	0.00924283	0.0305469	0.00314085	0	0.000669456	51.716	109.809	73.2077
289355	0	0	0	0	0	0	0	0	0	0	0	0	1.30178	0.0966536	0.0658935
3613043	0.0292321	0	0.0270139	0	0	0	0	0	0	0.888861	2.00632	0.487364	0	0	0
568345	0	0.0476792	0	0	0.0638672	0.213371	0.00859978	0.00924283	0.0229102	0	0	0	0	0	0
337922	0.0292321	0	0.108056	0.129277	0.0958007	0.0355619	4.69548	4.63066	4.45222	0	0.010382	0.00267782	0	0.0214786	0
304842	0	0	0	0	0	0	0.0601985	0.110914	0.114551	0	0	0	0	0	0
4387019	0	0.0238396	0	0	0.0638672	0.426743	0.00859978	0	0.00763674	0	0	0	0	0.0107393	0
1084950	0	0	0	0	0	0	0	0	0	0.0314085	0	0	0	0	0.856616
581316	0	0	0	0	0	0.106686	0	0	0	0	0	0	0	0	0
569835	0	0.166877	0	0	0.223535	0.213371	3.31952	7.73625	15.808	0	0	0	0	0	0
4029448	0	0	0	0	0	0	0.636384	0.582298	0.542208	0	0	0	0	0.0214786	0
228238	0	0	0	0.0215462	0	0	1.89195	1.59901	1.61899	0.0125634	0.0025955	0	0	0	0
4349537	3.06937	4.60104	5.72694	0	0	0	0	0	0	1.0993	0.895448	0.330042	0	0	0
4349536	4.85252	4.02889	9.725	0	0	0	0	0	0	0.210437	0.443831	0.164017	0	0	0
294380	0	0	0	0	0.351269	1.77809	0	0	0	0	0	0	0	0	0
155367	0	0.214556	0	0	0.0638672	0.0711238	0	0	0	0	0	0	0.710059	0.0644358	0
68974	0.0876962	0.0238396	0.0540278	0.0430923	0	0.0355619	1.07497	0.952011	1.03096	0	0	0	0	0	0
4435532	0	0	0	0	0	0	0	0	0	0	0	0	0.473373	0	0
815112	0	0.0238396	0	0	0.0638672	0	0.0171996	0.0277285	0.00763674	0	0	0	0.35503	0.354397	0
275365	0	0	0	0	0	0.142248	0.0171996	0.00924283	0	0	0	0	0	0	0
160653	0	0	0	0	0	0	0	0	0	0	0	0	0.591716	0.268482	0
829814	0	0	0	0	0	0	0.472988	0.739426	0.435294	0	0	0	0.236686	0.644358	0
1107076	0	0	0	0	0	0	0.197795	0.138642	0.0763674	0	0	0	0	0	0
355710	0	0	0	0	0	0	0.163396	0.101671	0.0763674	0	0	0	0	0	0
302876	0	0	0	0	0.191601	0.462304	0	0	0	0	0	0	0	0	0
444649	0	0	0	0	0	0	0	0	0	0.00314085	0	0	0.118343	0	0.329468
461998	0	0	0	0	0	0	0	0	0	0	0	0	0	0	0.329468
111320	0	0	0	0	0	0	0.0945976	0.0739426	0.145098	0	0	0.00133891	1.30178	0.118132	0
585063	0.0292321	0	0	0	0.0319336	0	0.447189	0.42517	0.175645	0	0.005191	0.000669456	0.118343	0.0644358	0
677165	0	0	0	0	0	0	0	0	0	0.00942255	0.0025955	0	0.35503	0.0644358	16.4734
4393208	0	0	0	0	0	0	0	0	0	0	0	0	0	0	0.197681
366457	0	0	0	0	0	0	0	0.00924283	0	0	0	0	0.118343	0	0
579608	0	0	0	0	0	0	0	0	0	0.0282677	0	0	0	0	14.3648
359190	0	0	0	0	0	0	0	0	0	0	0	0	0.236686	0	0
625862	0	0	0	0	0	0	0.0945976	0.0924283	0.129825	0	0	0	0	0	0
532722	0	0	0	0	0	0	0	0	0	0	0	0	0.118343	0.0429572	0
314474	0	0	0	0	0	0	0.00859978	0	0.0152735	0.00314085	0	0.00133891	3.78698	0.526225	0.131787
665047	0	0	0	0	0	0	0	0	0	0.0376902	0.192067	0	0	0	0
4453767	0	0	0	0	0	0.142248	0	0.00924283	0.00763674	0	0	0	0	0	0
1793401	0	0	0	0.0215462	0	0	0.0429989	0.0739426	0.0992776	0	0	0	0	0	0.593042
4326000	0	0.0238396	0.0270139	0.107731	0	0	0.464388	0.988983	1.01569	0	0	0	0	0	0
281512	0	0	0	0	0	0	0	0	0	0	0	0	0.118343	0	0.0658935
171966	0	0	0.0270139	0.172369	0.223535	0.0355619	2.00375	2.05191	1.77936	0	0	0	0	0	0
784002	0	0	0	0	0	0	0	0	0	0.0062817	0.0077865	0.00468619	0.236686	0.0107393	0
785501	0.438481	0.405273	0.83743	0.732569	0.383203	0.462304	42.3023	76.0592	68.7077	0	0	0.000669456	0	0	0
215181	0	0	0	0	0	0.284495	0.0171996	0	0	0	0	0	0	0	0
807461	0	0	0	0.0215462	0	0.106686	0.00859978	0	0	0	0	0	0	0	0
1109402	0	0	0	0	0	0	0	0	0	0	0	0.00133891	0.118343	0	0
642099	0.906194	0.119198	0.48625	0	0	0	0	0	0	0.59048	0.272528	0.44251	0	0	0
233204	0	0	0	0	0	0	0.00859978	0	0	0	0	0	0.118343	0	0
1059655	0	0	0	0	0	0	0	0	0	0	0	0	0	0	4.0854
247055	0.116928	0.143038	0.216111	0.624838	0.0958007	0.0711238	22.9098	23.5415	18.5955	0	0	0	0	0	0
2140618	0	0.0238396	0	0.0215462	0.159668	0.213371	0.507387	0.462141	0.649123	0	0	0	0	0.193307	0
587965	0	0	0	0.0215462	0	0	0.283793	0.221828	0.190918	0	0	0	0	0	0
281206	0	0.452953	0	0.797208	0.670605	0.497866	0.00859978	0.0184857	0.0305469	0	0	0	0	0.0107393	0
286466	0	0	0	0	0	0	0.120397	0.0739426	0.0840041	0	0	0	0	0	0
762487	0	0.0238396	0	0	0	0	0.0257993	0.0184857	0.0534572	0	0	0	0.473373	0.408093	0
347310	0	0	0	0	0	0	1.88335	2.22752	3.23034	0	0	0	0	0	0
566357	2.63089	2.69388	1.32368	0	0	0	0	0	0	54.3399	59.3981	55.6693	0.118343	0.161089	0.131787
633420	0	0.0476792	0	0	0.0958007	0.0711238	0	0	0.00763674	0	0	0	0.591716	0.676575	0
101954	0	0	0	0.107731	0.0319336	0.0355619	2.64873	3.32742	2.13065	0	0	0	0	0	0
233100	0	0	0	0.0646385	0	0	0.610585	0.526841	0.641486	0	0	0	0	0	0
158564	0.0292321	0	0	0	0	0	0.0515987	0.0646998	0.114551	0	0	0	0	0	0
806938	0	0	0	0.0215462	0	0	0.111797	0.147885	0.0916408	0	0	0	0	0	0
240333	0	0	0	0	0	0	0	0	0	0	0	0	0.236686	0	0
321939	0	0	0	0	0.44707	0	0	0	0	0	0	0	0	0	0
124341	0	0	0	0.0215462	0.0319336	0	0.326792	0.36047	0.221465	0	0	0	0	0	0
586507	0	0	0	0.0215462	0	0	0.00859978	0.00924283	0.0152735	0	0	0	0.236686	0	0
829415	0	0	0	0	0	0	0	0	0	0	0	0	0	0	0.593042
277092	0	0	0	0	0	0	0	0	0	0	0	0	10.0592	0.998754	2.70163
4272399	0	0.0715188	0	0	0.159668	2.56046	0	0	0	0	0	0	0	0	0
60638	0	0	0	0.107731	0.0319336	0	1.28137	1.1646	0.885861	0	0	0	0	0	0
610753	0	0	0	0	0	0	0	0	0	0.00314085	0	0.000669456	0	0.0107393	0.461255
4303790	0	0	0	0.0215462	0	0	0.103197	0.0646998	0.0840041	0	0	0	0	0	0
589505	0	0.0715188	0	0	0.191601	0.142248	0	0	0.00763674	0	0	0	0	0	0
1110730	0.0584641	0	0.0270139	0.0430923	0.0319336	0.0355619	1.51356	0.841097	0.931682	0.0282677	0.015573	0.0060251	0	0	0
542823	0	0	0	0.0861846	0.0319336	0	0.40419	0.231071	0.313106	0	0	0	0	0	0
252593	0.0292321	0	0	0	0	0	0	0	0	2.57236	5.87622	12.0937	0	0.0322179	0
236958	0.0292321	0	0.0270139	0.0861846	0.0319336	0.0355619	2.89813	2.25525	1.83282	0	0.0077865	0.00200837	0	0.0214786	0
639847	0	0	0	0	0	0	0.0687983	0.175614	0.145098	0	0	0	0	0	0
1128538	0	0	0	0.0430923	0	0	0.128997	0.0739426	0.0229102	0	0	0	0	0	0
310949	0	0	0	0	0	0.106686	0	0	0	0	0	0	0	0	0
571476	13.2129	10.6563	11.1567	0	0	0	0	0.00924283	0	3.47064	3.20285	2.87464	0.828402	0	0
1108144	0	0.286075	0	0.0430923	0.926074	2.2404	0.00859978	0.0184857	0.0152735	0	0	0	0	0.171829	0
253327	0	0	0	0.0215462	0	0	0.275193	0.194099	0.213829	0	0	0	0	0	0
325549	0	0	0	0	0	0	0.154796	0.166371	0.206192	0	0	0	0	0	0
207297	0.0292321	0.143038	0	0	0.0319336	0.0355619	0.00859978	0	0	0	0	0	0	0	0
356368	0	0	0	0	0	0	0.00859978	0.00924283	0.00763674	0	0	0	0.118343	0	0
567882	0	0	0	0	0	0	0.197795	0.110914	0.137461	0	0	0	0	0	0
1108706	0	0	0	0	0	0	0	0	0	0	0	0	0	0	0.658935
337558	0	0	0	0	0	0	0.111797	0.0646998	0.0687306	0.00314085	0.0025955	0	0	0	0
569669	0	0	0	0.0646385	0	0.0355619	1.04917	1.46037	1.21424	0	0	0	0	0	0
226865	0	0.0238396	0	0	0.0638672	0.248933	0	0	0	0	0	0	0	0	0
961783	0	0	0	0	0	0	0	0	0	0	0	0	0	0	0.263574
279072	0	0	0	0	0.0319336	0.0355619	0	0	0	0	0	0	0	0.0107393	0.329468
279075	0	0	0	0	0	1.2091	0	0	0	0	0	0	0	0	0
301845	0	0.190717	0	0	0.351269	0.995733	0	0	0.00763674	0	0	0	0	0	0
114811	0	0	0	0	0	0.0355619	0	0.0184857	0.00763674	0	0	0	0.118343	0.0322179	0
280799	0	0	0	0	0	0	0	0	0	0	0	0.000669456	0	0	1.31787
239868	0	0	0	0	0	0.889047	0.00859978	0	0	0	0	0	0	0	0
4410497	0.0584641	0.0238396	0.0810417	0.0646385	0	0.0355619	3.20772	3.3459	2.96305	0	0	0	0	0	0
1011088	0	0.0238396	0	0	0	0	0	0.00924283	0	0	0	0	0.473373	0.418832	0
832816	0.204625	0.0238396	0.162083	0.215462	0.127734	0.0355619	3.69791	5.47175	6.15521	0.0125634	0.020764	0.000669456	0	0	0
2632957	0	0.0476792	0	0	0.127734	0.142248	0.0515987	0.0462141	0.0458204	0	0	0	0	0	0
838445	0	0	0	0	0	0	0.0429989	0.0831854	0.145098	0	0	0	0	0	0
307148	0	0	0	0	0	0	1.03197	0.804126	1.08442	0	0	0	0	0	0
532888	0	0.0238396	0.0540278	0.0215462	0	0.0711238	0.223594	0.258799	0.473478	0	0	0	0	0	0
151130	0	0	0	0	0	0	0.171996	0.147885	0.152735	0	0	0	0	0	0
4408667	0.0292321	0	0.0270139	0	0	0	0.249394	0.332742	0.42002	0	0	0	0	0	0
337487	0	0.119198	0	0	0.0638672	0.177809	0.146196	0.157128	0.282559	0	0	0	0	0	0
234098	0	0.0476792	0	0	0.0319336	0	0.120397	0.0646998	0.0229102	0	0	0	0	0	0
503354	0	0	0	0	0	0	0	0	0	0	0	0	0	0	0.658935
New.ReferenceOTU913	1.75392	1.59725	2.10708	0	0	0	0	0	0	0	0	0.000669456	0	0	0
New.ReferenceOTU915	0	0	0	0	0	0	0	0	0	0.100507	0.223213	0.222929	0	0	0
New.ReferenceOTU1124	0	0	0.0270139	0.0215462	0	0	0.369791	0.277285	0.290196	0	0	0	0	0	0
New.ReferenceOTU316	0	0	0	0	0	0	0	0	0	1.81227	0.220618	0.73841	0	0.0107393	0
New.ReferenceOTU1888	0	0	0	0	0	0	0	0	0	0.191592	0.0596965	0.0964017	0	0	0
New.ReferenceOTU1889	0	0.0238396	0.162083	0	0	0	0	0	0	0.292099	0.215427	0.52954	0	0	0
New.ReferenceOTU1885	0	0	0	0	0	0	0	0	0	0.00314085	0.0025955	0.245021	0	0	0
New.ReferenceOTU1882	0	0	0.0540278	0.0430923	0	0	1.10077	1.17384	1.29061	0	0	0	0	0	0
New.ReferenceOTU1268	3.59555	4.31497	2.51229	0	0	0	0	0	0	0	0	0	0	0	0
New.ReferenceOTU1265	0	0	0	0	0	0	0	0	0	2.51582	2.62146	0.793975	0	0	0
New.ReferenceOTU1266	0	0	0	0	0	0	0	0	0	0	0	0.392301	0	0	0
New.ReferenceOTU1066	0	0	0	15.2116	21.9703	10.2063	0	0	0.00763674	0	0	0	0	0	0
New.ReferenceOTU1061	0	0	0	0	0	0	0	0	0	0.179029	0.17909	0.157992	0	0	0
New.ReferenceOTU1662	0	0	0	0	0	0	0	0	0	0.603043	0.776055	3.93573	0	0	0
New.ReferenceOTU676	0.321553	0.119198	0.297153	0	0	0	0	0	0	0	0	0	0	0	0
New.ReferenceOTU1409	0	0	0	0	0	0	0	0	0	0.361198	0.0908426	0.0656067	0	0	0
New.ReferenceOTU1403	0.0292321	0.0238396	0	0	0	0	0	0	0	0.0157043	0.0181685	0.414393	0	0	0
New.ReferenceOTU1405	0	0.0238396	0	0	0	0	0	0	0	2.69799	2.85505	0.820084	0	0.0107393	0
New.ReferenceOTU589	0	0	0	0	0	0	2.02955	1.64522	2.27575	0	0	0	0	0	0
New.ReferenceOTU142	0	0	0	0	0	0	0.103197	0.0646998	0.0763674	0	0	0	0	0	0
New.ReferenceOTU1316	0	0	0	0	0	0	0	0	0	0.0816621	0.184281	0.000669456	0	0	0
New.ReferenceOTU1311	0.350785	0.238396	0.270139	0	0	0	0	0	0	0.00942255	0.010382	0.000669456	0	0	0
New.ReferenceOTU1313	0.0292321	0	0	8.01517	6.38672	5.61878	0	0	0	0	0	0	0	0	0
New.ReferenceOTU1319	0.438481	0.905905	0.702361	0	0	0	0	0	0	0	0	0	0	0	0
New.ReferenceOTU457	0	0	0	0	0	0	0	0	0	1.48562	1.53913	0.496736	0	0	0
New.ReferenceOTU456	0	0	0	2.90873	6.41865	0.56899	0	0	0	0	0	0	0	0	0
New.ReferenceOTU450	0.643106	1.07278	0.270139	0	0	0	0	0	0	1.50447	0.583988	0.24569	0	0	0
New.ReferenceOTU100	0	0	0	0	0	0	0	0	0	1.42909	0.083056	2.12954	0	0	0
New.ReferenceOTU107	0.204625	0	0.0270139	0	0	0	0	0	0	0	0	0	0	0	0
New.ReferenceOTU298	0	0	0	0	0	0	0	0	0	0.599903	0.020764	0.265105	0	0	0
New.ReferenceOTU1080	0	0	0	0	0.0319336	0.853485	0	0	0	0	0	0	0	0	0
New.ReferenceOTU1081	0	0	0	0	0	0	0	0	0	0.0973664	0.685212	0.0348117	0	0	0
New.ReferenceOTU1082	0	0.143038	0.135069	0	0	0	0	0	0	0	0	0	0	0	0
New.ReferenceOTU1083	0.0584641	0	0.0540278	0	0	0	0	0	0	0.336071	1.60142	0.193473	0	0	0
New.ReferenceOTU292	0	0	0	0	0	0	0	0	0	0.0345494	0.0337415	0.107782	0	0	0
New.ReferenceOTU1088	0	0	0	0	0	0	0	0	0	0.0062817	0	0.118494	0	0	0
New.ReferenceOTU2215	0.116928	0.0238396	0.0540278	0	0	0	0	0	0	7.36216	0.59437	0.760502	0.118343	0	0
New.ReferenceOTU2216	0.0292321	0	0	0	0	0	0	0	0	0.175888	0.153135	0.00401674	0	0.0107393	0
New.ReferenceOTU2217	0	0	0	0	0	0	0	0	0	10.8045	3.4624	3.74895	0.118343	0.0322179	0
New.ReferenceOTU2211	0	0	0	0	0	0	0	0	0	0.0376902	0.147944	0.115146	0	0	0
New.ReferenceOTU852	0	0	0	0	0	0	0	0	0	0.21986	0.0856515	2.81172	0	0	0
New.ReferenceOTU855	0.0876962	0.643669	0.108056	0	0	0	0	0	0	0	0	0	0	0	0
New.ReferenceOTU923	0	0	0	0	0	0	0	0	0	0	0	0.397657	0	0	0
New.ReferenceOTU899	0	0	0	0	0	0	0	0	0	0	0.005191	0.106444	0	0	0
New.ReferenceOTU1248	0	0.548311	0	0	0	0	0	0	0	0	0	0	0	0	0
New.ReferenceOTU2034	0	0	0	0	0	0	0.421389	0.711698	0.542208	0	0	0	0	0	0
New.ReferenceOTU2031	0	0	0	0	0	0	0	0	0	8.44575	2.27106	2.9764	0.118343	0.0107393	0
New.ReferenceOTU2039	0	0	0	0	0	0	0	0	0	0.113071	0	0.0107113	0	0	0
New.ReferenceOTU1246	0	0	0	0	0	0	0	0	0	0.51824	0.0129775	0.709623	0	0	0
New.ReferenceOTU1247	0	0	0	0	0	0	0	0	0	0.33293	1.23286	0.433138	0	0	0
New.ReferenceOTU1245	1.75392	1.07278	1.72889	0	0	0	0	0	0	0	0	0	0	0	0
New.ReferenceOTU1899	0	0	0	0	0	0	0	0	0	0.00314085	0	0.000669456	9.46746	19.32	11.9267
New.ReferenceOTU1897	0	0	0	0	0	0	0	0	0	0.301522	0.145348	0.287197	0	0	0
New.ReferenceOTU1896	0.84773	0.977424	3.51181	0	0	0	0	0	0	5.12273	8.09537	1.92268	0	0.0214786	0
New.ReferenceOTU1895	0	0	0	0	0	0	0	0	0	3.18482	1.01744	1.75665	0	0.0214786	0
New.ReferenceOTU661	1.19852	0.405273	0.621319	0	0	0	0	0	0	2.94926	3.09643	1.76536	0	0	0
New.ReferenceOTU666	0	0	0	0	0	0	0	0	0	0.0251268	0.280314	0.0756485	0	0	0
New.ReferenceOTU1275	0	0	0	0	0	0	0	0	0	0.0785213	0.168708	0.293891	0	0	0
New.ReferenceOTU669	0	0	0	0	0	0	0	0	0	0.829185	0.355584	0.300586	0	0	0
New.ReferenceOTU1272	0	0	0	0	0.0319336	0.497866	0	0	0	0	0	0	0	0	0
New.ReferenceOTU1070	0	0	0	0	0	0	0	0	0	0.138197	0.0856515	0.163347	0	0	0
New.ReferenceOTU1072	0	0	0	0	0	0	0	0	0	0.0345494	0.189472	0.0287866	0	0	0
New.ReferenceOTU1074	0	0	0.0810417	0	0	0	0	0	0	0.599903	0.648875	0.822762	0	0	0
New.ReferenceOTU1077	0	0	0	5.58045	7.60019	4.01849	0	0	0	0	0	0	0	0	0
New.ReferenceOTU1677	0.116928	0.0238396	0.162083	0	0	0	0	0	0	0	0	0.00200837	0	0	0
New.ReferenceOTU590	0	0	0	0	0	0	0	0	0	0.25755	0.10382	0.178075	0	0	0
New.ReferenceOTU593	4.23865	5.24471	7.4018	0	0	0	0	0	0	0.687846	0.495741	0.757824	0	0	0
New.ReferenceOTU1410	0	0	0	0	0	0	0	0	0	4.7207	1.38081	0.0401674	0	0.0107393	0
New.ReferenceOTU599	0	0	0	0	0	0	0	0	0	0.0722396	0.308865	1.20636	0	0.0214786	0
New.ReferenceOTU1304	0	0	0	0	0	0	0	0	0	0.179029	14.8411	0.0100418	0.118343	0.0322179	0
New.ReferenceOTU1300	0	0	0	0	0	0	0.180595	0.0739426	0.0916408	0	0	0	0	0	0
New.ReferenceOTU118	0.263089	0.0238396	0.162083	0.258554	0.159668	0	6.68203	4.74157	4.99443	0	0	0	0	0	0
New.ReferenceOTU448	0	0	0	0	0	0	0	0	0	1.89079	2.15427	0.0261088	0	0.0107393	0
New.ReferenceOTU441	0	0	0	0	0	0	0	0	0	0	0	0	0	0.386615	0
New.ReferenceOTU115	0.0292321	0.0715188	0.0270139	0	0	0	0	0	0	1.2689	0.573606	0.259079	0	0	0
New.ReferenceOTU444	0	0	0	2.801	3.41689	2.63158	0	0	0	0	0	0	0	0	0
New.ReferenceOTU117	0.0292321	0.0238396	0.0270139	0.0215462	0	0.0355619	0.37839	0.517598	0.481114	0	0	0	0	0	0
New.ReferenceOTU1093	0	0	0	0	0	0	0.120397	0.157128	0.35129	0	0	0	0	0	0
New.ReferenceOTU282	0	0	0	0	0	0	0	0	0	0.398888	0.970718	0.0200837	0	0	0
New.ReferenceOTU1098	0	0	0	0	0.127734	0.0355619	0	0	0	0	0	0	0	0	0
New.ReferenceOTU2207	0	0	0	0	0	0	0	0	0	0	0	0	24.8521	49.1108	4.15129
New.ReferenceOTU2206	0	0	0	0	0	0	0	0	0	0.216719	0.176494	0.334728	0	0	0
New.ReferenceOTU2200	1.22775	1.3827	1.7559	0	0	0.0355619	0	0	0	0	0	0	0	0	0
New.ReferenceOTU1543	0.0292321	0.0238396	0	0	0	0	0	0	0	0.138197	0.140157	0.0060251	0	0	0
New.ReferenceOTU848	0	0	0	0	0	0	0.214995	0.221828	0.190918	0	0	0	0	0	0
New.ReferenceOTU938	0	0	0	0	0	0	0	0	0	0.0157043	0.0181685	9.39113	0	0	0
New.ReferenceOTU933	0.14616	0.309915	0.216111	0	0	0	0	0	0	0	0	0	0	0	0
New.ReferenceOTU936	0.350785	0.381434	0.405208	0	0	0	0	0	0	0	0	0	0	0	0
New.ReferenceOTU934	0	0	0	0	0	0	0	0	0	0	0	0	0.118343	0.204047	0.131787
New.ReferenceOTU1496	0	0.0238396	0	0.0430923	0.0319336	0	0.541786	0.258799	0.916408	0	0	0	0	0	0
New.ReferenceOTU2025	0.0292321	0	0	0	0	0	0	0	0	0.248127	0.384134	0.354142	0	0	0
New.ReferenceOTU2022	0	0	0	0	0	0	0	0	0	0.197874	2.88879	0.22159	0.118343	0	0
New.ReferenceOTU353	0	0	0	0	0.0319336	0.142248	0	0	0	0	0	0	0	0	0
New.ReferenceOTU1934	0.0292321	0.0715188	0.0810417	0	0	0	0	0	0	0.549649	0.28291	0.200837	0	0	0
New.ReferenceOTU1790	0	0	0	9.37258	9.58007	6.54339	0	0	0	0	0	0	0	0	0
New.ReferenceOTU1240	0	0	0	0	0	0	0	0	0	0	0	0.00401674	9.23077	2.43782	0.0658935
New.ReferenceOTU1793	0.0292321	0	0	17.2154	19.8308	16.1095	0.00859978	0	0.00763674	0	0	0	0	0	0
New.ReferenceOTU1646	0	0	0	0	0	0	0	0	0	0.0596762	0.360775	0.228285	0	0.0107393	0
New.ReferenceOTU1643	0.467713	0.572151	0.945486	0	0	0	0	0	0	0.606184	0.228404	0.178745	0	0	0
New.ReferenceOTU1423	0	0	0	0	0	0	0	0	0	0.0251268	0.05191	1.11598	0	0	0
New.ReferenceOTU1421	0	0	0	0	0	0	0	0	0	1.02706	0.0986291	2.5272	0	0	0
New.ReferenceOTU720	0	0	0	0	0	0	0	0	0	0.235564	0.46719	0.40569	0	0	0
New.ReferenceOTU1330	0.116928	0.0953584	0.0810417	0	0	0	0	0	0	0	0	0	0	0	0
New.ReferenceOTU1337	0.0292321	0.0238396	0.0270139	0	0	0	0	0	0	2.20802	12.1911	1.2472	0	0.0107393	0
New.ReferenceOTU1334	0.14616	0.0715188	0.0810417	0	0	0	0	0	0	0.10993	0.067483	0.0441841	0	0	0
New.ReferenceOTU437	0	0	0	0	0	0	0	0	0	2.09181	0.072674	0.140586	0	0	0.0658935
New.ReferenceOTU2231	0.0584641	0	0	0	0	0	0	0	0	0.157043	0.124584	0.00937238	0	0	0
New.ReferenceOTU2236	0	0	0	2.08998	3.19336	3.55619	0	0	0	0	0	0	0	0	0
New.ReferenceOTU432	0	0	0	0	0	0	0	0	0	0.383184	0.908426	0.368201	0	0	0
New.ReferenceOTU1745	0	0	0	0	0	0	0	0	0	4.85262	0.417876	6.25941	0	0.0107393	0
New.ReferenceOTU1215	0	0	0	33.9567	31.6781	23.862	0	0	0.00763674	0	0	0	0.236686	0	0
New.ReferenceOTU2306	0	0	0	0	0	0	0	0	0	0	0	0	0.118343	0.0214786	0
New.ReferenceOTU945	0	0.119198	0	0	0	0	0	0	0	0	5.37009	0	0	0.0214786	0
New.ReferenceOTU943	0	0.0238396	0.0540278	0	0	0	0	0	0	0.292099	0.41528	0.484017	0	0	0
New.ReferenceOTU2012	0.643106	0.524471	1.13458	0	0	0	0	0	0	0	0	0	0	0	0
New.ReferenceOTU2013	0	0	0	0	0	0	0.154796	0.258799	0.213829	0	0	0	0	0	0
New.ReferenceOTU2016	0	0	0	0	0	0	0	0	0	0.125634	0.365966	0.155983	0	0	0
New.ReferenceOTU2233	0	0	0	0	0	0	0	0	0	0.486832	1.46386	0.665439	0	0.0107393	0
New.ReferenceOTU2235	0	0	0	0	0	0	0	0	0	0	0	0	2.24852	4.96155	3.0311
New.ReferenceOTU1925	0	0	0	0	0	0	0	0	0	0.125634	0.197258	0.257071	0	0	0
New.ReferenceOTU1929	0	0	0	0	0	0	0	0	0	0.0157043	1.0953	0	0	0	0
New.ReferenceOTU602	0	0	0	0	0	0	0	0	0	0.0596762	0.083056	0.19682	0	0	0
New.ReferenceOTU603	0	0	0	0	0	0	0	0	0	0.0251268	0.0337415	1.54042	0	0	0
New.ReferenceOTU1787	0	0	0	0	0	0	0	0	0	0.317226	0.163517	0.0756485	0	0	0
New.ReferenceOTU1786	0	0	0	0	0	0	0	0	0	0.857452	0.921403	0.336067	0	0	0
New.ReferenceOTU1784	0.0292321	0	0	0	0	0.0355619	0	0	0	0.446001	0.303674	0.279163	0	0	0
New.ReferenceOTU1251	0	0	0	0	0	0	0	0	0	1.29089	0	0.100418	0	0	0
New.ReferenceOTU1250	0.0292321	0.0238396	0.0270139	0	0.0319336	0.746799	0.0429989	0.0184857	0.0687306	0	0	0	0	0	0
New.ReferenceOTU1252	0.116928	0.0476792	0.162083	0	0	0	0	0	0	0	0	0	0	0	0
New.ReferenceOTU1258	0	0	0	0	0	0	0	0	0	0	0.005191	0.287866	0	0	0
New.ReferenceOTU1659	0	0	0	0	0	0	0	0	0	1.27519	0.872088	0.608536	0	0.0107393	0
New.ReferenceOTU1653	3.62478	1.69261	2.21514	0	0	0	0	0	0	0.141338	0.072674	0.0589121	0	0	0
New.ReferenceOTU1435	0	0	0	0	0	0	0	0	0	0.194733	0.241382	1.92134	0	0	0
New.ReferenceOTU1434	0	0	0	0	0	0	0	0	0	0.00314085	0	0.131213	0	0	0
New.ReferenceOTU1437	0.496945	0.882065	0.513264	0	0	0	0	0	0	0	0	0	0	0	0
New.ReferenceOTU1439	0	0	0.0270139	0	0	0	0	0	0	3.6057	3.75829	0.941255	0	0.0322179	0
New.ReferenceOTU738	0	0	0	0	0	0	0	0	0	0.113071	0.031146	0.00669456	0	0	0
New.ReferenceOTU730	0	0	0	0	0	0	0	0	0	0.084803	0.0960336	0.162008	0	0	0
New.ReferenceOTU735	0	0	0	0	0	0	0	0	0	0.0376902	0.0934381	0.141255	0	0	0
New.ReferenceOTU737	0.0292321	0	0	0	0	0	0	0	0	1.01764	0.412685	0.84887	0	0	0
New.ReferenceOTU1327	0.263089	0.143038	0	0	0	0	0	0	0	0	0	0	0	0	0
New.ReferenceOTU2301	0	0	0	0	0	0.497866	0	0	0	0	0	0	0	0	0
New.ReferenceOTU131	0	0	0	0	0	0	0	0	0	1.26262	1.62738	0.17205	0	0	0
New.ReferenceOTU136	0	0.0238396	0.0270139	0	0	0	0.171996	0.184857	0.221465	0	0	0	0	0	0
New.ReferenceOTU137	0	0	0	0	0	0	0	0	0	2.03841	1.20172	3.24218	0	0	0
New.ReferenceOTU2225	0	0	0.0270139	64.7893	106.658	20.697	0	0	0.00763674	0	0	0	0	0	0
New.ReferenceOTU957	0	0	0	0	0	0	0	0	0	0.0879438	0.124584	0.145941	0	0	0
New.ReferenceOTU951	0	0	0	0	0	0	0	0	0	0	0	0.425105	0	0	0
New.ReferenceOTU2005	0	0	0	0	0	0	0	0	0	0	0	0	0.236686	0.934318	0
New.ReferenceOTU2004	0	0	0	0	0	0	0.240794	0.240314	0.168008	0	0	0	0	0	0
New.ReferenceOTU2007	0	0	0	0	0	0	0	0	0	0.0125634	0.031146	0.115146	0	0	0
New.ReferenceOTU2003	0	0	0	0	0	0	0	0	0	0.260691	0.228404	0.103096	0	0	0
New.ReferenceOTU1917	0	0	0	0	0	0	0	0	0	0.0251268	0.111607	0.0642678	0	0	0
New.ReferenceOTU1915	0	0	0	0	0	0	0	0	0	0	0	0	0	0	0.658935
New.ReferenceOTU1918	0	0	0	0	0	0.675676	0	0	0	0	0	0	0	0	0
New.ReferenceOTU1919	0	0	0	0	0	0	0	0	0	0	0	0.141255	0	0	0
New.ReferenceOTU635	0	0	0	0	0.223535	0.213371	0	0	0.00763674	0	0	0	0	0	0
New.ReferenceOTU1226	0	0	0	0	0	0	0	0	0	0.226141	0.513909	0.00870293	0	0	0
New.ReferenceOTU1228	0	0	0	0	0	0	0	0	0	0.659579	1.72341	0.27046	0	0	0
New.ReferenceOTU1139	0	0	0	0	0	0	0	0	0	1.23121	0.0025955	0.000669456	0	0	0
New.ReferenceOTU1134	0	0	0	0	0	0	0	0	0	0.336071	0.809796	0.550293	0	0	0
New.ReferenceOTU1130	0	0	0	0	0	0	0	0	0	0.876298	0.160921	0.00535565	0	0	0
New.ReferenceOTU1133	0	0	0	0	0	0	0	0	0	0.00314085	0.020764	0.494059	0	0	0
New.ReferenceOTU705	0	0	0	0	0	0	0	0	0	0.157043	0.373752	0.133891	0	0	0
New.ReferenceOTU707	0	0	0	0	0	0	0	0	0	0.998791	1.89212	0.141925	0	0	0
New.ReferenceOTU1356	0	0	0	0	0	0	0	0	0	2.00386	0.661853	1.86711	0	0	0
New.ReferenceOTU1508	0	0	0.0270139	0	0	0	0	0	0	0.241846	0.308865	0.038159	0	0	0
New.ReferenceOTU411	0	0	0	0	0	0	0	0	0	0.169606	0.12718	0.179414	0	0	0
New.ReferenceOTU414	0	0	0.0270139	0	0	0	0	0	0	0.508818	0.443831	0.0950628	0.118343	0	0
New.ReferenceOTU417	1.84162	2.57468	1.35069	0	0	0	0	0	0	0.00314085	0	0	0	0	0
New.ReferenceOTU2250	4.00479	0.119198	1.13458	0	0	0	0	0	0	0	0.0025955	0.000669456	0	0	0
New.ReferenceOTU2252	0	0	0	0	0	0	0	0	0	0.0282677	0.223213	0.127197	0	0	0
New.ReferenceOTU891	0.0292321	0.0476792	0	0	0	0	0.163396	0.0924283	0.0763674	0	0	0	0	0	0
New.ReferenceOTU565	0	0	0	0	0	0	0	0	0	0	0	0	2.36686	6.83019	2.96521
New.ReferenceOTU564	0	0	0	0.646385	0.734472	0.320057	0	0	0	0	0	0	0	0	0
New.ReferenceOTU566	0	0	0	0	0	0	0	0	0	1.10244	0.132371	0.138577	0	0	0
New.ReferenceOTU459	0	0	0	0	0	0	0	0	0	0.122493	0.0025955	0.0220921	0	0	0
New.ReferenceOTU297	0	0	0	0	0	0	0	0	0	0.194733	0.327033	0.00200837	0	0	0
New.ReferenceOTU2105	0.613874	0.643669	0.594305	0	0	0	0	0	0	0.00314085	0.0025955	0.00334728	0	0	0
New.ReferenceOTU2107	0.0292321	0.262236	0.0540278	0	0	0	0	0	0	0	0	0	0	0	0
New.ReferenceOTU499	0	0	0	0	0	0	0	0	0	0	0	0.127866	0	0	0
New.ReferenceOTU624	0	0	0	0	0	0	0	0	0	1.62382	0.121989	0.311297	0	0	0
New.ReferenceOTU1232	0	0.0238396	0	0	0	0	0	0	0	0.424015	2.87322	2.53523	0	0.0107393	0
New.ReferenceOTU1235	0	0	0	0	0	0	0	0	0	0.0188451	0.0804605	20.1245	0	0	0
New.ReferenceOTU1234	0	0	0	0	0	0	0	0	0	0.00942255	0.15573	0.0241004	0	0	0
New.ReferenceOTU1238	0.0584641	0.0476792	0.297153	0	0	0	0	0	0	0	0	0	0	0	0
New.ReferenceOTU1126	0.233857	0.429113	0.243125	0	0	0	0	0	0	0.00314085	0.0025955	0.00133891	0	0	0
New.ReferenceOTU716	0	0.0238396	0	0	0	0	0	0	0	0.0125634	0.0077865	0.656067	0	0	0
New.ReferenceOTU1129	0	0	0	0	0	0	0.0429989	0.0369713	0.0305469	0	0	0	0.118343	0.0751751	0
New.ReferenceOTU1045	0	0	0	0	0	0	0	0	0	0.00314085	0	0.293891	0	0	0
New.ReferenceOTU1342	0	0	0	0	0	0	0	0	0	0.854312	1.03301	0.868954	0	0	0
New.ReferenceOTU1341	0	0	0	0	0	0	0	0	0	0.244986	0.0545055	0.0421757	0	0	0
New.ReferenceOTU1347	0	0	0	0.0430923	0	0	0.154796	0.0646998	0.106914	0	0	0	0	0	0
New.ReferenceOTU396	0.0292321	0	0	9.13557	8.9414	7.29018	0	0	0	0	0	0	0	0	0
New.ReferenceOTU392	0.0292321	0.0476792	0.0540278	57.873	65.0806	52.7027	0	0	0	0	0	0	0	0	0
New.ReferenceOTU390	0.380017	0.119198	0.162083	0	0	0	0	0	0	0.0785213	0.129775	0.0863598	0	0	0
New.ReferenceOTU406	0	0	0	0	0	0	0	0	0	0	0.015573	0.622594	0	0	0
New.ReferenceOTU2247	0	0	0	0	0	0	1.39316	1.07217	1.21424	0	0	0	0	0	0
New.ReferenceOTU2246	0.0584641	0.0238396	0	210.032	70.9564	158.89	0	0	0.0610939	0	0	0	0.118343	0.0214786	0
New.ReferenceOTU2249	5.26177	0.0476792	9.9141	0	0	0	0	0	0	0	0	0	0	0	0
New.ReferenceOTU572	0	0	0	0	0.0319336	0	0.103197	0.0831854	0.114551	0	0	0	0	0	0
New.ReferenceOTU976	0	0	0	0	0	0	0	0	0	0.898284	0.0025955	0	0	0	0
New.ReferenceOTU977	0	0	0	0	0	0	0	0	0	0	0	0.168703	0	0	0
New.ReferenceOTU979	0	0	0	0	0	0	0	0	0	0.113071	0.12718	0.0113808	0	0	0
New.ReferenceOTU885	15.3176	26.0329	17.8292	0	0.0319336	0	0.0171996	0	0	0.0157043	0.0025955	0.00468619	0	0	0
New.ReferenceOTU301	0	0	0	0	0	0	0	0	0	0.0690987	0.376348	0.374226	0	0	0
New.ReferenceOTU300	0.14616	0.0476792	0	0	0	0	0	0	0	0	0	0	0	0	0
New.ReferenceOTU303	0	0	0	0	0	0	0	0	0	0	0.005191	0.250377	0	0	0
New.ReferenceOTU650	0	0.0238396	0.0270139	0.0215462	0	0	1.04917	0.55457	0.740763	0	0	0	0	0	0
New.ReferenceOTU2069	0	0.0476792	0	0	0	0	0	0	0	0.756945	0.352988	0.18477	0	0	0
New.ReferenceOTU307	0	0	0	0	0	0	0	0	0	0.150761	0.38673	0.502762	0	0	0
New.ReferenceOTU2063	0	0	0	0	0	0	0	0	0	0	0	0	8.04734	11.9206	1.0543
New.ReferenceOTU2067	0.116928	0.166877	0.108056	0	0	0	0	0	0	0	0.0025955	0.00267782	0	0	0
New.ReferenceOTU2064	0	0	0	0	0	0	0	0	0	0.106789	0.0856515	0.0943933	0	0	0
New.ReferenceOTU2112	0	0	0	0	0	0	0.0429989	0.147885	0.0763674	0	0	0	0	0	0
New.ReferenceOTU1978	0	0	0	0	0	0	0	0	0	0.128775	0.225809	0.0856904	0	0.0107393	0
New.ReferenceOTU1970	0.438481	0.357594	0.0540278	0	0	0	0	0	0	0	0	0	0	0	0
New.ReferenceOTU1971	0	0	0	0	0	0	0	0	0	0	0.550246	0.00133891	0	0	0
New.ReferenceOTU13	0	0	0	0	0	0	0	0	0	0.248127	0.0077865	0.182092	0	0	0
New.ReferenceOTU10	0	0	0	0	0	0	1.26417	1.94099	1.39752	0	0	0	0	0	0
New.ReferenceOTU15	0	0	0	0	0	0	0	0	0	0.248127	0.254359	0.038159	0	0.0107393	0
New.ReferenceOTU1801	1.31544	8.70146	1.86396	0	0	0	0	0	0	13.1602	5.15207	2.76485	0.118343	0.0214786	0
New.ReferenceOTU1803	0	0	0	0	0	0	0	0	0	0	0	0	0.828402	2.12638	1.25198
New.ReferenceOTU1758	0.14616	0.143038	0.0270139	0	0	0	0	0	0	0	0	0	0	0	0
New.ReferenceOTU1759	0.438481	0.405273	0.675347	0	0	0	0	0	0	0	0	0	0	0	0
New.ReferenceOTU1754	0	0	0	0	0	0	0	0	0	0.0125634	0.0129775	0.1359	0	0	0
New.ReferenceOTU1207	0.0292321	0	0	0	0	0	0	0	0	0.0596762	0.101225	0.023431	0	0	0
New.ReferenceOTU1756	0	0	0	0	0	0	0	0	0	1.12128	0.0856515	0.0408368	0	0	0
New.ReferenceOTU1757	0	0	0	0	0	0	0	0	0	0.157043	0.275123	0.0348117	0	0.0214786	0
New.ReferenceOTU766	0	0	0	0	0	0	0	0	0	0	0	0.265105	0	0	0
New.ReferenceOTU1119	0	0	0	0	0	0	0	0	0	0.656438	0.0129775	0.226276	0	0	0
New.ReferenceOTU760	0.233857	0.500632	0.378194	0	0	0	0	0	0	0	0	0	0	0	0
New.ReferenceOTU1110	1.16928	0.762867	0.891458	0	0	0	0	0	0	3.16598	5.25849	4.49607	0	0.0107393	0.0658935
New.ReferenceOTU1111	0	0	0	0	0	0	0	0	0	2.93041	1.69746	7.43699	0	0.0107393	0
New.ReferenceOTU1117	0	0	0	0	0	0	0	0	0	0.10993	0.163517	0.292552	0	0	0
New.ReferenceOTU1115	0.0292321	0	0	15.4917	14.0188	10.5974	0	0	0	0	0	0	0	0	0
New.ReferenceOTU1597	14.0314	1.93101	6.07812	0	0.0319336	0	0	0.00924283	0	0	0	0.191464	0	0	0
New.ReferenceOTU404	0	0	0	0	0	0	0	0	0	8.10654	7.1558	8.51414	0	0.0107393	0
New.ReferenceOTU1590	0	0	0	0	0	0	0	0	0	0.0125634	0	0.000669456	11.1243	26.9449	15.8144
New.ReferenceOTU1591	3.04014	12.2297	3.1066	0	0	0	0	0	0	0	0	0	0	0	0
New.ReferenceOTU157	0.116928	0.0715188	0	0	0	0	0	0	0	0	0	0	0	0	0
New.ReferenceOTU402	0.116928	0	0.351181	0	0	0	0	0	0	0.339212	0.280314	0.481339	0	0	0
New.ReferenceOTU1577	0	0	0	1.52978	0.479004	0.889047	0	0	0	0	0	0	0	0	0
New.ReferenceOTU1578	0.0584641	0.0953584	0	0	0.0319336	0.0355619	0	0	0	0.125634	0.072674	1.36636	0	0	0
New.ReferenceOTU1579	0.0292321	0	0	0	0	0	0	0	0	0.643875	0.620325	0.486025	0.118343	0	0
New.ReferenceOTU1374	0	0	0	0	0	0	0	0	0	0	0	0	10.8876	30.8003	17.33
New.ReferenceOTU1375	0	0	0	0	0	0	0	0	0	0.210437	0.25955	30.9831	0	0	0
New.ReferenceOTU1371	0	0	0	0	0	0	0	0	0	0.0753804	0.0700785	0.126527	0	0	0
New.ReferenceOTU361	0	0	0	0	0	0	0	0	0	0.0345494	0.918808	0.127866	0	0	0
New.ReferenceOTU364	0.760034	1.21582	0.729375	0	0	0	0	0	0	0	0	0	0	0	0
New.ReferenceOTU161	14.1776	21.2173	20.3144	0	0.0319336	0	0	0	0	0	0.0025955	0	0	0	0
New.ReferenceOTU160	0	0	0	0	0	0	0	0	0	0.920269	0.378943	0.594477	0	0	0
New.ReferenceOTU164	0	0	0	1.29277	1.40508	0.853485	0	0	0	0	0	0	0	0	0
New.ReferenceOTU187	0	0	0	0	0	0	0	0	0	0.612466	0.241382	0.0461925	0	0	0
New.ReferenceOTU2277	8.97425	6.34134	8.61743	0	0	0	0	0	0	0.0910847	0.015573	0.00937238	0	0	0
New.ReferenceOTU2270	0	0	0	0	0	0	0	0	0	0.621889	0.15573	0.23431	0	0	0
New.ReferenceOTU502	0	0	0.0270139	0.0215462	0	0	2.50254	2.42162	1.98555	0	0	0	0	0	0
New.ReferenceOTU989	0	0	0	0	0	0	0	0	0	0.882579	0.041528	2.21657	0	0	0
New.ReferenceOTU980	0	0	0	0	0	0	0	0	0	1.86881	4.26181	20.4305	0	0	0
New.ReferenceOTU987	0	0	0	0	0	0	0	0	0	0.0973664	0.119393	1.37841	0	0	0
New.ReferenceOTU211	1.22775	1.28734	2.51229	0	0	0	0	0	0	0	0	0	0	0	0
New.ReferenceOTU210	0	0.0238396	0	0	0	0	0	0	0	1.22807	2.11533	1.71515	0	0	0
New.ReferenceOTU215	0	0	0	0	0.0319336	0	0.0945976	0.1294	0.122188	0	0	0	0	0	0
New.ReferenceOTU2	0	0.0238396	0	0	0	0	0	0	0	8.47088	1.01744	3.45774	0	0	0
New.ReferenceOTU3	0	0	0	0	0	0	0	0	0	0.0785213	0.581392	0.152636	0	0	0
New.ReferenceOTU2295	0	0	0	0	0	0	0	0	0	0.00314085	0	0.301255	0	0	0
New.ReferenceOTU2290	0	0.0238396	0.189097	0	0	0	0	0	0	0.0659579	0.0596965	0.0287866	0	0	0
New.ReferenceOTU2293	0	0	0	0	0	0	0	0	0	0.0471128	3.97112	1.81423	0	0	0
New.ReferenceOTU2123	0.0584641	0.0238396	0.108056	0	0	0	0	0	0	0.0408311	0.0285505	0.0187448	0	0	0
New.ReferenceOTU2126	0	0	0	0	0	0	0	0	0	0.00314085	0.005191	0.178745	0	0	0
New.ReferenceOTU1624	0.380017	0.357594	0.432222	0	0	0	0	0	0	0	0	0.000669456	0	0	0
New.ReferenceOTU1625	0	0	0	0	0	0	0	0	0	0	0	0	4.49704	7.59268	0.856616
New.ReferenceOTU1154	0	0	0	0	0	0	0	0	0	0.0408311	0.0441235	22.6403	0	0	0
New.ReferenceOTU1963	0	0.0238396	0	0	0	0	0	0	0	0.100507	0.513909	0.220921	0.118343	0	0
New.ReferenceOTU1966	0	0	0	2.58554	3.67236	1.4936	0	0	0	0	0	0	0	0	0
New.ReferenceOTU1965	0	0	0	0.0215462	0	0	0.146196	0.1294	0.0763674	0	0	0	0	0	0
New.ReferenceOTU1623	0.321553	0.166877	0.189097	0	0	0	0	0	0	3.3136	2.21915	2.89874	0	0.0107393	0
New.ReferenceOTU1815	0	0	0	0	0	0	0	0	0	0.474269	0.474977	0.452552	0	0.0107393	0
New.ReferenceOTU1810	0	0	0	24.2394	26.8881	19.239	0	0	0.00763674	0	0	0	0	0	0
New.ReferenceOTU1819	0	0.0715188	0	0	0	0.0355619	0.146196	0.120157	0.0610939	0	0	0	0	0	0
New.ReferenceOTU1818	0	0	0	0	0	0	0	0	0	0.201014	0.469786	4.69356	0	0	0
New.ReferenceOTU1219	0.0584641	0.0715188	0.135069	0.215462	0.479004	0.0711238	1.40176	0.804126	0.954592	0	0	0	0	0	0
New.ReferenceOTU1218	0.0584641	0.0238396	0.0540278	0	0	0	0	0	0	5.13529	13.9742	2.45289	0	0.0322179	0
New.ReferenceOTU1744	0.14616	0.715188	0.0540278	0	0	0	0	0	0	0.00314085	0	0.00401674	0	0	0
New.ReferenceOTU771	0.0584641	0.0953584	0.216111	0.172369	0.0638672	0.0355619	6.25204	5.29614	5.24644	0	0.0025955	0	0	0	0
New.ReferenceOTU1104	0	0	0	0	0	0	0	0	0	0.0282677	0.0285505	0.435146	0	0	0
New.ReferenceOTU1109	0	0	0	0	0	0	0	0	0	0.144479	0.397112	0.353473	0	0	0
New.ReferenceOTU1581	0	0	0	0	0	0	0	0	0	0.00314085	0.025955	0.621925	0	0	0
New.ReferenceOTU1580	0	0	0	0	0	0	0	0	0	0.483691	0.742313	0.111799	0.118343	0	0
New.ReferenceOTU1585	0	0	0	0	0	0	0.78258	0.55457	0.565118	0	0	0	0	0	0
New.ReferenceOTU1584	0.204625	0.643669	0.945486	0	0	0	0	0	0	0	0	0	0	0	0
New.ReferenceOTU1586	2.54319	2.93227	2.05306	0	0	0	0	0	0	0.10993	0.285505	0.395649	0	0	0
New.ReferenceOTU1566	0	0.0238396	0.0270139	0	0	0	0	0	0	0.113071	0.067483	1.37038	0	0	0
New.ReferenceOTU1564	0	0	0	0	0	0	0	0	0	0.138197	0.399707	0.00669456	0	0	0
New.ReferenceOTU1563	15.8438	13.2071	8.42833	0	0	0	0.00859978	0	0	0.0062817	0.0077865	0.014728	0	0	0
New.ReferenceOTU1361	0	0	0.0540278	0	0	0	0	0	0	7.87726	0.0908426	0	0	0	0
New.ReferenceOTU1366	0	0	0	0	0	0	0	0	0	0.323508	0.121989	0.226276	0	0	0
New.ReferenceOTU370	0	0	0	0	0	0	0	0	0	0	0	0	0.35503	0	0
New.ReferenceOTU372	0	0	0	1.83142	1.43701	1.42248	0	0	0	0	0	0	0	0	0
New.ReferenceOTU377	0	0	0	0	0	0	0	0	0	3.78787	0.25955	0.319331	0	0	0
New.ReferenceOTU175	0	0	0	0	0	0	0	0	0	0.194733	0.236191	0.44318	0	0.0107393	0
New.ReferenceOTU171	0.321553	0.238396	0.270139	0	0	0	0	0	0	38.5225	33.0018	9.40586	0.473373	0.15035	0.0658935
New.ReferenceOTU1021	0	0.0238396	0	0	0.542871	0.995733	0	0	0.00763674	0	0	0	0	0	0
New.ReferenceOTU1026	0	0	0	0	0	0	0	0	0	0	0	0	2.95858	8.03299	5.00791
New.ReferenceOTU194	0	0	0	0	0	0	0	0	0	0.125634	0.020764	0.00870293	0	0	0
New.ReferenceOTU2261	0	0	0	0	0	0	0	0	0	0	0.192067	0.000669456	0	0	0
New.ReferenceOTU2260	0	0	0.0270139	0	0	0	0	0	0	0.100507	0.0752695	0.219582	0	0	0
New.ReferenceOTU2262	0	0	0	0.2801	29.4747	0.0355619	0	0	0	0	0	0	0	0	0
New.ReferenceOTU518	0.643106	1.31118	0.48625	0	0	0	0	0	0	0	0	0	0	0	0
New.ReferenceOTU510	0	0.0238396	0	0	0	0	0	0	0	0.0125634	0.005191	0.125858	0	0	0
New.ReferenceOTU200	0	0	0	0	0	0	0	0	0	0.113071	0.192067	0.413724	0	0	0
New.ReferenceOTU201	0	0	0	0	0	0	0.0859978	0.1294	0.190918	0	0	0	0	0	0
New.ReferenceOTU2042	0	0	0	0	0	0	0.0687983	0.175614	0.114551	0	0	0	0	0	0
New.ReferenceOTU2287	0.14616	0.0953584	0.270139	0	0	0	0	0	0	0	0	0	0	0	0
New.ReferenceOTU2282	0	0	0	0	0	0	0	0	0	0.226141	2.01151	0.309289	0	0	0
New.ReferenceOTU2135	0	0	0	10.1913	12.8054	25.0711	0	0	0	0	0	0	0.118343	0	0
New.ReferenceOTU2134	0	0	0	0	0	0	0	0	0	0.555931	0.866897	0.249038	0	0	0
New.ReferenceOTU1957	0	0	0	0	0	0	0	0	0	0	0	0	4.3787	5.24077	0.0658935
New.ReferenceOTU1955	0.292321	0	0.108056	0	0	0	0	0	0	0	0	0	0	0	0
New.ReferenceOTU1950	0	0	0	0	0	0.462304	0	0	0	0	0	0	0	0	0
New.ReferenceOTU39	0	0.0238396	0	0	0	0	0	0	0	0.0879438	0.0596965	0.412385	0	0	0
New.ReferenceOTU35	0.204625	0	0.0540278	0	0	0	0	0	0	0.113071	1.31851	0.581088	0	0.0107393	0
New.ReferenceOTU33	0	0	0	0	0	0	0	0	0	0.345494	0.166112	0.158661	0	0	0
New.ReferenceOTU1820	0	0	0	0	0	0	0	0	0	0.342353	0.212831	0.143933	0	0	0
New.ReferenceOTU1828	0	0	0	0	0	0	0	0	0	0.0345494	0.181685	0.24636	0	0	0
New.ReferenceOTU1779	0	0	0	0	0	0	0	0	0	0.0439719	0.228404	0.0140586	0	0	0
New.ReferenceOTU1770	0	0	0	0	0	0	0	0	0	0.103648	0.163517	0.0535565	0	0	0
New.ReferenceOTU748	0	0.0238396	0.0270139	0	0	0	0	0	0	0.116212	0.137562	0.0488703	0	0	0
New.ReferenceOTU745	0	0	0	0	0	0	0	0	0	0.106789	0.186876	0.269121	0	0	0
New.ReferenceOTU1170	0.292321	0.166877	0.48625	0	0	0	0	0	0	5.20125	11.4306	3.14778	0	0.0107393	0
New.ReferenceOTU1177	0	0	0	0	0	0	0	0	0	0.135057	0.10382	0.411715	0	0	0
New.ReferenceOTU1178	0	0	0	0	0	0	0	0	0	0.0376902	0.025955	0.158661	0	0	0
New.ReferenceOTU1553	0	0	0	0	0	0	0	0	0	0.0314085	0.072674	2.50176	0	0	0
New.ReferenceOTU1550	0	0	0	0	0	0	0	0	0	2.63203	2.59031	0.40636	0	0	0
New.ReferenceOTU1005	0	0	0	0	0	0	0	0	0	0.00314085	0	0	15.2663	30.4029	24.0511
New.ReferenceOTU1001	0	0	0	0	0	0	0	0	0	0.348635	0.340011	0.117155	0	0	0
New.ReferenceOTU1003	0	0	0	0	0	0	0	0	0	0.411452	0.565819	0.0716318	0	0	0
New.ReferenceOTU1398	0.496945	0.667509	0.48625	0	0	0	0	0	0	0	0	0	0	0	0
New.ReferenceOTU1399	0	0	0	0	0	0	0	0	0	0.25755	0.212831	0.11046	0	0	0
New.ReferenceOTU1395	0	0	0	0	0	0	0	0	0	0	0.005191	0.49205	0	0	0
New.ReferenceOTU1393	0	0	0	0	0	0	0	0	0	3.17854	11.1036	5.75665	0	0.0214786	0
New.ReferenceOTU1481	0	0	0	0	0	0	0	0	0	0.452283	0.589179	0.137908	0	0	0
New.ReferenceOTU1485	0	0	0	0	0	0	0	0	0	0.477409	1.19134	0.684854	0	0	0
New.ReferenceOTU342	0	0	0	0	0	0	0	0	0	0.493114	0.306269	0.334059	0	0.0107393	0
New.ReferenceOTU231	0.0876962	0.143038	0.0540278	0	0	0	0	0	0	0	0	0	0	0	0
New.ReferenceOTU230	0	0	0	0	0	0	0	0	0	12.6953	0.0934381	0.0140586	0	0.0107393	0
New.ReferenceOTU641	0	0	0	0	0	0	0	0	0	0.084803	0.137562	0.00267782	0	0	0
New.ReferenceOTU2144	0	0	0	0	0	0	0	0	0	0.285817	0.225809	0.289874	0	0	0
New.ReferenceOTU2145	0	0.0238396	0	0.0215462	0.0319336	0	0.0687983	0.101671	0.274922	0	0	0	0	0	0
New.ReferenceOTU645	0	0	0	0	0	0	0	0	0	0	0	0	0	0	1.71323
New.ReferenceOTU665	0	0	0	0.193915	0.383203	0.106686	0	0	0	0	0	0	0	0	0
New.ReferenceOTU1941	0	0	0	0	0	0	0	0	0	2.25827	1.30554	2.53724	0	0.0107393	0
New.ReferenceOTU1943	0.263089	0.119198	0.594305	0	0	0	0	0	0	1.13699	1.33928	1.09188	0	0	0
New.ReferenceOTU1944	0.0292321	0.143038	0.0270139	0	0	0	0	0	0	0	0	0	0	0	0
New.ReferenceOTU1947	0.116928	0.0476792	0	0	0	0	0	0	0	1.54844	3.74271	0.255732	0	0	0
New.ReferenceOTU1948	0	0	0	0	0	0	0	0	0	0.182169	0.267337	0.0153975	0	0	0
New.ReferenceOTU22	0	0	0	18.2711	5.30097	14.0825	0	0	0	0	0	0	0	0	0
New.ReferenceOTU20	0.613874	1.04894	0.594305	0	0	0	0	0	0	0.254409	0.041528	0.113138	0	0	0
New.ReferenceOTU28	0	0	0	0	0	0	0	0	0	0.0251268	0.067483	0.204854	0	0	0
New.ReferenceOTU1835	0	0	0	0	0	0	0	0	0	0.0157043	0.0648875	0.150628	0	0	0
New.ReferenceOTU1832	0	0	0	0	0	0	0	0	0	0.128775	0.285505	0.0341423	0	0	0
New.ReferenceOTU759	0	0	0	0	0	0	0	0	0	1.62382	0.150539	2.06996	0	0.0107393	0
New.ReferenceOTU1166	0	0	0	0	0	0	0	0	0	0.0690987	0.397112	1.33824	0	0	0
New.ReferenceOTU1761	0.0584641	0.238396	0.0810417	0	0	0	0	0	0	0	0	0	0	0	0
New.ReferenceOTU1544	4.00479	0.190717	3.05257	0	0	0	0	0	0	0	0	0.00401674	0	0	0
New.ReferenceOTU1547	0.613874	0.381434	0.675347	0	0	0	0	0	0	0.0722396	0.612538	0.121172	0.118343	0	0
New.ReferenceOTU1542	0	0	0	0	0	0	0	0	0	0	0	1.95414	0	0	0
New.ReferenceOTU1389	0	0.0238396	0	0	0	0	0	0	0	0.77579	0.342606	0.0187448	0	0	0
New.ReferenceOTU958	0	0.166877	0.0540278	0	0	0	0	0	0	0	0	0	0	0	0
New.ReferenceOTU1382	0.321553	0.381434	0.432222	0	0	0	0	0	0	0	0.077865	0.00803347	0	0	0
New.ReferenceOTU1492	0	0	0	0	0	0	0	0	0	0	0	0	9.11243	1.5572	0.724829
New.ReferenceOTU1490	0	0	0	0	0	0	0	0	0	0.0722396	0.337415	0.0187448	0	0	0
New.ReferenceOTU689	0	0	0	0	0	0	0	0	0	0.0125634	0	0.102427	0	0	0
New.ReferenceOTU1498	0	0	0	0	0	0	0	0	0	0	0	0	3.19527	7.6249	4.87612
New.ReferenceOTU680	0	0	0	0	0	0	0	0	0	0	0	0.158661	0	0	0
New.ReferenceOTU352	0	0.166877	0.162083	0	0	0	0	0	0	0	0	0	0	0	0
New.ReferenceOTU351	3.12783	1.90717	3.83597	0	0	0	0	0	0	0	0	0	0	0	0
New.ReferenceOTU354	0	0	0	0	0	0	0	0	0	0.175888	0.0233595	0.0415063	0	0	0
New.ReferenceOTU355	0.0584641	0.0238396	0	136.193	152.866	120.733	0	0	0.0229102	0	0	0	0	0	0
New.ReferenceOTU2095	0	0	0	0.129277	0.0958007	0.0355619	0	0	0	0	0	0	0	0	0
New.ReferenceOTU535	2.10471	4.02889	2.83646	0	0	0	0	0	0	0	0	0	0	0	0
New.ReferenceOTU532	0	0	0	0	0	0	0	0	0	0.0188451	0.358179	0.0890377	0	0	0
New.ReferenceOTU530	0	0	0	0	0	0	0	0	0	0.29524	0.005191	2.64703	0	0	0
New.ReferenceOTU531	0	0	0	0	0	0	0	0	0	0.0062817	0	0	21.7751	37.362	31.1017
New.ReferenceOTU539	0.292321	0.548311	0.135069	0	0	0	0	0	0	2.06982	0.0700785	0.101088	0	0	0.0658935
New.ReferenceOTU220	0	0	0.0540278	0	0	0	0	0	0	0.678424	0.659257	0.49205	0	0.0107393	0
New.ReferenceOTU226	0	0	0	0	0	0	0	0	0	0	0	0.167364	0	0	0
New.ReferenceOTU1696	0.0584641	0.0476792	0.108056	0	0	0	0	0	0	0.851171	0.825369	0.568368	0	0	0
New.ReferenceOTU824	0	0	0	0	0	0	0	0	0	0.00942255	0.005191	0	27.574	61.1173	37.4275
New.ReferenceOTU825	0	0	0	0	0	0	0	0	0	0.380043	0.020764	0.129874	0	0	0
New.ReferenceOTU827	0	0	0	0	0	0	0.361191	0.277285	0.412384	0	0	0	0	0	0
New.ReferenceOTU1416	0	0	0	0	0	0	0	0	0	0.44286	0.599561	0.190126	0	0	0
New.ReferenceOTU2153	0	0.0238396	0	0	0	0	0	0	0	0.0314085	0.05191	0.478661	0	0	0
New.ReferenceOTU2156	0	0	0	0	0	0	0	0	0	4.13336	0.345202	0.328033	0	0	0
New.ReferenceOTU54	0	0	0	0	0	0	0	0	0	0	0	0.256402	0	0	0
New.ReferenceOTU52	0.0584641	0.143038	0.0540278	0	0	0	0	0	0	0.741241	0.539864	0.901757	0	0	0
New.ReferenceOTU1848	0	0	0	0	0	0	0	0	0	0	0	0.945941	0	0	0
New.ReferenceOTU1849	0.116928	0.0476792	0.108056	0	0	0	0	0	0	0	0	0	0	0	0
New.ReferenceOTU1710	0	0	0	0	0	0	0	0	0	3.14713	1.83502	3.13975	0	0.0107393	0
New.ReferenceOTU1711	0	0	0	0	0	0	0	0	0	16.7879	0.550246	11.3962	0.118343	0.0322179	0
New.ReferenceOTU1717	0	0	0	0	0	0	0	0	0	0.0345494	0.046719	0.607866	0	0	0
New.ReferenceOTU1718	5.20331	11.0854	6.05111	0	0	0	0	0.00924283	0	0	0	0	0	0	0
New.ReferenceOTU1028	0.233857	0.333754	0.405208	0	0	0	0	0	0	0	0	0	0	0	0
New.ReferenceOTU1029	0	0	0	0.215462	0.127734	0.0355619	0	0	0	0	0	0	0	0	0
New.ReferenceOTU1532	0	0.214556	0	0	0	0	0	0	0	0	0	0	0	0	0
New.ReferenceOTU1537	0	0	0	0	0	0	0	0	0	1.71176	0.0025955	3.39816	0	0	0
New.ReferenceOTU322	3.27399	4.26729	4.40326	0	0	0	0	0	0	0	0	0	0	0	0
New.ReferenceOTU329	0	0	0	0	0	0	0.0859978	0.120157	0.168008	0	0	0	0	0	0
New.ReferenceOTU1444	0	0	0	0	0	0	0	0	0	0.945396	2.14388	0.488703	0	0.0107393	0
New.ReferenceOTU1440	0	0	0.0270139	0	0	0	0	0	0	0.0565353	0.106416	0.0629289	0	0	0
New.ReferenceOTU784	0	0	0	0	0	0	0	0	0	0.282677	0.158326	0.173389	0	0	0
New.ReferenceOTU251	0.292321	0.166877	0.135069	0	0	0	0	0	0	0	0	0	0	0	0
New.ReferenceOTU442	0	0	0	0	0	0	0	0	0	0.232423	0.0752695	0.0769874	0	0	0
New.ReferenceOTU112	0	0	0.0540278	0	0	0	0.292393	0.42517	0.244376	0.00314085	0	0	0	0	0
New.ReferenceOTU113	0	0	0	0	0	0	0	0	0	0.0125634	0.010382	0.206192	0	0	0
New.ReferenceOTU446	0	0	0	0	0	0	0	0	0	0.175888	1.25622	0.302594	0	0.0107393	0
New.ReferenceOTU2164	0	0	0	0	0	0	0	0	0	0.00942255	0	0.000669456	36.0947	100.896	56.2731
New.ReferenceOTU2161	0	0	0	0	0	0	0	0	0	0	0	0	0	0.0107393	2.0427
New.ReferenceOTU2169	0	0.0238396	0.0270139	0	0	0	0	0	0	0.364339	0.461999	0.076318	0	0	0
New.ReferenceOTU287	0	0	0	0	0	0	0	0	0	0.474269	0.635898	0.512134	0	0	0
New.ReferenceOTU43	0.263089	0.0238396	0.270139	0.258554	0.0958007	0.0711238	5.13407	9.67724	10.1798	0	0	0	0	0	0
New.ReferenceOTU1859	0.321553	0.309915	0.297153	0	0	0	0	0	0	0.00314085	0.0441235	0.0535565	0	0	0
New.ReferenceOTU843	0	0	0	0	0	0	0	0	0	0.77579	0.939572	0.376234	0	0.0107393	0
New.ReferenceOTU1148	0	0	0	0	0	0	0	0	0	0.248127	0.166112	0.645356	0	0	0
New.ReferenceOTU1638	0	0	0	0	0	0	0	0	0	0.0596762	0.116798	0.00200837	0	0	0
New.ReferenceOTU1636	0	0	0	0	0	0	0	0	0	0.163324	0.129775	0.030795	0	0	0
New.ReferenceOTU1147	0	0	0	0	0	0	0	0	0	0.66272	0.420471	0.524184	0	0	0
New.ReferenceOTU1057	0	0	0	52.8312	55.4686	42.1408	0	0	0.0229102	0	0	0	0.118343	0	0
New.ReferenceOTU1528	0.0292321	0.0476792	0	0	0	0	0	0	0	0.533945	0.376348	1.0236	0	0	0
New.ReferenceOTU1523	0	0	0	0	0	0	0	0	0	0.461705	0	0.51682	0	0	0
New.ReferenceOTU1525	0	0	0	0	0	0	0.146196	0.203342	0.0610939	0	0	0	0	0	0
New.ReferenceOTU1032	0	0	0	0	0	0	0	0	0	0.0125634	1.38081	0	0	0.0107393	0
New.ReferenceOTU1038	0	0.0238396	0	0	0	0	0	0	0	0.229282	0.262146	0.399665	0	0	0
New.ReferenceOTU334	0.0292321	0.0238396	0	0	0	0	0	0	0	0.0596762	0.111607	0.11113	0	0	0
New.ReferenceOTU335	0	0	0	0	0	0	0	0	0	0.373761	0.223213	0.368201	0	0	0
New.ReferenceOTU337	12.1605	4.8156	9.80604	0	0	0	0	0	0	0	0.0025955	0.00133891	0	0	0
New.ReferenceOTU331	0	0	0	0.129277	0.0638672	0.142248	0	0	0	0	0	0	0	0	0
New.ReferenceOTU332	0	0	0	0	0	0	0	0	0	0	0	0.25841	0	0	0
New.ReferenceOTU333	0	0	0	0	0	0	0	0	0	0.138197	0.329629	0.117155	0	0	0
New.ReferenceOTU1457	0	0	0	0	0	0	0	0	0	0.675283	0.36337	0.530879	0	0	0
New.ReferenceOTU1451	0.467713	1.12046	0.351181	0	0	0	0	0	0	0	0	0	0	0	0
New.ReferenceOTU791	0	0	0	0.0215462	0.0319336	0	1.14377	1.28475	1.53498	0	0	0	0	0	0
New.ReferenceOTU796	0.0292321	0	0	0	0	0	0	0	0	0.467987	0.285505	0.0803347	0	0	0
New.ReferenceOTU1593	0	0	0	0	0	0	0	0	0	7.39356	4.11387	3.79849	0.118343	0.0214786	0
New.ReferenceOTU249	0.0584641	0.166877	0.0810417	0	0	0	0	0	0	1.56414	0.962931	0.904435	0	0	0
New.ReferenceOTU244	0	0	0	0	0	0	0	0	0	0.0314085	0.0389325	0.14728	0	0	0
New.ReferenceOTU800	0	0	0	0	0	0	0	0	0	2.44672	2.08938	2.91548	0	0.0107393	0
New.ReferenceOTU807	0	0	0	0	0	0	0	0	0	0	0	0	0.591716	1.29945	1.51555
New.ReferenceOTU2085	0	0	0	0	0	0	0	0	0	0.0314085	0.0233595	0.17205	0	0	0
New.ReferenceOTU2083	0.0876962	0	0.0270139	0.0646385	0.127734	0.0355619	0.00859978	0.00924283	0.00763674	0.251268	0.145348	0.0702929	1.18343	0.408093	0.724829
New.ReferenceOTU2089	0	0	0	0	0	0	0	0	0	0.0282677	0.295887	0.186109	0	0	0
New.ReferenceOTU644	0	0	0	0	0	0	0	0	0	0.323508	0.391921	0.224268	0	0	0
New.ReferenceOTU2171	0.116928	0.309915	0.0810417	0	0	0	0	0	0	0	0	0	0	0	0
New.ReferenceOTU2170	0.409249	1.74029	0.405208	0	0	0	0	0	0	0	0	0	0	0	0
New.ReferenceOTU2173	0	0	0	0	0	0	0	0	0	0.106789	0.140157	0.287866	0	0	0
New.ReferenceOTU2172	0	0	0	0	0	0	0	0	0	0.402029	0.314056	0.635314	0	0	0
New.ReferenceOTU2175	0.0292321	0	0	0	0	0	0	0	0	0.420874	0.308865	0.0756485	0	0	0
New.ReferenceOTU2176	0	0	0	0	0	0	0	0	0	0.00942255	0.111607	0.0214226	0	0	0
New.ReferenceOTU1993	0	0	0	0	0	0	0	0	0	0.0188451	0	0	1.42012	0.354397	0.197681
New.ReferenceOTU1990	0	0	0	0	0	0	0	0	0	0	0	0.317322	0	0	0
New.ReferenceOTU1991	2.10471	2.76539	3.94403	0	0	0	0	0	0	0	0	0	0	0	0
New.ReferenceOTU1995	0	0	0	0	0	0	0	0	0	1.90022	0.15573	3.2877	0	0	0
New.ReferenceOTU1865	0	0	0	0	0	0	0	0	0	0.00314085	0	0	1.77515	7.49603	3.55825
New.ReferenceOTU1020	0	0	0	0	0	0	0	0	0	0	0	0	4.97041	9.10692	7.1165
New.ReferenceOTU1602	0.350785	0.238396	0.270139	0	0	0.0355619	0	0	0	0.210437	0.667044	0.66477	0	0	0
New.ReferenceOTU1603	0.0292321	0.0476792	0.135069	0	0	0	0	0	0	0.0251268	0.057101	0.0241004	0	0	0
New.ReferenceOTU1607	0.526177	0.190717	0.378194	0	0	0	0	0	0	0	0	0	0	0	0
New.ReferenceOTU1738	0	0	0	0	0	0	0	0	0	0	0.0233595	0.818745	0	0	0
New.ReferenceOTU1734	0.0292321	0.0953584	0	0	0	0	0	0	0	0.439719	0.150539	0.163347	0	0.0107393	0
New.ReferenceOTU1732	0.672338	0.762867	0.432222	0	0	0	0	0	0	0	0	0	0	0	0
New.ReferenceOTU90	0.0876962	0.0238396	0	0	0	0	0	0	0	1.42909	3.22621	1.32954	0.118343	0.0107393	0
New.ReferenceOTU96	0.70157	0.929745	0.756389	0	0	0	0	0	0	0	0	0	0	0	0
New.ReferenceOTU97	2.07548	1.74029	2.18812	0	0	0	0	0	0	0	0	0	0	0	0
New.ReferenceOTU94	0.116928	0.0238396	0.108056	0	0	0	0	0	0	0.0879438	0.0908426	0.0870293	0	0	0
New.ReferenceOTU99	0	0	0.0270139	0	0	0	0.481588	0.268042	0.366563	0	0	0	0	0	0
New.ReferenceOTU1048	0.175392	0.166877	0.189097	0.452469	0.606738	0.426743	0.00859978	0.055457	0.0229102	0.772649	0.565819	0.482678	4.49704	1.07393	1.71323
New.ReferenceOTU1519	0.233857	0.309915	0.243125	0	0	0	0	0	0	0.00314085	0.005191	0.00267782	0	0	0
New.ReferenceOTU1024	0	0	0	0	0	0	0	0	0	0	0	0.148619	0	0	0
New.ReferenceOTU659	0.233857	0.0476792	0	0	0	0	0	0	0	0.0314085	0.05191	0.0174059	0	0	0
New.ReferenceOTU302	0.116928	0.143038	0.0540278	0	0	0	0	0	0	0	0	0	0	0	0
New.ReferenceOTU655	0.204625	0.0476792	0.0270139	0	0	0	0	0	0	0	0	0	0	0	0
New.ReferenceOTU1462	0.70157	0.166877	0.378194	0	0	0	0	0	0	13.9045	5.24032	6.60418	0	0.0107393	0.0658935
New.ReferenceOTU1469	1.28621	0	0	0	0	0	0	0	0	0	0	0	0	0	0
New.ReferenceOTU1192	0	0	0	0	0	0	0	0	0	0.0471128	0.0493145	14.6618	0	0	0
New.ReferenceOTU1197	0.0584641	0.0953584	0.216111	0	0	0	0	0	0	1.38512	7.0987	9.13741	0.118343	0.0322179	0
New.ReferenceOTU472	0.0292321	0.0238396	0.135069	0	0	0	0	0	0	2.32109	4.17097	0.913808	0.118343	0	0
New.ReferenceOTU271	0	0	0	0	0	0	0	0	0	0.0282677	0.106416	0.176067	0	0	0
New.ReferenceOTU273	0.0584641	0.0715188	0.162083	0	0	0	0	0	0	25.6922	15.1525	18.0204	0.236686	0.0536965	0
New.ReferenceOTU275	0	0	0	0	0	0	0	0	0	0.750664	0.342606	0.143933	0	0	0
New.ReferenceOTU276	0	0	0	0	0	0	0	0	0	0.021986	0.025955	0.435816	0	0	0
New.ReferenceOTU878	0.263089	0.143038	0.540278	0	0	0	0	0	0	3.57743	0.931785	1.04234	0	0.0322179	0
New.ReferenceOTU872	0.0584641	0.0238396	0	0	0	0	0	0	0	0.0879438	0.28291	0.255063	0	0	0
New.ReferenceOTU2274	1.84162	0.405273	0.945486	0	0	0	0	0	0	0	0	0.000669456	0	0	0
New.ReferenceOTU903	0	0	0	0	0	0	0	0	0	5.27035	0.0025955	0	0	0	0.0658935
New.ReferenceOTU904	0	0	0	0	0	0	0	0	0	0.194733	0.205045	0.0354812	0	0	0
New.ReferenceOTU2187	0	0	0	0	0	0	0	0	0	2.54095	0.789032	0.00736402	0	0	0
New.ReferenceOTU1980	0	0	0	0	0	0	0	0	0	0	0	0	1.42012	5.68109	2.76753
New.ReferenceOTU68	0	0	0	0	0	0	0	0	0	0.0596762	0.067483	0.437155	0	0	0
New.ReferenceOTU1015	0	0	0	0	0	0	0	0	0	0.00942255	0.010382	0.24569	0	0	0
New.ReferenceOTU89	0	0	0	0	0	0	0	0	0	0	0	0	0	0.107393	0.0658935
New.ReferenceOTU88	0	0	0	0	0	0	0	0	0	0	0	0	1.18343	2.02973	1.44966
New.ReferenceOTU1290	0	0	0	0	0	0	0	0	0	0.160183	0.280314	0.320669	0	0	0
New.ReferenceOTU1292	0	0	0	0	0	0	0.0515987	0.1294	0.0381837	0	0	0	0	0	0
New.ReferenceOTU1295	0	0	0	0	0	0	0	0	0	0.223	0.246573	0.0542259	0	0	0
New.ReferenceOTU1299	0	0	0	22.7096	7.31279	20.1636	0	0	0	0	0	0	0	0	0
New.ReferenceOTU480	0	0	0	0	0	0	0	0	0	0.511959	0.620325	0.113138	0	0	0
New.ReferenceOTU1055	0	0	0	0	0	0.56899	0	0	0.00763674	0	0	0	0	0	0
New.ReferenceOTU1506	0	0	0	0	0	0	0.361191	1.32172	2.07719	0	0	0	0	0	0
New.ReferenceOTU1687	0.0584641	0	0	0	0	0.0355619	0.240794	0.212585	0.229102	0	0	0	0	0	0
New.ReferenceOTU1616	0	0	0	0	0	0	0	0	0	0.00314085	0	0	6.98225	14.7665	13.5082
New.ReferenceOTU649	0.321553	1.59725	0.459236	0	0	0	0	0	0	0	0	0	0	0	0
New.ReferenceOTU315	0	0	0	0	0	0	0	0	0	0.116212	0.246573	0.0441841	0	0	0
New.ReferenceOTU1244	0	0	0	0	0	0	0	0	0	0.0251268	0.025955	0.117824	0	0	0
New.ReferenceOTU1184	0	0	0	0	0	0	0	0	0	0	0	0	0.118343	0.440311	0.329468
New.ReferenceOTU1186	0	0	0	0.0646385	0.223535	0	0	0	0	0	0	0	0	0	0
New.ReferenceOTU1181	0	0	0	0	0	0	0	0	0	0.229282	0.534673	0.265105	0	0	0
New.ReferenceOTU1182	0	0	0	0	0	0	0	0	0	0.0533945	0.568415	0.0348117	0	0	0
New.ReferenceOTU464	0	0	0	0	0	0	0	0	0	0.697269	0.705976	0.0127197	0	0	0
New.ReferenceOTU465	0	0	0.0540278	0	0	0	0	0	0	1.6992	3.66744	1.9046	0	0	0
New.ReferenceOTU467	0	0	0.0270139	0	0	0	0	0	0	0.160183	0.0934381	0.0207531	0	0	0
New.ReferenceOTU469	0	0	0	0	0	0	0	0	0	0.0596762	0.321842	0.0267782	0	0	0
New.ReferenceOTU267	0	0.0238396	0.0270139	0	0	0	0	0	0	0.326649	0.10382	0.0629289	0	0	0
New.ReferenceOTU260	0	0	0	0	0	0	0	0	0	0.288958	0.493145	0.00401674	0	0	0
New.ReferenceOTU867	4.7356	0.333754	1.35069	0	0	0	0	0	0	0.00314085	0.0129775	0.00133891	0	0	0
New.ReferenceOTU1153	0	0	0	0	0	0	0	0	0	0	0.38673	0	0	0	0
New.CleanUp.ReferenceOTU1458	0	0	0	0	0	0	0	0	0	0	0	0	1.77515	0.204047	0.131787
New.CleanUp.ReferenceOTU1778	0	0	0	0	0	0	0	0	0	0	0	0	0	0	0.131787
New.CleanUp.ReferenceOTU3410	0	0	0	0.258554	0.191601	0.106686	0	0	0	0	0	0	0	0	0
New.CleanUp.ReferenceOTU3743	0.116928	0.166877	0.0540278	0	0	0	0	0	0	0	0	0	0	0	0
New.CleanUp.ReferenceOTU3917	0	0	0	0	0	0	0	0	0	0	0	0	0	0.128872	0
New.CleanUp.ReferenceOTU4342	0	0	0	0	0	0	0	0	0	0.0722396	0.005191	0.1841	0	0	0
New.CleanUp.ReferenceOTU4530	0.292321	0.0238396	0.108056	0	0	0	0	0	0	0	0	0	0	0	0
New.CleanUp.ReferenceOTU4698	0	0	0	0	0	0	0	0	0	0	0	0	0.118343	0.0107393	0
New.CleanUp.ReferenceOTU5830	0	0	0	0	0	0	0	0	0	0	0	0	0	0	0.131787
New.CleanUp.ReferenceOTU6324	0	0	0	0	0	0	0	0	0	0	0	0	0	0	0.263574
New.CleanUp.ReferenceOTU7114	0.0876962	0.238396	0.0270139	0	0	0	0	0	0	0	0	0	0	0	0
New.CleanUp.ReferenceOTU7258	0.467713	0.452953	0.243125	0	0	0	0	0	0	0	0	0	0	0	0
New.CleanUp.ReferenceOTU8277	0.0584641	0.119198	0.135069	0	0	0	0	0	0	0	0	0.000669456	0	0	0
New.CleanUp.ReferenceOTU8849	0	0	0.378194	0	0	0	0	0	0	0	0	0	0	0	0
New.CleanUp.ReferenceOTU8895	0	0	0	0	0	0.106686	0	0	0	0	0	0	0	0	0
New.CleanUp.ReferenceOTU9265	0	0	0	0	0	0.106686	0	0	0	0	0	0	0	0	0
New.CleanUp.ReferenceOTU9808	0	0	0	0	0	0.142248	0	0	0	0	0	0	0	0	0
New.CleanUp.ReferenceOTU9812	0	0	0	0	0.0319336	0.142248	0	0	0.00763674	0	0	0	0	0	0
New.CleanUp.ReferenceOTU9882	0	0.166877	1.83694	0	0	0	0	0	0	0.135057	0.176494	0.023431	0	0.0107393	0
New.CleanUp.ReferenceOTU11015	0	0	0	0	0.159668	0	0	0	0	0	0	0	0	0	0
New.CleanUp.ReferenceOTU12620	0	0	0	0	0	0.142248	0	0	0	0	0	0	0	0	0
New.CleanUp.ReferenceOTU12753	0	0	0	0	0	0	0	0	0	0	0	0	0	0	0.527148
New.CleanUp.ReferenceOTU13045	0.0292321	0.166877	0	0	0	0	0	0	0	0	0	0.00133891	0	0	0
New.CleanUp.ReferenceOTU13206	0	0	0	0	0	0	0	0	0	0	0	0	0	0	0.395361
New.CleanUp.ReferenceOTU13968	0.0292321	0.166877	0.0810417	0	0	0	0	0	0	0	0	0	0	0	0
New.CleanUp.ReferenceOTU13989	0	0	0	0	0.0319336	0.142248	0	0	0	0	0	0	0	0	0
New.CleanUp.ReferenceOTU14170	0	0.0953584	0.108056	0	0	0	0	0	0	0	0	0	0	0	0
New.CleanUp.ReferenceOTU14574	0	0	0	0.0861846	0.255469	0	0	0	0	0	0	0	0	0	0
New.CleanUp.ReferenceOTU14796	0.0292321	0	0	0	0	0	0	0	0	0.169606	0.031146	0.0662762	0	0	0
New.CleanUp.ReferenceOTU14947	0	0	0	0	0	0.142248	0.00859978	0	0	0	0	0	0	0	0
New.CleanUp.ReferenceOTU14951	0	0	0	0	0	0	0	0	0	0	0	0	0	0.161089	0
New.CleanUp.ReferenceOTU15491	0	0	0	0	0.127734	0.106686	0	0	0	0	0	0	0	0	0
New.CleanUp.ReferenceOTU16113	0	0.143038	0	0	0	0	0	0	0	0	0	0	0	0	0
New.CleanUp.ReferenceOTU16286	0	0	0	0	0	0	0	0	0	0	0	0	0.236686	0.0107393	0
New.CleanUp.ReferenceOTU16526	0.116928	0.0238396	0	0	0	0	0	0	0	0	0	0	0	0	0
New.CleanUp.ReferenceOTU18036	0	0	0	0.237008	0.0958007	0.177809	0	0	0	0	0	0	0	0	0
New.CleanUp.ReferenceOTU18244	0	0	0	0	0	0	0	0	0	0	0	0	0.118343	0.0322179	0
New.CleanUp.ReferenceOTU18456	0	0	0	0	0	0	0	0	0	0	0	0	0.473373	0.0429572	1.25198
New.CleanUp.ReferenceOTU19051	0	0	0	0	0	0.177809	0	0	0	0	0	0	0	0	0
New.CleanUp.ReferenceOTU20597	0.0876962	0	0	0	0	0	0	0	0	0.430297	0.119393	0.0856904	0	0	0
New.CleanUp.ReferenceOTU20645	0	0	0	0	0	0	0	0	0	0	0	0	0	0.0214786	0.131787
New.CleanUp.ReferenceOTU20693	0	0	0	0	0	0	0	0	0	0	0	0	0.118343	0.0107393	0
New.CleanUp.ReferenceOTU20973	0	0	0	0.107731	0	0	0	0	0	0	0	0	0	0	0
New.CleanUp.ReferenceOTU22001	0.116928	0	0.0540278	0	0	0	0	0	0	0	0	0	0	0	0
New.CleanUp.ReferenceOTU22160	0	0	0	0.452469	0.223535	0.248933	0	0	0	0	0	0	0	0	0
New.CleanUp.ReferenceOTU22218	0	0	0	0	0	0.106686	0	0	0	0	0	0	0	0	0
New.CleanUp.ReferenceOTU22991	0	0	0	0	0	0.106686	0	0	0	0	0	0	0	0	0
New.CleanUp.ReferenceOTU23003	0.14616	0.0953584	0.162083	0	0	0	0	0	0	0	0	0	0	0	0
New.CleanUp.ReferenceOTU24931	0	0	0	0.0646385	0.0638672	0.106686	0	0	0	0	0	0	0	0	0
New.CleanUp.ReferenceOTU25664	0	0	0	0	0	0.213371	0	0	0	0	0	0	0	0	0
New.CleanUp.ReferenceOTU25871	0	0	0	0	0.127734	0	0	0	0	0	0	0	0	0	0
New.CleanUp.ReferenceOTU26264	0.0876962	0.0715188	0.108056	0	0	0	0	0	0	0	0	0	0	0	0
New.CleanUp.ReferenceOTU26807	0	0	0	0	0	0	0	0	0	0	0	0	0.118343	0.0322179	0
New.CleanUp.ReferenceOTU26980	0	0.381434	0	0	0	0	0	0	0	0	0	0	0	0	0
New.CleanUp.ReferenceOTU27373	0.0292321	0.0238396	0.108056	0	0	0	0	0	0	0	0	0	0	0	0
New.CleanUp.ReferenceOTU27418	0	0	0	0.129277	0.0958007	0.213371	0	0	0	0	0	0	0	0	0
New.CleanUp.ReferenceOTU28321	0	0	0	0.0646385	0.127734	0.0355619	0	0	0	0	0	0	0	0	0
New.CleanUp.ReferenceOTU29310	0	0	0	0	0	0.142248	0	0	0	0	0	0	0	0	0
New.CleanUp.ReferenceOTU29859	0.0584641	0.0238396	0.108056	0	0	0	0	0	0	0	0	0	0	0	0
New.CleanUp.ReferenceOTU30415	0	0	0	0	0	0	0	0	0	0	0	0	0.118343	0.0429572	0
New.CleanUp.ReferenceOTU30819	0.555409	0.500632	0.270139	0	0	0	0	0	0	0	0.0025955	0	0	0	0
New.CleanUp.ReferenceOTU31302	0	0	0	0	0	0.177809	0	0	0	0	0	0	0	0	0
New.CleanUp.ReferenceOTU31511	0	0	0	0.107731	0	0.0355619	0	0	0	0	0	0	0	0	0
New.CleanUp.ReferenceOTU32356	0.409249	0.0953584	0.189097	0	0	0	0	0	0	0	0	0	0	0	0
New.CleanUp.ReferenceOTU32645	0	0	0	0	0.0319336	0.106686	0	0	0	0	0	0	0	0	0
New.CleanUp.ReferenceOTU33509	0	0	0	0	0	0	0	0	0	0	0	0	0.118343	0.0107393	0.0658935
New.CleanUp.ReferenceOTU34196	0	0	0	0	0	0	0	0	0	0	0	0	0.35503	0	0
New.CleanUp.ReferenceOTU34684	0	0	0	0.0430923	0.0958007	0.106686	0	0	0	0	0	0	0	0	0
New.CleanUp.ReferenceOTU35503	0	0	0	0	0	0	0	0	0	0.138197	0.0025955	0.000669456	0	0	0
New.CleanUp.ReferenceOTU37245	0	0	0	0	0	0	0	0	0	0	0.005191	0	0.118343	0	0
New.CleanUp.ReferenceOTU37943	0.14616	0	0	0	0	0	0	0	0	0	0	0	0	0	0
New.CleanUp.ReferenceOTU37951	0	0	0	0	0	0	0	0	0	0	0	0	0.35503	0	0
New.CleanUp.ReferenceOTU37970	0	0	0	0	0	0	0	0	0	0	0	0	0.118343	0.204047	0.0658935
New.CleanUp.ReferenceOTU38284	0	0	0	0	0	0	0	0	0	0	0	0	0.118343	0.0536965	0
New.CleanUp.ReferenceOTU38828	0.116928	0	0.0810417	0	0	0	0	0	0	0	0	0	0	0	0
New.CleanUp.ReferenceOTU40258	0	0.119198	0	0	0	0	0	0	0	0	0	0	0	0	0
New.CleanUp.ReferenceOTU40520	0	0	0	0	0	0	0	0	0	0	0	0	0.118343	0.0107393	0
New.CleanUp.ReferenceOTU41247	0	0	0	0	0	0.106686	0	0	0	0	0	0	0	0	0
New.CleanUp.ReferenceOTU41863	0	0	0.135069	0	0	0	0	0	0	0	0	0	0	0	0
New.CleanUp.ReferenceOTU42076	0.0292321	0.59599	0.162083	0	0	0	0	0	0	0	0	0	0	0	0
New.CleanUp.ReferenceOTU42571	0	0	0	0	0	0	0	0	0	0	0	0	0	0.0107393	1.44966
New.CleanUp.ReferenceOTU42599	0	0	0	0	0	0	0	0	0	0	0	0	0	0.107393	0
New.CleanUp.ReferenceOTU42849	0	0	0	0.0646385	0.127734	0.106686	0	0	0	0	0	0	0	0	0
New.CleanUp.ReferenceOTU42895	0	0	0	0	0	0	0	0	0	0	0	0	0.118343	0.0107393	0
New.CleanUp.ReferenceOTU43262	0	0	0	0.0215462	0.127734	0	0	0	0	0	0	0	0	0	0
New.CleanUp.ReferenceOTU43297	0	0	0	0	0.0958007	0.142248	0	0	0	0	0	0	0	0	0
New.CleanUp.ReferenceOTU43666	0	0	0	0	0	0	0	0	0	0	0	0	0	0.0214786	0.131787
New.CleanUp.ReferenceOTU43763	0	0	0	0	0	0	0	0	0	0	0	0	0.35503	0	3.75593
New.CleanUp.ReferenceOTU43974	0	0	0	0	0	0	0	0	0	0.373761	0.0181685	0.0140586	0	0	0
New.CleanUp.ReferenceOTU43991	0.0292321	0.0953584	0.243125	0	0	0	0	0	0	0	0	0	0	0	0
New.CleanUp.ReferenceOTU44702	0	0	0	0	0	0	0	0	0	0	0	0	0	0	0.263574
New.CleanUp.ReferenceOTU44895	0	0	0	0	0	0	0	0	0	0	0	0	0.118343	0.0107393	0
New.CleanUp.ReferenceOTU44973	0	0	0	0	0	0.177809	0	0	0	0	0	0	0	0	0
New.CleanUp.ReferenceOTU45212	0	0	0	0.0861846	0.127734	0.320057	0	0	0	0	0	0	0	0	0
New.CleanUp.ReferenceOTU45331	0.0292321	0.119198	0	0	0	0	0	0	0	0	0	0	0	0	0
New.CleanUp.ReferenceOTU45476	0	0	0	0	0	0.142248	0	0	0	0	0	0	0	0	0
New.CleanUp.ReferenceOTU47305	0	0	0	0	0	0	0	0	0	0	0	0	0	0	0.790722
New.CleanUp.ReferenceOTU47853	0	0.0238396	0	0	0.0958007	0.106686	0	0	0	0	0	0	0	0	0
New.CleanUp.ReferenceOTU49173	0	0	0	0	0	0.106686	0	0	0	0	0	0	0	0	0
New.CleanUp.ReferenceOTU49368	0	0	0	0	0	0	0	0	0	0.141338	0.0181685	0	0	0	0
New.CleanUp.ReferenceOTU49396	0	0	0	0	0	0	0	0	0	0	0	0	0.118343	0.0107393	0
New.CleanUp.ReferenceOTU49840	0	0	0	0	0	0	0	0	0	0	0	0	0	0	0.197681
New.CleanUp.ReferenceOTU49858	0.263089	0.0238396	0.297153	0	0	0	0	0	0	0	0	0	0	0	0
New.CleanUp.ReferenceOTU52781	0.0876962	0.405273	0.297153	0	0	0	0	0	0	0.0533945	0.020764	0.100418	0	0	0
New.CleanUp.ReferenceOTU53095	0.0292321	0.119198	0.135069	0	0	0	0	0	0	0	0	0.000669456	0	0	0
New.CleanUp.ReferenceOTU53366	0	0	0	0.495561	0.415137	0.248933	0	0	0	0	0	0	0	0	0
New.CleanUp.ReferenceOTU53790	0	0	0	0	0	0	0	0	0	0	0	0	0	0.429572	0.0658935
New.CleanUp.ReferenceOTU55043	0	0	0	0	0.0319336	0.106686	0	0	0	0	0	0	0	0	0
New.CleanUp.ReferenceOTU55051	0.0876962	0	0.108056	0	0	0	0	0	0	0	0	0	0	0	0
New.CleanUp.ReferenceOTU55245	0	0	0	0.0430923	0	0	0.120397	0.101671	0.0763674	0	0	0	0	0	0
New.CleanUp.ReferenceOTU57316	0	0	0	0	0	0	0	0	0	0	0	0	0.118343	0.0214786	0
New.CleanUp.ReferenceOTU57551	0	0	0	0	0	0	0	0	0	0	0	0	0	0	0.131787
New.CleanUp.ReferenceOTU58060	0	0	0	0	0	0.213371	0	0	0	0	0	0	0	0	0
New.CleanUp.ReferenceOTU58369	0	0	0	0	0	0	0	0	0	0	0	0	0.35503	0.0214786	0
New.CleanUp.ReferenceOTU58585	0	0	0	0	0	0	0	0	0	0	0	0	0	0.0107393	0.131787
New.CleanUp.ReferenceOTU59321	0	0	0	0	0	0	0	0	0	0	0	0	0	0.0966536	0.131787
New.CleanUp.ReferenceOTU59657	0	0	0	0	0	0	0	0	0	0	0	0	0.35503	0	0
New.CleanUp.ReferenceOTU61538	0	0	0	0	0	0	0.077398	0.055457	0.129825	0	0	0	0	0	0
New.CleanUp.ReferenceOTU62261	0	0	0	0	0.127734	0	0	0	0	0	0	0	0	0	0
New.CleanUp.ReferenceOTU62993	0	0	0	0	0	0.106686	0	0	0	0	0	0	0	0	0
New.CleanUp.ReferenceOTU63257	0	0.119198	0.0540278	0	0	0	0	0	0	0	0	0	0	0	0
New.CleanUp.ReferenceOTU64444	0	0	0	0	0	0	0	0	0	0	0	0	0	0.0322179	0.131787
New.CleanUp.ReferenceOTU64904	0.0584641	0.119198	0.0810417	0	0	0	0	0	0	0	0	0	0	0	0
New.CleanUp.ReferenceOTU65024	0.321553	0.143038	0.216111	0	0	0	0	0	0	0.232423	0.116798	0.141925	0	0	0
New.CleanUp.ReferenceOTU65575	0	0	0	0	0	0.497866	0	0	0	0	0	0	0	0	0
New.CleanUp.ReferenceOTU65863	0.409249	0.0238396	0.243125	0	0	0	0	0	0	0	0	0	0	0	0
New.CleanUp.ReferenceOTU66382	0	0	0	0	0	0	0.0257993	0.0369713	0.137461	0	0	0	0	0	0
New.CleanUp.ReferenceOTU66534	0.0292321	0	0	0	0	0	0	0	0	0.150761	0.301078	0.0863598	0	0	0
New.CleanUp.ReferenceOTU66581	0	0	0	0	0	0	0	0	0	0	0	0	0.473373	0.0966536	0
New.CleanUp.ReferenceOTU66927	0	0	0.135069	0	0	0	0	0	0	0	0	0	0	0	0
New.CleanUp.ReferenceOTU68013	0.116928	0	0.0540278	0	0	0	0	0	0	0	0	0	0	0	0
New.CleanUp.ReferenceOTU68568	0	0	0	0.129277	0	0	0	0	0	0	0	0	0	0	0
New.CleanUp.ReferenceOTU69258	0.409249	0.143038	0.162083	0	0	0	0	0	0	0	0	0	0	0	0
New.CleanUp.ReferenceOTU69376	0	0	0	0.0215462	0.191601	0.177809	0	0	0	0	0	0	0	0	0
New.CleanUp.ReferenceOTU70035	0	0	0	0	0	0.320057	0	0	0	0	0	0	0	0	0
New.CleanUp.ReferenceOTU70252	0.0876962	0	0.135069	0	0	0	0	0	0	0	0	0	0	0	0
New.CleanUp.ReferenceOTU70886	0	0	0	0.129277	0.0319336	0.0355619	0	0	0	0	0	0	0	0	0
New.CleanUp.ReferenceOTU71363	0	0.190717	0	0	0	0	0	0	0	0	0	0	0	0	0
New.CleanUp.ReferenceOTU71475	0.0876962	0.143038	0.108056	0	0	0	0	0	0	0	0	0	0	0	0
New.CleanUp.ReferenceOTU72199	0	0	0	0	0	0.106686	0	0	0	0	0	0	0	0	0
New.CleanUp.ReferenceOTU72454	0	0	0	0.387831	0.159668	0.284495	0	0	0	0	0	0	0	0	0
New.CleanUp.ReferenceOTU73340	0	0	0	0.0430923	0.159668	0.142248	0	0	0	0	0	0	0	0	0
New.CleanUp.ReferenceOTU73406	0	0	0	0	0	0	0	0	0	0	0	0	0.118343	0.107393	0
New.CleanUp.ReferenceOTU74782	0	0	0	0	0	0	0.103197	0.055457	0.0458204	0	0	0	0	0	0
New.CleanUp.ReferenceOTU75147	0	0	0	0.387831	0.351269	0.213371	0	0	0	0	0	0	0	0	0
New.CleanUp.ReferenceOTU75675	0	0	0	0	0	0.177809	0	0	0	0	0	0	0	0	0
New.CleanUp.ReferenceOTU75977	0	0	0	0	0	0	0	0	0	0	0	0	0.236686	0	0
New.CleanUp.ReferenceOTU76139	0	0	0	0.0215462	0	0	0.146196	0.101671	0.0840041	0	0	0	0	0.0107393	0
New.CleanUp.ReferenceOTU77696	0.0876962	0	0.135069	0	0	0	0	0	0	0	0	0	0	0	0
New.CleanUp.ReferenceOTU77865	0.0584641	0.119198	0	0	0	0	0	0	0	0	0	0	0	0	0
New.CleanUp.ReferenceOTU77989	0	0	0	0	0	0	0	0	0	0.00314085	0.005191	0	0.118343	0	0
New.CleanUp.ReferenceOTU78059	0	0	0	0	0	0	0	0	0	0	0	0	0.118343	0.0429572	0
New.CleanUp.ReferenceOTU78765	0	0	0	0	0.127734	0	0	0	0	0	0	0	0	0	0
New.CleanUp.ReferenceOTU79225	0	0	0	0.2801	0.0638672	0.142248	0	0	0	0	0	0	0	0	0
New.CleanUp.ReferenceOTU79295	0.555409	0.643669	0.702361	0	0	0	0	0	0	0.00314085	0	0	0	0	0
New.CleanUp.ReferenceOTU79400	0	0	0	0.948031	1.59668	0.462304	0	0	0	0	0	0	0	0	0
New.CleanUp.ReferenceOTU79500	0	0	0	0	0	0.213371	0	0	0	0	0	0	0	0	0
New.CleanUp.ReferenceOTU81730	0.350785	0.0953584	0	0	0	0	0	0	0	0	0	0	0	0	0
New.CleanUp.ReferenceOTU81935	0	0	0	0	0	0	0	0	0	0	0	0	0.118343	0	0.0658935
New.CleanUp.ReferenceOTU82323	0	0	0	0	0	0	0.00859978	0	0	0	0	0	0	0	0.131787
New.CleanUp.ReferenceOTU82329	0	0	0	0	0	0	0	0	0	0	0	0	0.236686	0	0
New.CleanUp.ReferenceOTU83732	0	0	0	0	0	0	0	0	0	0	0	0	0	0.182568	0.0658935
New.CleanUp.ReferenceOTU84888	0	0	0	0	0	0	0	0	0	0	0	0	0	0	0.197681
New.CleanUp.ReferenceOTU85051	0	0	0	0	0	0	0	0	0	0	0	0	0.118343	0.0107393	0
New.CleanUp.ReferenceOTU85994	0.14616	0.667509	0	0	0	0	0	0	0	0	0	0	0	0	0
New.CleanUp.ReferenceOTU86138	0	0	0	0	0.0319336	0.106686	0	0	0	0	0	0	0	0	0
New.CleanUp.ReferenceOTU86154	0	0	0	0	0	0	0	0	0	0	0	0	0.118343	0.0859143	0.0658935
New.CleanUp.ReferenceOTU86787	0	0	0	0	0	0	0	0	0	0	0	0	0.118343	0.0107393	0
New.CleanUp.ReferenceOTU88424	0	0	0.135069	0	0	0	0	0	0	0	0	0	0	0	0
New.CleanUp.ReferenceOTU88586	0.0292321	0.119198	0.0540278	0	0	0	0	0	0	0	0	0	0	0	0
New.CleanUp.ReferenceOTU88957	0.204625	0.0953584	0.135069	0	0	0	0	0	0	0	0	0	0	0	0
New.CleanUp.ReferenceOTU90339	0	0	0	0	0	0	0	0	0	0	0	0	0	0.139611	0
New.CleanUp.ReferenceOTU91185	0.0292321	0.0238396	0.108056	0	0	0	0	0	0	0	0	0	0	0	0
New.CleanUp.ReferenceOTU91514	0	0	0	0	0	0.213371	0	0	0	0	0	0	0	0	0
New.CleanUp.ReferenceOTU92403	0	0	0	0.624838	0.319336	0.106686	0	0	0	0	0	0	0	0	0
New.CleanUp.ReferenceOTU92625	0	0	0	0	0	0	0	0	0	0	0	0	0	0.15035	0.131787
New.CleanUp.ReferenceOTU92871	0	0.143038	0	0	0	0	0	0	0	0	0	0	0	0	0
New.CleanUp.ReferenceOTU94269	0	0	0	0	0	0.106686	0	0	0	0	0	0	0	0	0
New.CleanUp.ReferenceOTU94576	0	0	0.135069	0	0	0	0	0	0	0	0	0	0	0	0
New.CleanUp.ReferenceOTU95425	0	0	0	0	0	0	0	0	0	0	0	0	0.35503	0.0107393	0
New.CleanUp.ReferenceOTU95754	0.175392	0.0476792	0.0540278	0	0	0	0	0	0	0	0	0	0	0	0
New.CleanUp.ReferenceOTU96548	0	0	0	0	0	0	0	0	0	0	0	0	1.42012	0.257743	0.0658935
New.CleanUp.ReferenceOTU97653	0	0	0	0	0.0958007	0.106686	0	0	0	0	0	0	0	0	0
New.CleanUp.ReferenceOTU98193	0	0	0	0.193915	0	0.0711238	0	0	0	0	0	0	0	0	0
New.CleanUp.ReferenceOTU99992	0	0	0	0	0	0.106686	0	0	0	0	0	0	0	0	0
New.CleanUp.ReferenceOTU100560	0.0292321	0.166877	0.0270139	0	0	0	0	0	0	0.00314085	0	0	0	0	0
New.CleanUp.ReferenceOTU100884	0.350785	0.0953584	0.270139	0	0.0319336	0	0	0	0	0	0	0	0	0	0
New.CleanUp.ReferenceOTU101611	0	0	0	0	0.223535	1.28023	0	0	0	0	0	0	0	0	0
New.CleanUp.ReferenceOTU101856	0	0	0	0	0	0.248933	0	0	0	0	0	0	0	0	0
New.CleanUp.ReferenceOTU102111	0.116928	0	0	0	0	0	0	0	0	0	0	0	0	0	0
New.CleanUp.ReferenceOTU102294	0	0	0	0	0	0	0	0	0	0	0	0	0	0	0.329468
New.CleanUp.ReferenceOTU102342	0	0	0	0	0	0.782361	0	0	0	0	0	0	0	0	0
New.CleanUp.ReferenceOTU102674	0	0	0	0	0	0	0	0	0	0	0	0	0	0.118132	0
New.CleanUp.ReferenceOTU102755	0	0	0	0	0	0.177809	0	0	0	0	0	0	0	0	0
New.CleanUp.ReferenceOTU103424	0	0	0	0	0.0319336	0.213371	0	0	0	0	0	0	0	0	0
New.CleanUp.ReferenceOTU103876	0	0	0	0	0	0	0	0	0	0	0	0	0.118343	0.0322179	0
New.CleanUp.ReferenceOTU103987	0	0	0	0.538654	0.479004	0.426743	0	0	0	0	0	0	0	0	0
New.CleanUp.ReferenceOTU105139	0	0	0	0	0	0.106686	0	0	0	0	0	0	0	0	0
New.CleanUp.ReferenceOTU105187	0	0	0	0	0	0	0	0	0	0.103648	0.0493145	0.101088	0	0	0
New.CleanUp.ReferenceOTU105471	0	0.0238396	0	0	0.127734	0.320057	0	0	0	0	0	0	0	0	0
New.CleanUp.ReferenceOTU105537	0.116928	0.0476792	0.189097	0	0	0	0	0	0	0	0	0	0	0	0
New.CleanUp.ReferenceOTU105756	0	0	0	0	0	0	0	0	0	0	0	0	0.118343	0.0322179	0
New.CleanUp.ReferenceOTU105782	0	0	0	0	0	0	0.0601985	0.147885	0.0992776	0	0	0	0	0	0
New.CleanUp.ReferenceOTU105998	0	0	0	0	0	0.177809	0	0	0	0	0	0	0	0	0
New.CleanUp.ReferenceOTU106078	0	0	0	0	0	0	0	0	0	0	0	0	0.236686	0.0107393	0
New.CleanUp.ReferenceOTU106329	0	0	0	0	0	0	0	0	0	0	0	0	0.118343	0.0107393	0
New.CleanUp.ReferenceOTU107028	0.14616	0.0238396	0.0270139	0	0	0	0	0	0	0	0	0	0	0	0
New.CleanUp.ReferenceOTU107915	0	0	0	0	0	0	0	0	0	0	0	0	0.118343	0.0322179	0
New.CleanUp.ReferenceOTU108890	0	0	0	0	0	0	0	0	0	0	0	0	0.118343	0.0214786	0
New.CleanUp.ReferenceOTU109695	0	0	0	0	0.0319336	0.462304	0	0	0	0	0	0	0	0	0
New.CleanUp.ReferenceOTU109920	0	0	0	0	0	0.106686	0	0	0	0	0	0	0	0	0
New.CleanUp.ReferenceOTU110589	0.0584641	0.0476792	0.162083	0	0	0	0	0	0	0.00314085	0.005191	0.00334728	0	0	0
New.CleanUp.ReferenceOTU112024	0	0	0	0	0	0.213371	0	0	0	0	0	0	0	0	0
New.CleanUp.ReferenceOTU112498	0	0	0	0.215462	0	0	0	0	0	0	0	0	0	0	0
New.CleanUp.ReferenceOTU112580	0	0	0	0	0	0	0	0	0	0	0	0	0	0.0214786	0.131787
New.CleanUp.ReferenceOTU112848	0	0	0	0	0	0	0	0	0	0	0	0	0.118343	0.0107393	0
New.CleanUp.ReferenceOTU113553	0	0	0	0	0	0	0	0	0	0	0	0	0.118343	0.0107393	0
New.CleanUp.ReferenceOTU113759	0	0	0	0	0	0	0	0	0	0	0	0.000669456	0.118343	0.0107393	0
New.CleanUp.ReferenceOTU114206	0	0	0	0	0	0	0	0	0	0	0	0	0.118343	0.0214786	0
New.CleanUp.ReferenceOTU114247	0	0	0	0	0	0	0	0	0	0	0	0	0.118343	0.0107393	0
New.CleanUp.ReferenceOTU114467	0.116928	0.238396	0.297153	0	0	0	0.00859978	0	0	0	0	0	0	0	0
New.CleanUp.ReferenceOTU114611	0	0	0	0	0	0	0	0	0	0	0	0	0	0.193307	0
New.CleanUp.ReferenceOTU114723	0	0	0	0	0.127734	0.213371	0	0	0	0	0	0	0	0	0
New.CleanUp.ReferenceOTU115040	0	0	0	0	0	0.106686	0	0	0	0	0	0	0	0	0
New.CleanUp.ReferenceOTU115344	0	0	0	0	0	0.106686	0	0	0	0	0	0	0	0	0
New.CleanUp.ReferenceOTU116076	0	0	0	0	0	0	0	0	0	0	0	0	0.118343	0.0214786	0
New.CleanUp.ReferenceOTU116133	0	0	0	0	0	0	0	0	0	1.02706	1.54951	0.399665	0	0	0
New.CleanUp.ReferenceOTU116303	0	0	0	0	0	0	0	0	0	0	0	0	0.118343	0.0859143	0
New.CleanUp.ReferenceOTU116376	0	0	0.135069	0	0	0	0	0	0	0	0	0.000669456	0	0	0
New.CleanUp.ReferenceOTU117450	0.116928	0.0238396	0.378194	0	0	0	0	0	0	0	0	0	0	0	0
New.CleanUp.ReferenceOTU118527	0	0	0	0	0	0	0	0	0	0	0	0	0.236686	0.0429572	0.263574
New.CleanUp.ReferenceOTU118964	0	0	0	0	0	0	0	0	0	0	0	0	0.118343	0.0214786	0
New.CleanUp.ReferenceOTU119989	0	0	0	0	0	0	0	0	0	0.364339	0.140157	0.107782	0	0	0
New.CleanUp.ReferenceOTU120748	0.0292321	0.143038	0.0540278	0	0	0	0	0	0	0	0	0	0	0	0
New.CleanUp.ReferenceOTU122901	0	0	0	0	0	0	0	0	0	0	0	0	0	0.171829	0
New.CleanUp.ReferenceOTU123012	0	0	0	0	0	0	0	0	0	0	0	0	0.118343	0.0322179	0
New.CleanUp.ReferenceOTU124240	0	0	0	0	0	0	0	0	0	0	0	0	0.473373	0.225525	0.197681
New.CleanUp.ReferenceOTU124260	0.643106	0.214556	0.48625	0	0	0	0	0	0	0	0	0	0	0	0
New.CleanUp.ReferenceOTU124670	0	0	0	0	0	0	0	0	0	0	0	0	0.236686	0	0
New.CleanUp.ReferenceOTU124753	0	0.119198	0.0540278	0	0	0	0	0	0	0	0	0	0	0	0
New.CleanUp.ReferenceOTU125036	0	0	0	0	0	0	0	0	0	0	0	0	0.118343	0.0107393	0
New.CleanUp.ReferenceOTU125175	0	0	0	0	0	0	0	0	0	0.216719	0.17909	0.108452	0	0.0107393	0
New.CleanUp.ReferenceOTU125371	0	0	0	0	0	0	0	0	0	0	0	0	0.118343	0.0107393	0
New.CleanUp.ReferenceOTU125376	0	0	0	0	0.0319336	0.106686	0	0	0	0	0	0	0	0	0
New.CleanUp.ReferenceOTU125768	0	0	0	0	0	0	0	0	0	0	0	0	0.118343	0.0107393	0
New.CleanUp.ReferenceOTU126571	0.175392	0.0953584	0.0540278	0	0	0	0	0	0	0	0	0	0	0	0
New.CleanUp.ReferenceOTU126774	0	0	0	0	0	0.106686	0	0	0	0	0	0	0	0	0
New.CleanUp.ReferenceOTU127318	0	0	0	0	0	0	0	0	0	0	0	0.000669456	0.118343	0	0
New.CleanUp.ReferenceOTU127494	0.116928	0	0.0270139	0	0	0	0	0	0	0	0	0	0	0	0
New.CleanUp.ReferenceOTU127802	0	0	0	0	0	0.56899	0	0	0	0	0	0	0	0	0
New.CleanUp.ReferenceOTU128129	0	0	0	0	0	0	0	0	0	0	0.0025955	0	0.118343	0	0
New.CleanUp.ReferenceOTU128411	0	0	0	0	0	0	0	0	0	0	0	0	0.118343	0.0214786	0
New.CleanUp.ReferenceOTU128421	0	0	0	0	0	0	0.103197	0.0369713	0.0305469	0	0	0	0	0	0
New.CleanUp.ReferenceOTU129512	0	0	0	0	0	0	0	0	0	0	0	0	0	0.0859143	0.131787
New.CleanUp.ReferenceOTU130284	0	0	0	0	0.0958007	0.782361	0	0	0	0	0	0	0	0	0
New.CleanUp.ReferenceOTU130954	0	0	0	0	0.127734	0.995733	0	0	0	0	0	0	0	0	0
New.CleanUp.ReferenceOTU131156	0.0292321	0	0.108056	0	0	0	0	0	0	0	0	0	0	0	0
New.CleanUp.ReferenceOTU131642	0	0	0	0	0	0	0	0	0	0	0	0	0.118343	0.0107393	0
New.CleanUp.ReferenceOTU132551	0.0584641	0.119198	0.0270139	0	0	0	0	0	0	0	0	0	0	0	0
New.CleanUp.ReferenceOTU134105	0	0	0	0	0	0	0	0	0	0	0	0	0	0	0.131787
New.CleanUp.ReferenceOTU134328	0	0	0	0	0	0	0	0	0	0	0	0	0.118343	0.0107393	0
New.CleanUp.ReferenceOTU134629	0.409249	0.0238396	0.189097	0	0	0	0	0	0	0	0	0.00133891	0	0	0
New.CleanUp.ReferenceOTU135122	0	0.143038	0.0270139	0	0	0	0	0	0	0	0	0	0	0	0
New.CleanUp.ReferenceOTU135267	0.0876962	0.0476792	0.135069	0	0	0	0	0	0	0.0062817	0.0025955	0.00133891	0	0	0
New.CleanUp.ReferenceOTU135521	0	0.0238396	0	0	0	0	0	0	0	0	0	0	0.118343	0	0
New.CleanUp.ReferenceOTU136855	0	0	0	0	0	0	0	0	0	0	0	0	0	0	0.131787
New.CleanUp.ReferenceOTU136910	0	0	0	0	0	0	0	0	0	0	0	0	0.118343	0.0322179	0
New.CleanUp.ReferenceOTU136963	0.204625	0.572151	0.135069	0	0	0	0	0	0	0	0	0	0	0	0
New.CleanUp.ReferenceOTU137799	0	0	0	0	0	0	0	0	0	0	0	0	0	0.0322179	0.131787
New.CleanUp.ReferenceOTU138977	0	0	0	0	0	0	0	0	0	0	0	0	0.236686	0.0214786	0
New.CleanUp.ReferenceOTU139224	0	0	0	0	0	0	0	0	0	0	0	0	0	0	0.131787
New.CleanUp.ReferenceOTU139868	0	0	0	0.818754	0.89414	1.52916	0	0	0	0	0	0	22.6036	2.1049	0.395361
New.CleanUp.ReferenceOTU141147	0	0	0	0	0.0958007	1.13798	0	0	0	0	0	0	0	0	0
New.CleanUp.ReferenceOTU141595	0	0	0	0	0	0	0	0	0	0	0	0	0.118343	0.0107393	0
New.CleanUp.ReferenceOTU141746	0	0	0	0	0	0	0	0	0	0	0	0	0	0	0.131787
New.CleanUp.ReferenceOTU141998	0.0292321	0.0476792	0.108056	0	0	0	0	0	0	0	0	0	0	0	0
New.CleanUp.ReferenceOTU143081	0	0	0	0	0	0.640114	0	0	0	0	0	0	0	0	0
New.CleanUp.ReferenceOTU143108	0	0	0	0	0	0	0	0	0	0	0	0	0.118343	0.0107393	0
New.CleanUp.ReferenceOTU143879	0	0	0	0	0	0.106686	0	0	0	0	0	0	0	0	0
New.CleanUp.ReferenceOTU144200	0	0	0	0	0	0	0	0	0	0	0	0	0.118343	0.0322179	0
New.CleanUp.ReferenceOTU144458	0	0	0	0	0	0	0	0	0	0	0	0	0.118343	0.0107393	0
New.CleanUp.ReferenceOTU144923	0	0	0	0	0	0.106686	0	0	0	0	0	0	0	0	0
New.CleanUp.ReferenceOTU145229	0	0	0	0	0	0	0	0	0	0.141338	0	0.00133891	0	0	0
New.CleanUp.ReferenceOTU146253	0	0	0	0	0	0	0	0	0	0	0	0	0.473373	0.0859143	0
New.CleanUp.ReferenceOTU146290	0	0	0	0	0	0	0	0	0	0	0	0	0.118343	0.0107393	0
New.CleanUp.ReferenceOTU146337	0	0.0476792	0.108056	0	0	0	0	0	0	0	0	0	0	0	0
New.CleanUp.ReferenceOTU147008	0	0	0	0	0	0	0	0	0	0	0	0	0.118343	0.0107393	0
New.CleanUp.ReferenceOTU147379	0.380017	0.0953584	0.351181	0	0	0	0	0	0	0	0	0	0	0	0
New.CleanUp.ReferenceOTU147696	0	0.190717	0.0810417	0	0	0	0	0	0	0	0	0	0	0	0
New.CleanUp.ReferenceOTU150184	0	0	0	0	0	0	0	0	0	0	0	0	0	0.214786	0.131787
New.CleanUp.ReferenceOTU150198	0	0	0	0	0.0319336	0.213371	0	0	0	0	0	0	0	0	0
New.CleanUp.ReferenceOTU150466	0	0	0	0	0	0.106686	0	0	0	0	0	0	0	0	0
New.CleanUp.ReferenceOTU151020	0.116928	0.0238396	0.0540278	0	0	0	0	0	0	0	0	0	0	0	0
New.CleanUp.ReferenceOTU151500	0	0	0	0	0	0.142248	0	0	0	0	0	0	0	0	0
New.CleanUp.ReferenceOTU151630	0	0	0	0	0.0319336	0.248933	0	0	0	0	0	0	0	0	0
New.CleanUp.ReferenceOTU152644	0	0	0	0	0	0	0	0	0	0	0.114202	0.0261088	0	0	0
New.CleanUp.ReferenceOTU153473	0	0.0238396	0.108056	0	0	0	0	0	0	0	0	0	0	0	0
New.CleanUp.ReferenceOTU153991	0	0	0	0	0.127734	0.0355619	0	0	0	0	0	0	0	0	0
New.CleanUp.ReferenceOTU154558	0	0	0	0.150823	0	0.0711238	0	0	0	0	0	0	0	0	0
New.CleanUp.ReferenceOTU154688	0	0	0	0	0	0	0	0	0	0	0	0	0.236686	0	0
New.CleanUp.ReferenceOTU155194	0	0	0	0	0.0319336	0.142248	0	0	0	0	0	0	0	0	0
New.CleanUp.ReferenceOTU155305	0	0	0	0	0.0958007	0.142248	0.00859978	0	0	0	0	0	0	0	0
New.CleanUp.ReferenceOTU155450	0	0	0	0	0	0.106686	0	0	0	0	0	0	0	0	0
New.CleanUp.ReferenceOTU155586	0	0	0	0	0	0	0	0	0	0	0	0	0	0	0.131787
New.CleanUp.ReferenceOTU155805	0	0	0	0.0861846	0.159668	0.0711238	0	0	0	0	0	0	0	0	0
New.CleanUp.ReferenceOTU156219	0	0	0	0	0	0	0	0	0	0	0	0	0.118343	0.0107393	0
New.CleanUp.ReferenceOTU156449	0	0	0	0	0	0.142248	0	0	0	0	0	0	0	0	0
New.CleanUp.ReferenceOTU157027	0	0	0	0.150823	0.159668	0.0355619	0	0	0	0	0	0	0	0	0
New.CleanUp.ReferenceOTU157615	0.116928	0.0238396	0	0	0	0	0	0	0	0	0	0	0	0	0
New.CleanUp.ReferenceOTU159145	0.0292321	0.0238396	0.108056	0	0	0	0	0	0	0	0	0	0	0	0
New.CleanUp.ReferenceOTU159192	0	0	0.0810417	0.107731	0	0	0.0945976	0.120157	0.0840041	0	0	0	0	0	0
New.CleanUp.ReferenceOTU159223	0	0	0	0	0	0.142248	0	0	0	0	0	0	0	0	0
New.CleanUp.ReferenceOTU160378	0.0292321	0.119198	0	0	0	0	0	0	0	0	0	0	0	0	0
New.CleanUp.ReferenceOTU161004	0	0	0	0	0.0319336	0	0.0687983	0.1294	0.106914	0	0	0	0	0	0
New.CleanUp.ReferenceOTU161224	0.116928	0.0238396	0.0540278	0	0	0	0	0	0	0	0	0	0	0	0
New.CleanUp.ReferenceOTU161709	0.0292321	0.0238396	0.108056	0	0	0	0	0	0	0	0	0	0	0	0
New.CleanUp.ReferenceOTU163088	0.116928	0.0476792	0.0540278	0	0	0	0	0	0	0	0	0	0	0	0
New.CleanUp.ReferenceOTU163267	0	0	0	0	0	0	0	0	0.00763674	0	0	0	0.35503	0	0
New.CleanUp.ReferenceOTU163981	0.321553	0.524471	0.405208	0	0	0	0	0	0	0	0	0	0	0	0
New.CleanUp.ReferenceOTU165088	0	0	0	0.107731	0.287402	0.462304	0	0	0	0	0	0	0	0	0
New.CleanUp.ReferenceOTU165676	0	0	0	0	0	0	0	0	0	0.00314085	0	0	0.35503	0.579922	0.461255
New.CleanUp.ReferenceOTU165792	0	0	0	0	0.127734	0	0	0	0	0	0	0	0	0	0
New.CleanUp.ReferenceOTU166122	0	0	0	0	0	0	0	0	0	0	0	0	0	0	0.131787
New.CleanUp.ReferenceOTU167651	0	0	0	0	0	0	0	0	0	0	0	0	0.236686	0	0
New.CleanUp.ReferenceOTU168030	0	0.762867	0	0	0	0	0	0	0	0	0	0	0	0	0
New.CleanUp.ReferenceOTU168465	0	0	0	0	0	0	0	0	0	0	0	0	0.35503	0.0966536	0.197681
New.CleanUp.ReferenceOTU168967	0	0	0	0	0	0	0	0	0	0	0	0	0.236686	0.0107393	0
New.CleanUp.ReferenceOTU169212	0	0	0	0	0	0	0	0	0	0	0	0	1.18343	0.182568	0.131787
New.CleanUp.ReferenceOTU169466	0	0	0	0	0	0.106686	0	0	0	0	0	0	0	0	0
New.CleanUp.ReferenceOTU170966	0	0	0	0	0	0.106686	0	0	0	0	0	0	0	0	0
New.CleanUp.ReferenceOTU172339	0	0	0	0	0	0	0	0	0	0	0	0	0.35503	0	0
New.CleanUp.ReferenceOTU172682	0	0	0	0.0215462	0.0319336	0.106686	0	0	0	0	0	0	0	0	0
New.CleanUp.ReferenceOTU173622	0.175392	0.0476792	0.270139	0	0	0	0	0	0	0	0	0	0	0	0
New.CleanUp.ReferenceOTU175835	0	0	0	0	0.0319336	0.284495	0	0	0	0	0	0	0	0	0
New.CleanUp.ReferenceOTU176454	0	0	0	0	0	0.106686	0	0	0	0	0	0	0	0	0
New.CleanUp.ReferenceOTU177129	0	0	0.108056	0	0	0	0	0	0	0	0	0	0	0	0
New.CleanUp.ReferenceOTU177983	0	0	0	0	0	0	0	0	0	0	0	0	0.828402	0.171829	0.263574
New.CleanUp.ReferenceOTU178466	0.292321	0.0238396	0.135069	0	0	0	0	0	0	0	0	0	0	0	0
New.CleanUp.ReferenceOTU179712	0	0	0	0	0	0	0	0	0	0	0	0	0.236686	0.0107393	0
New.CleanUp.ReferenceOTU180357	0.14616	0.0715188	0.135069	0	0	0	0	0	0	0	0	0	0	0	0
New.CleanUp.ReferenceOTU180910	0	0	0	0	0	0	0	0	0	0	0	0	0	0.0107393	0.131787
New.CleanUp.ReferenceOTU181770	0	0	0	0	0	0	0.077398	0.0739426	0.106914	0	0	0	0	0	0
New.CleanUp.ReferenceOTU182323	0	0	0	0	0	0	0	0	0	0	0	0	0	0	0.197681
New.CleanUp.ReferenceOTU182422	0	0	0	0	0	0	0	0	0	0	0	0	0	0.0107393	0.131787
New.CleanUp.ReferenceOTU183163	0	0	0	0	0.0319336	0.391181	0	0	0	0	0	0	0	0.0214786	0
New.CleanUp.ReferenceOTU183195	0	0	0	0	0	0	0	0	0	0	0	0	0.118343	0.0107393	0
New.CleanUp.ReferenceOTU183817	0	0	0	0	0.0319336	0.177809	0	0	0	0	0	0	0	0	0
New.CleanUp.ReferenceOTU184304	0.0584641	0.119198	0.108056	0	0	0	0	0	0	0	0	0	0	0	0
New.CleanUp.ReferenceOTU184566	0	0	0	0	0	0.213371	0	0	0	0	0	0	0	0	0
New.CleanUp.ReferenceOTU185473	0	0	0	0.107731	0	0	0	0	0	0	0	0	0	0	0
New.CleanUp.ReferenceOTU185560	0	0	0	0	0	0	0	0	0	0	0	0	0.473373	0.0644358	0.0658935
New.CleanUp.ReferenceOTU187659	0.0584641	0.238396	0.135069	0	0	0	0	0	0	0	0	0	0	0	0
New.CleanUp.ReferenceOTU187928	0	0	0	0	0	0	0	0	0	0.0973664	0.101225	0.0113808	0	0	0
New.CleanUp.ReferenceOTU188130	0	0	0	0	0.127734	0.142248	0	0	0	0	0	0	0	0	0
New.CleanUp.ReferenceOTU188403	0	0.357594	0	0	0	0	0	0	0	0.0157043	0.0596965	0.236318	0	0	0
New.CleanUp.ReferenceOTU188649	0	0	0	0.0430923	0.0638672	0.177809	0	0	0	0	0	0	0	0	0
New.CleanUp.ReferenceOTU188820	0	0	0	0.0861846	0.0319336	0.106686	0	0	0	0	0	0	0	0	0
New.CleanUp.ReferenceOTU189207	0	0	0	0	0	0	0	0	0	0	0	0	0.236686	0.0107393	0
New.CleanUp.ReferenceOTU189504	0.116928	0.0715188	0.216111	0	0	0	0	0	0	0	0	0	0	0	0
New.CleanUp.ReferenceOTU189505	0	0	0	0	0	0	0	0	0	0	0	0	0.236686	0.0107393	0
New.CleanUp.ReferenceOTU189822	0	0	0	0.107731	0.127734	0.284495	0	0	0	0	0	0	0	0	0
New.CleanUp.ReferenceOTU190112	0	0	0	0	0	0	0	0	0	0	0	0	1.42012	0.236264	0.0658935
New.CleanUp.ReferenceOTU190847	0	0	0	0	0	0	0	0	0	0	0	0	0	0	0.131787
New.CleanUp.ReferenceOTU190998	0.321553	0.262236	0.216111	0	0	0	0	0	0	0.00314085	0	0.000669456	0	0	0
New.CleanUp.ReferenceOTU191365	0	0	0.594305	0	0	0	0	0	0	0	0	0	0	0	0
New.CleanUp.ReferenceOTU191573	0.175392	0	0.0810417	0	0	0	0	0	0	0	0	0	0	0	0
New.CleanUp.ReferenceOTU193920	0	0	0	0	0	0	0	0	0	0	0	0.000669456	0.118343	0	0
[truncated: 3,028 more rows]

## Sheet: Stable3_Bacteria_RDP_TAX
OTU_ID	Domain	Phylum	Class	Order	Family	Genus
3148427	Bacteria	Chloroflexi	SAR202
635683	Bacteria	Actinobacteria	Acidimicrobiia	Acidimicrobiales
838668	Bacteria	Proteobacteria	Alphaproteobacteria	Rickettsiales	Pelagibacteraceae
410908	Bacteria	Actinobacteria	Actinobacteria	Actinomycetales	Corynebacteriaceae	Corynebacterium
370251	Bacteria	Proteobacteria	Gammaproteobacteria	Oceanospirillales	Endozoicimonaceae
186153	Bacteria	Proteobacteria	Alphaproteobacteria	Rhodobacterales	Rhodobacteraceae	Loktanella
4327208	Bacteria	Proteobacteria	Alphaproteobacteria	Rhodobacterales	Rhodobacteraceae
513900	Bacteria	Proteobacteria	Alphaproteobacteria
4347877	Bacteria	Chloroflexi	SAR202
4327205	Bacteria	Proteobacteria	Gammaproteobacteria	Alteromonadales	Alteromonadaceae	Glaciecola
160894	Bacteria	Proteobacteria	Alphaproteobacteria	Rhodospirillales	Rhodospirillaceae
4479542	Bacteria	Proteobacteria	Alphaproteobacteria	Rickettsiales	Pelagibacteraceae
859313	Bacteria	Actinobacteria	Acidimicrobiia	Acidimicrobiales	C111
3116170	Bacteria	Actinobacteria	Acidimicrobiia	Acidimicrobiales	wb1_P06
576229	Bacteria	Bacteroidetes	Cytophagia	Cytophagales	Flammeovirgaceae
546944	Bacteria	Proteobacteria	Alphaproteobacteria
326484	Bacteria	Proteobacteria	Alphaproteobacteria	Rickettsiales	Pelagibacteraceae
750031	Bacteria	Proteobacteria	Alphaproteobacteria	Rhodobacterales	Rhodobacteraceae	Pseudoruegeria
566213	Bacteria	Firmicutes	Clostridia	Clostridiales	Lachnospiraceae	Epulopiscium
661170	Bacteria	Proteobacteria	Gammaproteobacteria	Thiotrichales	Piscirickettsiaceae
4371041	Bacteria	Proteobacteria	Gammaproteobacteria	HTCC2188	HTCC2089
580822	Bacteria	Bacteroidetes	[Rhodothermi]	[Rhodothermales]	Rhodothermaceae
317458	Bacteria	Proteobacteria	Alphaproteobacteria	Rickettsiales	Pelagibacteraceae
153978	Bacteria	Cyanobacteria	Chloroplast	Streptophyta
4378631	Bacteria	Proteobacteria	Deltaproteobacteria	Bdellovibrionales	Bdellovibrionaceae	Bdellovibrio
776283	Bacteria	Proteobacteria	Alphaproteobacteria	Rhodobacterales	Rhodobacteraceae
934488	Bacteria	Firmicutes	Bacilli	Bacillales	Staphylococcaceae	Staphylococcus
126508	Bacteria	Proteobacteria	Gammaproteobacteria	Alteromonadales	OM60
273086	Bacteria	Chloroflexi	SAR202
337129	Bacteria	Proteobacteria	Gammaproteobacteria	Oceanospirillales	Halomonadaceae	Candidatus Portiera
539878	Bacteria	Proteobacteria	Alphaproteobacteria	Rhizobiales	Phyllobacteriaceae	Mesorhizobium
855733	Bacteria	Proteobacteria	Alphaproteobacteria	Rhodobacterales	Rhodobacteraceae
581171	Bacteria	Proteobacteria	Gammaproteobacteria	Alteromonadales	OM60
101015	Bacteria	Proteobacteria	Gammaproteobacteria	Alteromonadales	HTCC2188	HTCC
98009	Bacteria	Actinobacteria	Acidimicrobiia	Acidimicrobiales
122966	Bacteria	Bacteroidetes	Flavobacteriia	Flavobacteriales	NS9
1044315	Bacteria	Proteobacteria	Alphaproteobacteria	Rickettsiales	Pelagibacteraceae
255100	Bacteria	Chloroflexi	TK17	TK18
236142	Bacteria	Proteobacteria	Gammaproteobacteria	Enterobacteriales	Enterobacteriaceae	Serratia
311399	Bacteria	Proteobacteria	Gammaproteobacteria	Thiotrichales	Piscirickettsiaceae
4389958	Bacteria	Spirochaetes	Spirochaetes	Spirochaetales	Spirochaetaceae
4389957	Bacteria	PAUC34f
570363	Bacteria	Nitrospirae	Nitrospira	Nitrospirales	Nitrospiraceae
354554	Bacteria	Proteobacteria	Betaproteobacteria	Methylophilales	Methylophilaceae
101837	Bacteria	Cyanobacteria	Chloroplast	Stramenopiles
2910378	Bacteria	Actinobacteria	Acidimicrobiia	Acidimicrobiales	koll13
345973	Bacteria	Proteobacteria	Alphaproteobacteria	Rhodobacterales	Rhodobacteraceae
545350	Bacteria	Proteobacteria	Alphaproteobacteria	Rhodobacterales	Rhodobacteraceae
307155	Bacteria	Proteobacteria	Gammaproteobacteria	Oceanospirillales	Halomonadaceae	Candidatus Portiera
1022646	Bacteria	Proteobacteria	Alphaproteobacteria	Rhodobacterales	Hyphomonadaceae
4426893	Bacteria	Actinobacteria	Acidimicrobiia	Acidimicrobiales	wb1_P06
229165	Bacteria	Cyanobacteria	Chloroplast	Haptophyceae
346289	Bacteria	Actinobacteria	Acidimicrobiia	Acidimicrobiales	OCS155
567782	Bacteria	Proteobacteria	Alphaproteobacteria
812921	Bacteria	Proteobacteria	Alphaproteobacteria	Rhodobacterales	Rhodobacteraceae	Paracoccus
555945	Bacteria	Firmicutes	Clostridia	Clostridiales	Peptostreptococcaceae
831789	Bacteria	Cyanobacteria	Synechococcophycideae	Synechococcales	Synechococcaceae	Synechococcus
4447845	Bacteria	Proteobacteria	Alphaproteobacteria
574102	Bacteria	Proteobacteria	Gammaproteobacteria	Pseudomonadales	Moraxellaceae	Enhydrobacter
1110458	Bacteria	Proteobacteria	Alphaproteobacteria
343006	Bacteria	Proteobacteria	Alphaproteobacteria	Rickettsiales	Pelagibacteraceae
4374261	Bacteria	Firmicutes	Clostridia	Clostridiales	Clostridiaceae
265805	Bacteria	Proteobacteria	Alphaproteobacteria	Rhizobiales
353181	Bacteria	Proteobacteria	Alphaproteobacteria	Rickettsiales	AEGEAN_112
1116584	Bacteria	Proteobacteria	Deltaproteobacteria	Bdellovibrionales	Bacteriovoracaceae
340298	Bacteria	Cyanobacteria	Chloroplast	Stramenopiles
326373	Bacteria	Proteobacteria	Alphaproteobacteria	Rhodobacterales	Rhodobacteraceae	Octadecabacter
616053	Bacteria	Cyanobacteria	Chloroplast	Cryptophyta
645555	Bacteria	Proteobacteria	Alphaproteobacteria	Rhodobacterales	Rhodobacteraceae
255271	Bacteria	Proteobacteria	Alphaproteobacteria	Rhodobacterales	Rhodobacteraceae
1134873	Bacteria	Proteobacteria	Gammaproteobacteria	Thiotrichales	Piscirickettsiaceae
582980	Bacteria	Proteobacteria	Alphaproteobacteria	Rickettsiales	Pelagibacteraceae
4304654	Bacteria	Actinobacteria	Actinobacteria	Actinomycetales	Micrococcaceae	Rothia
590516	Bacteria	Proteobacteria	Gammaproteobacteria	Chromatiales	Ectothiorhodospiraceae
830069	Bacteria	Proteobacteria	Alphaproteobacteria	Rickettsiales	Pelagibacteraceae
343475	Bacteria	SAR406	AB16	Arctic96B-7	A714017	SargSea-WGS
354863	Bacteria	Proteobacteria	Gammaproteobacteria	Oceanospirillales	Halomonadaceae	Candidatus Portiera
537396	Bacteria	Firmicutes	Clostridia	Clostridiales	Ruminococcaceae
127240	Bacteria	SAR406	AB16	Arctic96B-7	A714017	ZA3312c
804431	Bacteria	Proteobacteria	Alphaproteobacteria	Rickettsiales
1964005	Bacteria	Cyanobacteria	Chloroplast	Streptophyta
288687	Bacteria	Bacteroidetes	Cytophagia	Cytophagales	Flammeovirgaceae
361839	Bacteria	Cyanobacteria	Chloroplast	Stramenopiles
585648	Bacteria	Proteobacteria	Alphaproteobacteria	Rhodobacterales	Rhodobacteraceae	Loktanella
4397109	Bacteria	Proteobacteria	Gammaproteobacteria	Oceanospirillales	Endozoicimonaceae
238739	Bacteria	Bacteroidetes	[Saprospirae]	[Saprospirales]	Chitinophagaceae	Sediminibacterium
4475254	Bacteria	Actinobacteria	Acidimicrobiia	Acidimicrobiales	wb1_P06
830253	Bacteria	Cyanobacteria	Chloroplast	Haptophyceae
310534	Bacteria	Proteobacteria	Alphaproteobacteria
642309	Bacteria	Proteobacteria	Gammaproteobacteria	Oceanospirillales	Halomonadaceae	Candidatus Portiera
55020	Bacteria	Proteobacteria	Gammaproteobacteria	Oceanospirillales	Halomonadaceae	Candidatus Portiera
3347507	Bacteria	Proteobacteria	Alphaproteobacteria	Rickettsiales	Pelagibacteraceae
4444623	Bacteria	Proteobacteria	Gammaproteobacteria
4441050	Bacteria	Proteobacteria	Gammaproteobacteria	Chromatiales
348903	Bacteria	Cyanobacteria	Chloroplast	Stramenopiles
261113	Bacteria	Planctomycetes	Phycisphaerae	Phycisphaerales	Phycisphaeraceae
835045	Bacteria	Proteobacteria	Alphaproteobacteria	Rhodobacterales	Rhodobacteraceae
587905	Bacteria	Bacteroidetes	Flavobacteriia	Flavobacteriales	Cryomorphaceae
341734	Bacteria	Proteobacteria	Gammaproteobacteria	Alteromonadales	OM60
605747	Bacteria	Proteobacteria	Gammaproteobacteria	Oceanospirillales	Halomonadaceae	Candidatus Portiera
783719	Bacteria	Proteobacteria	Betaproteobacteria	Burkholderiales	Comamonadaceae
270614	Bacteria	Actinobacteria	Acidimicrobiia	Acidimicrobiales
639502	Bacteria	Actinobacteria	Acidimicrobiia	Acidimicrobiales	OCS155
3915438	Bacteria	Chloroflexi	SAR202
1084157	Bacteria	Actinobacteria	Actinobacteria	Actinomycetales	Intrasporangiaceae
592350	Bacteria	Proteobacteria	Alphaproteobacteria	Rickettsiales
837519	Bacteria	Proteobacteria	Gammaproteobacteria	Oceanospirillales	Halomonadaceae	Candidatus Portiera
256955	Bacteria	Proteobacteria	Alphaproteobacteria	Rickettsiales
266783	Bacteria	Gemmatimonadetes	Gemm-1
116756	Bacteria	Proteobacteria	Gammaproteobacteria	Oceanospirillales	Halomonadaceae	Candidatus Portiera
817600	Bacteria	Proteobacteria	Gammaproteobacteria	Oceanospirillales	Halomonadaceae	Candidatus Portiera
1106601	Bacteria	Proteobacteria	Alphaproteobacteria	Rickettsiales	Pelagibacteraceae
4314961	Bacteria	Proteobacteria	Alphaproteobacteria	Rhodospirillales	Rhodospirillaceae	Inquilinus
582660	Bacteria	Cyanobacteria	Chloroplast	Chlorophyta	Ulvophyceae
522984	Bacteria	Actinobacteria	Actinobacteria	Actinomycetales	Corynebacteriaceae	Corynebacterium
533504	Bacteria	Firmicutes	Clostridia	Clostridiales	Clostridiaceae	Clostridium
2504579	Bacteria	Proteobacteria	Alphaproteobacteria	Rickettsiales	AEGEAN_112
810959	Bacteria	Actinobacteria	Actinobacteria	Actinomycetales	Intrasporangiaceae
340730	Bacteria	Proteobacteria	Alphaproteobacteria
1856738	Bacteria	Acidobacteria	BPC102	B110
1076316	Bacteria	Firmicutes	Bacilli	Bacillales	Staphylococcaceae	Staphylococcus
4389128	Bacteria	Cyanobacteria	ML635J-21
52749	Bacteria	Proteobacteria	Alphaproteobacteria	Rickettsiales	Pelagibacteraceae
557722	Bacteria	Proteobacteria	Alphaproteobacteria
1712353	Bacteria	Proteobacteria	Alphaproteobacteria	Rickettsiales	Pelagibacteraceae
552671	Bacteria	Proteobacteria	Alphaproteobacteria	Rhizobiales	Phyllobacteriaceae
53290	Bacteria	Actinobacteria	Acidimicrobiia	Acidimicrobiales	OCS155
909420	Bacteria	Proteobacteria	Gammaproteobacteria	Alteromonadales	HTCC2188
1115611	Bacteria	Spirochaetes	Spirochaetes	Spirochaetales	Spirochaetaceae
269486	Bacteria	Bacteroidetes	Cytophagia	Cytophagales	[Amoebophilaceae]
837566	Bacteria	Planctomycetes	Phycisphaerae	Phycisphaerales
428807	Bacteria	Proteobacteria	Alphaproteobacteria	Rhizobiales	Hyphomicrobiaceae
157660	Bacteria	Bacteroidetes	Flavobacteriia	Flavobacteriales	Flavobacteriaceae
651284	Bacteria	Actinobacteria	Acidimicrobiia	Acidimicrobiales	ntu14
347362	Bacteria	Proteobacteria	Alphaproteobacteria	Rhodobacterales	Rhodobacteraceae
640310	Bacteria	Proteobacteria	Alphaproteobacteria	Rhodobacterales	Rhodobacteraceae
347364	Bacteria	Proteobacteria	Alphaproteobacteria
4463017	Bacteria	Gemmatimonadetes	Gemm-2
118817	Bacteria	Bacteroidetes	Flavobacteriia	Flavobacteriales	Flavobacteriaceae	Flavobacterium
142160	Bacteria	Proteobacteria	Alphaproteobacteria	Rhizobiales	Hyphomicrobiaceae
588835	Bacteria	Proteobacteria	Alphaproteobacteria	Rhodobacterales	Rhodobacteraceae	Octadecabacter
4306293	Bacteria	Bacteroidetes	Flavobacteriia	Flavobacteriales	Flavobacteriaceae	Flavobacterium
516966	Bacteria	Firmicutes	Bacilli	Lactobacillales	Streptococcaceae	Streptococcus
268198	Bacteria	Proteobacteria	Alphaproteobacteria	Rhizobiales	Hyphomicrobiaceae
285497	Bacteria	Proteobacteria	Alphaproteobacteria	Caulobacterales	Caulobacteraceae
305967	Bacteria	Proteobacteria	Gammaproteobacteria	Chromatiales
805558	Bacteria	Proteobacteria	Alphaproteobacteria
868791	Bacteria	Proteobacteria	Alphaproteobacteria	Sphingomonadales	Sphingomonadaceae	Sphingomonas
322469	Bacteria	Proteobacteria	Alphaproteobacteria	Rickettsiales	Pelagibacteraceae
837366	Bacteria	Proteobacteria	Gammaproteobacteria	Vibrionales	Vibrionaceae	Vibrio
4434741	Bacteria	Nitrospirae	Nitrospira	Nitrospirales	Nitrospiraceae
347703	Bacteria	Proteobacteria	Alphaproteobacteria	Rickettsiales	Pelagibacteraceae
333568	Bacteria	Proteobacteria	Alphaproteobacteria	Rickettsiales	Pelagibacteraceae
814074	Bacteria	Proteobacteria	Alphaproteobacteria	Rhodobacterales	Rhodobacteraceae
4367317	Bacteria	Proteobacteria	Alphaproteobacteria	Rhodobacterales	Rhodobacteraceae
568970	Bacteria	Chloroflexi	Anaerolineae	Caldilineales	Caldilineaceae
833273	Bacteria	Proteobacteria	Alphaproteobacteria	Rickettsiales	Pelagibacteraceae
351106	Bacteria	Cyanobacteria	Chloroplast	Haptophyceae
4409442	Bacteria	Proteobacteria	Alphaproteobacteria	Rhodospirillales	Rhodospirillaceae
744710	Bacteria	Actinobacteria	Acidimicrobiia	Acidimicrobiales	wb1_P06
91478	Bacteria	Cyanobacteria	Synechococcophycideae	Synechococcales	Synechococcaceae	Synechococcus
264768	Bacteria	Actinobacteria	Acidimicrobiia	Acidimicrobiales	JdFBGBact
549656	Bacteria	Cyanobacteria	Chloroplast	Stramenopiles
60184	Bacteria	Proteobacteria	Alphaproteobacteria	Rhodospirillales	Rhodospirillaceae
239119	Bacteria	Proteobacteria	Alphaproteobacteria	Rhodobacterales	Rhodobacteraceae
4398874	Bacteria	Cyanobacteria	Chloroplast
307124	Bacteria	Proteobacteria	Alphaproteobacteria
354873	Bacteria	Proteobacteria	Alphaproteobacteria
230073	Bacteria	Proteobacteria	Alphaproteobacteria
740317	Bacteria	Proteobacteria	Alphaproteobacteria	Rhizobiales	Bradyrhizobiaceae
103709	Bacteria	Proteobacteria	Alphaproteobacteria
814675	Bacteria	Proteobacteria	Alphaproteobacteria	Rhodospirillales	Rhodospirillaceae
1105105	Bacteria	Proteobacteria	Alphaproteobacteria	Rickettsiales	Pelagibacteraceae
4387793	Bacteria	Proteobacteria	Gammaproteobacteria	Chromatiales
819631	Bacteria	Proteobacteria	Deltaproteobacteria	NB1-j
4339760	Bacteria	Firmicutes	Clostridia	Clostridiales	[Acidaminobacteraceae]	WH1-8
503394	Bacteria	Firmicutes	Clostridia	Clostridiales	[Tissierellaceae]	Anaerococcus
439036	Bacteria	Actinobacteria	Actinobacteria	Actinomycetales	Corynebacteriaceae	Corynebacterium
738267	Bacteria	Cyanobacteria	Chloroplast	Chlorophyta	Mamiellaceae
540364	Bacteria	Proteobacteria	Gammaproteobacteria	Oceanospirillales	Halomonadaceae	Candidatus Portiera
4475220	Bacteria	Bacteroidetes	Flavobacteriia	Flavobacteriales	Flavobacteriaceae
343807	Bacteria	Proteobacteria	Alphaproteobacteria	Rickettsiales	Pelagibacteraceae
4475224	Bacteria	Bacteroidetes	Flavobacteriia	Flavobacteriales	Flavobacteriaceae
894969	Bacteria	Firmicutes	Bacilli	Lactobacillales	Streptococcaceae	Streptococcus
228455	Bacteria	Bacteroidetes	Flavobacteriia	Flavobacteriales	Flavobacteriaceae
1047041	Bacteria	Actinobacteria	Actinobacteria	Actinomycetales	Corynebacteriaceae	Corynebacterium
611668	Bacteria	Chloroflexi	SAR202
318061	Bacteria	Proteobacteria	Alphaproteobacteria
645813	Bacteria	Actinobacteria	Acidimicrobiia	Acidimicrobiales	TK06
1082294	Bacteria	Firmicutes	Bacilli	Lactobacillales	Streptococcaceae	Streptococcus
649534	Bacteria	Proteobacteria	Alphaproteobacteria	Rickettsiales	Pelagibacteraceae
295985	Bacteria	Bacteroidetes	[Saprospirae]	[Saprospirales]	Saprospiraceae
562269	Bacteria	Proteobacteria	Alphaproteobacteria	Rhodobacterales	Rhodobacteraceae
837192	Bacteria	Proteobacteria	Alphaproteobacteria	Rhodobacterales	Rhodobacteraceae
251481	Bacteria	Proteobacteria	Alphaproteobacteria	Rhodobacterales	Rhodobacteraceae
352367	Bacteria	Proteobacteria	Alphaproteobacteria	Rhodobacterales	Rhodobacteraceae
550273	Bacteria	Proteobacteria	Alphaproteobacteria	Rickettsiales	Pelagibacteraceae
328531	Bacteria	Bacteroidetes	Cytophagia	Cytophagales	Flammeovirgaceae
660336	Bacteria	Cyanobacteria	Chloroplast	Stramenopiles
247661	Bacteria	Proteobacteria	Gammaproteobacteria	Thiohalorhabdales	Thiohalorhabdaceae
965500	Bacteria	Firmicutes	Bacilli	Lactobacillales	Streptococcaceae	Streptococcus
591699	Bacteria	Proteobacteria	Alphaproteobacteria	Rhizobiales	Methylobacteriaceae	Methylobacterium
2761428	Bacteria	Proteobacteria	Gammaproteobacteria	Xanthomonadales	Xanthomonadaceae
298139	Bacteria	Proteobacteria	Gammaproteobacteria	Alteromonadales	Alteromonadaceae
660200	Bacteria	Proteobacteria	Alphaproteobacteria	Rhizobiales	Phyllobacteriaceae
2891931	Bacteria	Chloroflexi	Anaerolineae	SBR1031	A4b
679605	Bacteria	Proteobacteria	Alphaproteobacteria	Rhodobacterales	Rhodobacteraceae
118311	Bacteria	Proteobacteria	Alphaproteobacteria	Rhodobacterales	Hyphomonadaceae
833871	Bacteria	Cyanobacteria	Chloroplast	Stramenopiles
564309	Bacteria	Proteobacteria	Alphaproteobacteria	Rickettsiales	Rickettsiaceae
821609	Bacteria	Proteobacteria	Deltaproteobacteria	Sva0853	SAR324
509655	Bacteria	Acidobacteria	Acidobacteria-6	iii1-15
837775	Bacteria	Proteobacteria	Deltaproteobacteria	Sva0853
837770	Bacteria	Cyanobacteria	Chloroplast	Haptophyceae
836376	Bacteria	Cyanobacteria	Chloroplast	Chlorophyta	Mamiellaceae
2954101	Bacteria	Proteobacteria	Gammaproteobacteria	Alteromonadales	HTCC2188
2736749	Bacteria	SBR1093	EC214
891270	Bacteria	Proteobacteria	Alphaproteobacteria	Rhizobiales	Phyllobacteriaceae
231911	Bacteria	Cyanobacteria	Chloroplast	Stramenopiles
584683	Bacteria	Proteobacteria	Deltaproteobacteria	Sva0853
104788	Bacteria	Proteobacteria	Alphaproteobacteria
295290	Bacteria	Proteobacteria	Gammaproteobacteria	Thiotrichales	Piscirickettsiaceae
547176	Bacteria	Chloroflexi	SAR202
4348329	Bacteria	Actinobacteria	Acidimicrobiia	Acidimicrobiales	koll13
812902	Bacteria	Actinobacteria	Actinobacteria	Actinomycetales	Micrococcaceae
254127	Bacteria	Proteobacteria	Alphaproteobacteria	Rickettsiales	Rickettsiaceae
265205	Bacteria	Proteobacteria	Alphaproteobacteria	BD7-3
829438	Bacteria	Cyanobacteria	Chloroplast	Haptophyceae
232752	Bacteria	Cyanobacteria	Chloroplast	Stramenopiles
996068	Bacteria	Cyanobacteria	4C0d-2	YS2
187724	Bacteria	Proteobacteria	Alphaproteobacteria	Rhodobacterales	Hyphomonadaceae
827769	Bacteria	Bacteroidetes	Flavobacteriia	Flavobacteriales	NS9
833561	Bacteria	Proteobacteria	Alphaproteobacteria	Rickettsiales	Pelagibacteraceae
544098	Bacteria	Proteobacteria	Deltaproteobacteria	Myxococcales
1110273	Bacteria	Proteobacteria	Alphaproteobacteria	Rickettsiales	Pelagibacteraceae
587505	Bacteria	Proteobacteria	Alphaproteobacteria	Rhodospirillales	Rhodospirillaceae	Inquilinus
4435370	Bacteria	Fusobacteria	Fusobacteriia	Fusobacteriales	Fusobacteriaceae	Cetobacterium
169006	Bacteria	Proteobacteria	Alphaproteobacteria	Caulobacterales	Caulobacteraceae
34409	Bacteria	Proteobacteria	Alphaproteobacteria	Rhodospirillales	Rhodospirillaceae	Inquilinus
108446	Bacteria	Proteobacteria	Alphaproteobacteria
659616	Bacteria	Proteobacteria	Alphaproteobacteria	Rickettsiales	Pelagibacteraceae
1088265	Bacteria	Actinobacteria	Actinobacteria	Actinomycetales	Propionibacteriaceae	Propionibacterium
451449	Bacteria	Firmicutes	Clostridia	Clostridiales	[Tissierellaceae]	Anaerococcus
4349595	Bacteria	Nitrospirae	Nitrospira	Nitrospirales	Nitrospiraceae
24388	Bacteria	Proteobacteria	Alphaproteobacteria	Rickettsiales	Pelagibacteraceae
156524	Bacteria	Bacteroidetes	Cytophagia	Cytophagales	Flammeovirgaceae
829292	Bacteria	Proteobacteria	Alphaproteobacteria	Rickettsiales	Pelagibacteraceae
151316	Bacteria	Proteobacteria	Alphaproteobacteria	Rhizobiales	Hyphomicrobiaceae
327536	Bacteria	Cyanobacteria	Chloroplast	Stramenopiles
752629	Bacteria	Proteobacteria	Gammaproteobacteria	Oceanospirillales	Halomonadaceae	Candidatus Portiera
561516	Bacteria	Chloroflexi	SAR202
126392	Bacteria	Proteobacteria	Alphaproteobacteria
747459	Bacteria	Proteobacteria	Alphaproteobacteria	Rickettsiales	Pelagibacteraceae
825656	Bacteria	Cyanobacteria	Chloroplast	Stramenopiles
2682170	Bacteria	Cyanobacteria	Chloroplast
866365	Bacteria	Proteobacteria	Alphaproteobacteria	Caulobacterales	Caulobacteraceae
4322607	Bacteria	Cyanobacteria	Chloroplast	Stramenopiles
1078207	Bacteria	Firmicutes	Bacilli	Lactobacillales	Streptococcaceae	Streptococcus
503387	Bacteria	Firmicutes	Clostridia	Clostridiales	[Tissierellaceae]	Anaerococcus
588216	Bacteria	Proteobacteria	Gammaproteobacteria	Enterobacteriales	Enterobacteriaceae
1113888	Bacteria	Proteobacteria	Deltaproteobacteria	Syntrophobacterales	Syntrophobacteraceae
155641	Bacteria	Proteobacteria	Alphaproteobacteria	Rhodobacterales	Hyphomonadaceae
109247	Bacteria	Cyanobacteria	Chloroplast	Stramenopiles
533072	Bacteria	Proteobacteria	Alphaproteobacteria	Rickettsiales	Pelagibacteraceae
187075	Bacteria	Bacteroidetes	Bacteroidia	Bacteroidales
91532	Bacteria	Proteobacteria	Alphaproteobacteria	Rhodospirillales	Rhodospirillaceae
593575	Bacteria	Proteobacteria	Alphaproteobacteria	Rhodobacterales	Rhodobacteraceae
1040713	Bacteria	Actinobacteria	Actinobacteria	Actinomycetales	Corynebacteriaceae	Corynebacterium
673756	Bacteria	Cyanobacteria	Chloroplast	Haptophyceae
259671	Bacteria	Nitrospirae	Nitrospira	Nitrospirales	Nitrospiraceae
821292	Bacteria	Actinobacteria	Actinobacteria	Actinomycetales	Gordoniaceae	Gordonia
3346542	Bacteria	Cyanobacteria	Synechococcophycideae	Synechococcales	Synechococcaceae	Synechococcus
589767	Bacteria	Proteobacteria	Gammaproteobacteria	Oceanospirillales
590831	Bacteria	Chloroflexi	Anaerolineae	Caldilineales	Caldilineaceae
299505	Bacteria	Proteobacteria	Deltaproteobacteria	[Entotheonellales]	[Entotheonellaceae]	Candidatus Entotheonella
592378	Bacteria	Proteobacteria	Alphaproteobacteria	Rhodospirillales	Rhodospirillaceae
553932	Bacteria	Proteobacteria	Alphaproteobacteria	Rickettsiales	Pelagibacteraceae
839107	Bacteria	Proteobacteria	Gammaproteobacteria	Thiotrichales	Piscirickettsiaceae
536001	Bacteria	Cyanobacteria	Synechococcophycideae	Synechococcales	Synechococcaceae	Synechococcus
119942	Bacteria	Verrucomicrobia	Opitutae	Puniceicoccales	Puniceicoccaceae	MB11C04
734330	Bacteria	Proteobacteria	Alphaproteobacteria
4301997	Bacteria	Proteobacteria	Gammaproteobacteria	Alteromonadales	[Chromatiaceae]	Rheinheimera
645011	Bacteria	Proteobacteria	Alphaproteobacteria	Rhodobacterales	Rhodobacteraceae
837763	Bacteria	Acidobacteria	Acidobacteria-6	iii1-15
770526	Bacteria	Proteobacteria	Deltaproteobacteria	Myxococcales
318938	Bacteria	Proteobacteria	Alphaproteobacteria	Rhodobacterales	Rhodobacteraceae
231908	Bacteria	Cyanobacteria	Synechococcophycideae	Synechococcales	Synechococcaceae	Synechococcus
4482246	Bacteria	Chloroflexi	SAR202
231903	Bacteria	Proteobacteria	Gammaproteobacteria	Alteromonadales	HTCC2188
80943	Bacteria	Proteobacteria	Gammaproteobacteria	Chromatiales
319588	Bacteria	Proteobacteria	Alphaproteobacteria
864027	Bacteria	Bacteroidetes	Cytophagia	Cytophagales	Flammeovirgaceae	Reichenbachiella
9283	Bacteria	Proteobacteria	Gammaproteobacteria	Vibrionales	Vibrionaceae	Vibrio
232341	Bacteria	Cyanobacteria	Chloroplast	Haptophyceae
317660	Bacteria	Cyanobacteria	Chloroplast	Stramenopiles
548253	Bacteria	Proteobacteria	Alphaproteobacteria	Rhizobiales
1120649	Bacteria	SBR1093	EC214
538373	Bacteria	Bacteroidetes	Flavobacteriia	Flavobacteriales	Flavobacteriaceae
587581	Bacteria	Acidobacteria	Acidobacteria-6	iii1-15
827773	Bacteria	Cyanobacteria	Chloroplast	Cryptophyta
739283	Bacteria	Chloroflexi	SAR202
4304265	Bacteria	Bacteroidetes	Cytophagia	Cytophagales	Flammeovirgaceae
828269	Bacteria	Proteobacteria	Alphaproteobacteria	Rickettsiales	Pelagibacteraceae
544086	Bacteria	Proteobacteria	Alphaproteobacteria	Rhodobacterales	Rhodobacteraceae
796938	Bacteria	Proteobacteria	Alphaproteobacteria	Rickettsiales	Pelagibacteraceae
4474486	Bacteria	Bacteroidetes	Flavobacteriia	Flavobacteriales	Flavobacteriaceae	Flavobacterium
252551	Bacteria	Actinobacteria	Acidimicrobiia	Acidimicrobiales
567669	Bacteria	Actinobacteria	Actinobacteria	Actinomycetales	Micrococcaceae	Kocuria
831853	Bacteria	Proteobacteria	Alphaproteobacteria	Rickettsiales	Pelagibacteraceae
316621	Bacteria	Nitrospirae	Nitrospira	Nitrospirales	Nitrospiraceae
583201	Bacteria	Bacteroidetes	Cytophagia	Cytophagales	Flammeovirgaceae
144754	Bacteria	Proteobacteria	Alphaproteobacteria	Kiloniellales
979261	Bacteria	Firmicutes	Bacilli	Bacillales	Staphylococcaceae	Staphylococcus
777473	Bacteria	Proteobacteria	Gammaproteobacteria	Oceanospirillales	Endozoicimonaceae
797229	Bacteria	Proteobacteria	Gammaproteobacteria	Enterobacteriales	Enterobacteriaceae
355144	Bacteria	Actinobacteria	Acidimicrobiia	Acidimicrobiales	koll13
234504	Bacteria	Proteobacteria	Alphaproteobacteria	Rickettsiales	Pelagibacteraceae
346578	Bacteria	Proteobacteria	Alphaproteobacteria	Rickettsiales	Pelagibacteraceae
256643	Bacteria	Proteobacteria	Betaproteobacteria	Burkholderiales	Alcaligenaceae	Achromobacter
325904	Bacteria	Proteobacteria	Gammaproteobacteria	Chromatiales
1108100	Bacteria	Proteobacteria	Epsilonproteobacteria	Campylobacterales	Campylobacteraceae	Arcobacter
313351	Bacteria	Cyanobacteria	Chloroplast	Stramenopiles
4354785	Bacteria	Proteobacteria	Deltaproteobacteria	Spirobacillales
4347130	Bacteria	Proteobacteria	Alphaproteobacteria
567623	Bacteria	Proteobacteria	Gammaproteobacteria	Oceanospirillales
589945	Bacteria	Proteobacteria	Alphaproteobacteria	Rickettsiales
1123043	Bacteria	Proteobacteria	Alphaproteobacteria
4481801	Bacteria	Proteobacteria	Gammaproteobacteria	Thiotrichales	Piscirickettsiaceae
644348	Bacteria	Bacteroidetes	Cytophagia	Cytophagales	Flammeovirgaceae
1011514	Bacteria	Proteobacteria	Alphaproteobacteria	Rickettsiales	Pelagibacteraceae
992510	Bacteria	Proteobacteria	Alphaproteobacteria	Sphingomonadales	Sphingomonadaceae	Sphingomonas
207723	Bacteria	Proteobacteria	Alphaproteobacteria	Rickettsiales
110514	Bacteria	Cyanobacteria	Chloroplast	Streptophyta
828880	Bacteria	Cyanobacteria	Chloroplast	Haptophyceae
2383902	Bacteria	Actinobacteria	Acidimicrobiia	Acidimicrobiales	koll13
641641	Bacteria	Proteobacteria	Gammaproteobacteria	Alteromonadales	OM60
232905	Bacteria	Bacteroidetes	Flavobacteriia	Flavobacteriales	Cryomorphaceae
578919	Bacteria	Chloroflexi	SAR202
563693	Bacteria	Acidobacteria	PAUC37f
303000	Bacteria	Proteobacteria	Gammaproteobacteria	Thiotrichales	Piscirickettsiaceae
838248	Bacteria	Proteobacteria	Alphaproteobacteria	Rickettsiales	Pelagibacteraceae
253385	Bacteria	Chloroflexi	SAR202
1039477	Bacteria	Firmicutes	Bacilli	Bacillales	Staphylococcaceae	Staphylococcus
581953	Bacteria	Proteobacteria	Gammaproteobacteria	Thiotrichales	Piscirickettsiaceae
759125	Bacteria	Chloroflexi	TK17
231129	Bacteria	SAR406	AB16	Arctic96B-7	A714017	SargSea-WGS
830290	Bacteria	Proteobacteria	Gammaproteobacteria	Vibrionales	Pseudoalteromonadaceae	Pseudoalteromonas
355527	Bacteria	Proteobacteria	Alphaproteobacteria
241564	Bacteria	Nitrospirae	Nitrospira	Nitrospirales	Nitrospiraceae
4364793	Bacteria	Proteobacteria	Gammaproteobacteria	Chromatiales
165867	Bacteria	Proteobacteria	Alphaproteobacteria	Rhizobiales	Hyphomicrobiaceae
4424695	Bacteria	Chloroflexi	SAR202
110224	Bacteria	Proteobacteria	Alphaproteobacteria	Rickettsiales
1116149	Bacteria	Gemmatimonadetes	Gemm-2
4404499	Bacteria	Bacteroidetes	Flavobacteriia	Flavobacteriales	Flavobacteriaceae
536121	Bacteria	Chloroflexi	Anaerolineae	Caldilineales	Caldilineaceae
2651333	Bacteria	Actinobacteria	Actinobacteria	Actinomycetales	Mycobacteriaceae	Mycobacterium
320613	Bacteria	Proteobacteria	Alphaproteobacteria
303954	Bacteria	Proteobacteria	Betaproteobacteria
615514	Bacteria	Proteobacteria	Alphaproteobacteria	Rhizobiales	Methylobacteriaceae
5921	Bacteria	Proteobacteria	Alphaproteobacteria	Rickettsiales
105649	Bacteria	Chloroflexi	SAR202
309233	Bacteria	Proteobacteria	Alphaproteobacteria	Rickettsiales	Pelagibacteraceae
4476582	Bacteria	Cyanobacteria	Chloroplast
148456	Bacteria	Cyanobacteria	Chloroplast	Stramenopiles
833984	Bacteria	Proteobacteria	Alphaproteobacteria	Rickettsiales	Pelagibacteraceae
2357381	Bacteria	Proteobacteria	Alphaproteobacteria	Rhizobiales
4376458	Bacteria	Poribacteria
671457	Bacteria	Proteobacteria	Gammaproteobacteria	Oceanospirillales	Halomonadaceae	Candidatus Portiera
344865	Bacteria	Proteobacteria	Alphaproteobacteria
807821	Bacteria	Actinobacteria	Acidimicrobiia	Acidimicrobiales	OCS155
633387	Bacteria	Chloroflexi	SAR202
305656	Bacteria	Proteobacteria	Alphaproteobacteria	Rickettsiales	AEGEAN_112
4396976	Bacteria	Nitrospirae	Nitrospira	Nitrospirales	Nitrospiraceae
550121	Bacteria	Gemmatimonadetes	Gemm-2
333759	Bacteria	Proteobacteria	Gammaproteobacteria	Oceanospirillales	Halomonadaceae	Candidatus Portiera
344629	Bacteria	Bacteroidetes	[Saprospirae]	[Saprospirales]	Saprospiraceae
1111255	Bacteria	Proteobacteria	Alphaproteobacteria	Rhodospirillales
1114496	Bacteria	Bacteroidetes	[Rhodothermi]	[Rhodothermales]	Rhodothermaceae
818351	Bacteria	Proteobacteria	Alphaproteobacteria	BD7-3
1114494	Bacteria	[Thermi]	Deinococci	Deinococcales	Trueperaceae	B-42
513658	Bacteria	Verrucomicrobia	[Pedosphaerae]
146815	Bacteria	Actinobacteria	Acidimicrobiia	Acidimicrobiales	JdFBGBact
3760122	Bacteria	Actinobacteria	Acidimicrobiia	Acidimicrobiales	TK06
532823	Bacteria	Cyanobacteria	Chloroplast	Stramenopiles
834341	Bacteria	Proteobacteria	Alphaproteobacteria	Rhizobiales	Phyllobacteriaceae
546060	Bacteria	Proteobacteria	Alphaproteobacteria
264951	Bacteria	Proteobacteria	Alphaproteobacteria	Rhodobacterales	Rhodobacteraceae
1110493	Bacteria	Bacteroidetes	Flavobacteriia	Flavobacteriales	Cryomorphaceae
4407268	Bacteria	Firmicutes	Clostridia	Clostridiales	Lachnospiraceae
2146124	Bacteria	Acidobacteria	Solibacteres	Solibacterales	PAUC26f
4462463	Bacteria	Chloroflexi	SAR202
1029165	Bacteria	Firmicutes	Clostridia	Clostridiales	[Tissierellaceae]	Anaerococcus
4434772	Bacteria	Proteobacteria	Alphaproteobacteria
1613455	Bacteria	Chloroflexi	SAR202
4443384	Bacteria	Chloroflexi	TK17	mle1-48
3646672	Bacteria	Proteobacteria	Alphaproteobacteria	Rhodobacterales	Rhodobacteraceae
761711	Bacteria	Chloroflexi	SAR202
4421235	Bacteria	Bacteroidetes	BME43
234515	Bacteria	Bacteroidetes	Flavobacteriia	Flavobacteriales
91427	Bacteria	Proteobacteria	Alphaproteobacteria	Rhizobiales	Hyphomicrobiaceae
564581	Bacteria	Firmicutes	Clostridia	Clostridiales	Clostridiaceae	SMB53
557211	Bacteria	Cyanobacteria	Synechococcophycideae	Synechococcales	Synechococcaceae	Synechococcus
533202	Bacteria	Proteobacteria	Gammaproteobacteria	Chromatiales
557216	Bacteria	Bacteroidetes	Flavobacteriia	Flavobacteriales	Flavobacteriaceae
2393659	Bacteria	Proteobacteria	Deltaproteobacteria	Syntrophobacterales	Syntrophobacteraceae
826498	Bacteria	Cyanobacteria	Chloroplast	Cercozoa
79575	Bacteria	SAR406	AB16	Arctic96B-7	A714017	ZA3312c
1110665	Bacteria	Proteobacteria	Alphaproteobacteria	Rhodobacterales	Hyphomonadaceae
242585	Bacteria	Proteobacteria	Betaproteobacteria	Methylophilales	Methylophilaceae
811257	Bacteria	Proteobacteria	Alphaproteobacteria	Caulobacterales	Caulobacteraceae	Caulobacter
833636	Bacteria	Proteobacteria	Alphaproteobacteria	Rickettsiales	Pelagibacteraceae
558953	Bacteria	Actinobacteria	Actinobacteria	Actinomycetales	Gordoniaceae	Gordonia
229462	Bacteria	Bacteroidetes	Flavobacteriia	Flavobacteriales	Flavobacteriaceae	Flavobacterium
299968	Bacteria	Proteobacteria	Gammaproteobacteria	Legionellales	Coxiellaceae
145637	Bacteria	Proteobacteria	Betaproteobacteria	Nitrosomonadales	Nitrosomonadaceae
807802	Bacteria	Bacteroidetes	[Saprospirae]	[Saprospirales]	Saprospiraceae
2706576	Bacteria	Actinobacteria	Acidimicrobiia	Acidimicrobiales	wb1_P06
227866	Bacteria	Proteobacteria	Alphaproteobacteria
708851	Bacteria	Cyanobacteria	Chloroplast	Cryptophyta
544626	Bacteria	Proteobacteria	Alphaproteobacteria
355538	Bacteria	Cyanobacteria	Synechococcophycideae	Synechococcales	Synechococcaceae	Prochlorococcus
4404175	Bacteria	Verrucomicrobia	Opitutae
4404172	Bacteria	Chloroflexi	SAR202
575921	Bacteria	Proteobacteria	Alphaproteobacteria	Rhodospirillales	Rhodospirillaceae
248079	Bacteria	Bacteroidetes	Cytophagia	Cytophagales	Flammeovirgaceae
586657	Bacteria	Acidobacteria	Acidobacteria-6	iii1-15
889025	Bacteria	Proteobacteria	Gammaproteobacteria	Pseudomonadales	Moraxellaceae	Acinetobacter
586650	Bacteria	Bacteroidetes	Flavobacteriia	Flavobacteriales	Flavobacteriaceae	Polaribacter
1082552	Bacteria	Proteobacteria	Alphaproteobacteria	Rhizobiales	Methylobacteriaceae	Methylobacterium
593801	Bacteria	Proteobacteria	Gammaproteobacteria	Oceanospirillales	Halomonadaceae	Candidatus Portiera
937813	Bacteria	Firmicutes	Clostridia	Clostridiales	[Tissierellaceae]	Anaerococcus
233950	Bacteria	Proteobacteria	Alphaproteobacteria
3394691	Bacteria	Proteobacteria	Alphaproteobacteria	BD7-3
605304	Bacteria	Chloroflexi	SAR202
554322	Bacteria	SAR406	AB16	Arctic96B-7	A714017	SargSea-WGS
832591	Bacteria	Proteobacteria	Alphaproteobacteria	Rickettsiales	Pelagibacteraceae
341186	Bacteria	Bacteroidetes	Flavobacteriia	Flavobacteriales	Flavobacteriaceae	Flavobacterium
128887	Bacteria	Cyanobacteria	Chloroplast	Cryptophyta
929901	Bacteria	Actinobacteria	Actinobacteria	Actinomycetales	Micrococcaceae	Micrococcus
929908	Bacteria	Cyanobacteria	Chloroplast	Stramenopiles
46527	Bacteria	Cyanobacteria	4C0d-2	MLE1-12
509138	Bacteria	Chloroflexi	Anaerolineae	SBR1031	A4b
837749	Bacteria	Cyanobacteria	Chloroplast	Haptophyceae
350435	Bacteria	Actinobacteria	Acidimicrobiia	Acidimicrobiales	JdFBGBact
365829	Bacteria	Proteobacteria	Alphaproteobacteria	Rhodobacterales	Rhodobacteraceae
229420	Bacteria	Proteobacteria	Alphaproteobacteria	Rickettsiales	AEGEAN_112
2124721	Bacteria	Bacteroidetes	Flavobacteriia	Flavobacteriales	Flavobacteriaceae
531374	Bacteria	Firmicutes	Clostridia	Clostridiales	Peptostreptococcaceae
4459768	Bacteria	Proteobacteria	Gammaproteobacteria	HTCC2188	HTCC2089
6258	Bacteria	Proteobacteria	Deltaproteobacteria	Sva0853	SAR324
759916	Bacteria	Proteobacteria	Betaproteobacteria	Burkholderiales	Oxalobacteraceae	Ralstonia
1048420	Bacteria	Firmicutes	Bacilli	Lactobacillales	Streptococcaceae	Streptococcus
837522	Bacteria	Proteobacteria	Alphaproteobacteria	Rickettsiales	Pelagibacteraceae
2727335	Bacteria	Proteobacteria	Gammaproteobacteria	Vibrionales	Vibrionaceae	Vibrio
4245392	Bacteria	Proteobacteria	Alphaproteobacteria	Rhodobacterales	Rhodobacteraceae	Paracoccus
3760117	Bacteria	PAUC34f
3760116	Bacteria	Chloroflexi	SAR202
538884	Bacteria	Proteobacteria	Alphaproteobacteria
3760112	Bacteria	Poribacteria
441828	Bacteria	Chloroflexi	SAR202
202518	Bacteria	Cyanobacteria	Chloroplast
251476	Bacteria	Proteobacteria	Alphaproteobacteria	Rhodobacterales	Rhodobacteraceae
2823939	Bacteria	Bacteroidetes	Flavobacteriia	Flavobacteriales	Flavobacteriaceae	Aquimarina
412392	Bacteria	Proteobacteria	Betaproteobacteria	Burkholderiales	Comamonadaceae
787847	Bacteria	Proteobacteria	Alphaproteobacteria	Rickettsiales	Pelagibacteraceae
1767472	Bacteria	Poribacteria
4355097	Bacteria	Chloroflexi	Anaerolineae	Caldilineales	Caldilineaceae
113879	Bacteria	Gemmatimonadetes	Gemm-1
314959	Bacteria	Proteobacteria	Alphaproteobacteria	Rhodobacterales	Rhodobacteraceae
571236	Bacteria	Proteobacteria	Deltaproteobacteria	Desulfobacterales	Nitrospinaceae	Nitrospina
810028	Bacteria	Proteobacteria	Alphaproteobacteria	Rhodospirillales	Rhodospirillaceae
347274	Bacteria	Proteobacteria	Alphaproteobacteria	Rickettsiales	Pelagibacteraceae
549748	Bacteria	Cyanobacteria	Chloroplast	Stramenopiles
295330	Bacteria	Firmicutes	Clostridia	Clostridiales	Clostridiaceae	Clostridium
831808	Bacteria	Proteobacteria	Alphaproteobacteria
748921	Bacteria	Cyanobacteria	Chloroplast	Chlorophyta	Mamiellaceae
4474426	Bacteria	Chloroflexi	SAR202
324708	Bacteria	Proteobacteria	Alphaproteobacteria	Rickettsiales	Pelagibacteraceae
353797	Bacteria	Proteobacteria	Alphaproteobacteria	Rhodospirillales
101990	Bacteria	Chloroflexi	SAR202
263652	Bacteria	Bacteroidetes	Flavobacteriia	Flavobacteriales	Flavobacteriaceae	Lutimonas
350305	Bacteria	TM6	SJA-4
238312	Bacteria	Chloroflexi	SAR202
814148	Bacteria	Proteobacteria	Alphaproteobacteria
150935	Bacteria	Proteobacteria	Alphaproteobacteria	Rhizobiales	Hyphomicrobiaceae
4406036	Bacteria	Actinobacteria	Acidimicrobiia	Acidimicrobiales
161779	Bacteria	Proteobacteria	Alphaproteobacteria	Rhizobiales	Hyphomicrobiaceae
819472	Bacteria	Proteobacteria	Alphaproteobacteria	Sphingomonadales	Sphingomonadaceae
245113	Bacteria	Proteobacteria	Epsilonproteobacteria	Campylobacterales	Campylobacteraceae	Arcobacter
727834	Bacteria	Proteobacteria	Deltaproteobacteria	Desulfobacterales	Nitrospinaceae	Nitrospina
238554	Bacteria	Proteobacteria	Alphaproteobacteria	Rhodobacterales	Rhodobacteraceae
213080	Bacteria	Proteobacteria	Gammaproteobacteria	Oceanospirillales
4401468	Bacteria	Proteobacteria	Gammaproteobacteria	Chromatiales
593949	Bacteria	Chloroflexi	SAR202
4117602	Bacteria	Cyanobacteria	4C0d-2	YS2
567644	Bacteria	Proteobacteria	Alphaproteobacteria	Rickettsiales	Pelagibacteraceae
4315885	Bacteria	Cyanobacteria	Chloroplast	Stramenopiles
541027	Bacteria	Proteobacteria	Deltaproteobacteria	Bdellovibrionales	Bdellovibrionaceae	Bdellovibrio
344179	Bacteria	Proteobacteria	Alphaproteobacteria	Rickettsiales	AEGEAN_112
354693	Bacteria	Proteobacteria	Alphaproteobacteria
2345806	Bacteria	Cyanobacteria	Chloroplast	Stramenopiles
988157	Bacteria	Cyanobacteria	Chloroplast	Stramenopiles
131516	Bacteria	Actinobacteria	Acidimicrobiia	Acidimicrobiales	C111
217702	Bacteria	Proteobacteria	Alphaproteobacteria	Rhodobacterales	Rhodobacteraceae	Ruegeria
561739	Bacteria	Proteobacteria	Gammaproteobacteria	Thiotrichales	Piscirickettsiaceae
318137	Bacteria	Bacteroidetes	[Rhodothermi]	[Rhodothermales]	[Balneolaceae]	Balneola
1730641	Bacteria	Proteobacteria	Alphaproteobacteria	Rickettsiales
1995363	Bacteria	Firmicutes	Bacilli	Bacillales	Staphylococcaceae	Staphylococcus
561881	Bacteria	Bacteroidetes	Flavobacteriia	Flavobacteriales
4294683	Bacteria	Proteobacteria	Gammaproteobacteria	Chromatiales
3328098	Bacteria	Proteobacteria	Alphaproteobacteria
1105814	Bacteria	Proteobacteria	Alphaproteobacteria	Rhizobiales	Bradyrhizobiaceae	Bradyrhizobium
559320	Bacteria	Proteobacteria	Gammaproteobacteria	Oceanospirillales
4319936	Bacteria	Proteobacteria	Deltaproteobacteria	Myxococcales
270370	Bacteria	Proteobacteria	Alphaproteobacteria
337256	Bacteria	Proteobacteria	Alphaproteobacteria
316815	Bacteria	Proteobacteria	Alphaproteobacteria	Rickettsiales	Pelagibacteraceae
759855	Bacteria	Actinobacteria	Actinobacteria	Actinomycetales
579841	Bacteria	Bacteroidetes	Flavobacteriia	Flavobacteriales	Flavobacteriaceae
535675	Bacteria	Proteobacteria	Deltaproteobacteria	Myxococcales	OM27
315011	Bacteria	Proteobacteria	Alphaproteobacteria
4338074	Bacteria	Cyanobacteria	Synechococcophycideae	Synechococcales	Synechococcaceae	Synechococcus
581343	Bacteria	Proteobacteria	Gammaproteobacteria	Oceanospirillales	Halomonadaceae	Candidatus Portiera
817783	Bacteria	Proteobacteria	Alphaproteobacteria	Rhizobiales
884345	Bacteria	Proteobacteria	Gammaproteobacteria	Oceanospirillales
318727	Bacteria	Proteobacteria	Alphaproteobacteria	Rickettsiales	Pelagibacteraceae
246979	Bacteria	Planctomycetes	Planctomycetia	Pirellulales	Pirellulaceae
539147	Bacteria	Actinobacteria	Acidimicrobiia	Acidimicrobiales
851704	Bacteria	Firmicutes	Clostridia	Clostridiales	[Tissierellaceae]	Parvimonas
660076	Bacteria	Proteobacteria	Alphaproteobacteria	Rickettsiales	Pelagibacteraceae
1109647	Bacteria	Cyanobacteria	Chloroplast	Stramenopiles
299227	Bacteria	Proteobacteria	Deltaproteobacteria	Desulfobacterales	Nitrospinaceae	Nitrospina
827497	Bacteria	Proteobacteria	Gammaproteobacteria	Pseudomonadales	Pseudomonadaceae	Pseudomonas
538790	Bacteria	Actinobacteria	Actinobacteria	Actinomycetales	Microbacteriaceae
710275	Bacteria	Proteobacteria	Gammaproteobacteria	Pseudomonadales	Moraxellaceae	Acinetobacter
257459	Bacteria	Proteobacteria	Gammaproteobacteria	Chromatiales
123474	Bacteria	Proteobacteria	Alphaproteobacteria	Rhodobacterales	Rhodobacteraceae
826143	Bacteria	Cyanobacteria	Chloroplast	Haptophyceae
232551	Bacteria	Actinobacteria	Acidimicrobiia	Acidimicrobiales	C111
844303	Bacteria	Proteobacteria	Alphaproteobacteria	Rickettsiales	Pelagibacteraceae
1118253	Bacteria	Proteobacteria	Deltaproteobacteria	Syntrophobacterales	Syntrophobacteraceae
707793	Bacteria	Chloroflexi	SAR202
306016	Bacteria	Proteobacteria	Alphaproteobacteria	Rhodobacterales	Rhodobacteraceae
437105	Bacteria	Proteobacteria	Betaproteobacteria	Burkholderiales	Oxalobacteraceae	Ralstonia
230473	Bacteria	Proteobacteria	Gammaproteobacteria	Oceanospirillales	Halomonadaceae	Candidatus Portiera
567410	Bacteria	Proteobacteria	Alphaproteobacteria	Rhodobacterales	Rhodobacteraceae
292798	Bacteria	Actinobacteria	Acidimicrobiia	Acidimicrobiales	koll13
227663	Bacteria	Cyanobacteria	Synechococcophycideae	Synechococcales	Synechococcaceae	Synechococcus
1105792	Bacteria	Bacteroidetes	Flavobacteriia	Flavobacteriales	Cryomorphaceae
327863	Bacteria	Proteobacteria	Alphaproteobacteria	Rhodobacterales	Rhodobacteraceae
553205	Bacteria	Actinobacteria	Actinobacteria	Actinomycetales	Intrasporangiaceae	Terracoccus
1016465	Bacteria	Proteobacteria	Alphaproteobacteria	Rickettsiales	Pelagibacteraceae
1111294	Bacteria	Proteobacteria	Gammaproteobacteria	Enterobacteriales	Enterobacteriaceae
585911	Bacteria	Cyanobacteria	Chloroplast	Stramenopiles
825420	Bacteria	Proteobacteria	Alphaproteobacteria
646279	Bacteria	Cyanobacteria	Chloroplast	Haptophyceae
833553	Bacteria	Acidobacteria	Solibacteres	Solibacterales	PAUC26f
308629	Bacteria	Cyanobacteria	Chloroplast	Stramenopiles
848082	Bacteria	Proteobacteria	Gammaproteobacteria	Oceanospirillales	Halomonadaceae	Candidatus Portiera
111295	Bacteria	Bacteroidetes	Flavobacteriia	Flavobacteriales	[Weeksellaceae]	Cloacibacterium
576724	Bacteria	Firmicutes	Bacilli	Bacillales	Bacillaceae	Bacillus
815006	Bacteria	Proteobacteria	Alphaproteobacteria	Rickettsiales	Pelagibacteraceae
1449	Bacteria	Nitrospirae	Nitrospira	Nitrospirales	Nitrospiraceae
4453876	Bacteria	Bacteroidetes	Flavobacteriia	Flavobacteriales	Flavobacteriaceae	Tenacibaculum
356733	Bacteria	Firmicutes	Bacilli	Bacillales	Staphylococcaceae	Staphylococcus
1108208	Bacteria	Proteobacteria	Alphaproteobacteria	Rhodobacterales	Rhodobacteraceae
145556	Bacteria	Bacteroidetes	Cytophagia	Cytophagales	Flammeovirgaceae	Roseivirga
150811	Bacteria	Proteobacteria	Gammaproteobacteria	Thiotrichales	Piscirickettsiaceae
4323063	Bacteria	Proteobacteria	Alphaproteobacteria	Kordiimonadales	Kordiimonadaceae
558878	Bacteria	Chloroflexi	SAR202
729088	Bacteria	Proteobacteria	Gammaproteobacteria	Alteromonadales	OM60
227434	Bacteria	Proteobacteria	Alphaproteobacteria	Caulobacterales	Caulobacteraceae
834289	Bacteria	Cyanobacteria	Chloroplast	Stramenopiles
4376005	Bacteria	Proteobacteria	Alphaproteobacteria	Rhizobiales
590022	Bacteria	Proteobacteria	Gammaproteobacteria	Oceanospirillales	Endozoicimonaceae
743884	Bacteria	Gemmatimonadetes	Gemm-2
576589	Bacteria	Proteobacteria	Alphaproteobacteria
533788	Bacteria	Bacteroidetes	Cytophagia	Cytophagales	Cytophagaceae
1108696	Bacteria	Proteobacteria	Alphaproteobacteria	Kiloniellales
1106236	Bacteria	Proteobacteria	Betaproteobacteria	Methylophilales	Methylophilaceae	Methylotenera
829271	Bacteria	Proteobacteria	Gammaproteobacteria
589266	Bacteria	Chloroflexi	SAR202
719803	Bacteria	Proteobacteria	Alphaproteobacteria	Rhodospirillales	Rhodospirillaceae
1134854	Bacteria	Firmicutes	Clostridia	Clostridiales	Lachnospiraceae
677590	Bacteria	Acidobacteria	Acidobacteria-6	BPC015
807443	Bacteria	Proteobacteria	Alphaproteobacteria	Rhodobacterales	Rhodobacteraceae
351521	Bacteria	Proteobacteria	Alphaproteobacteria	Rickettsiales	Pelagibacteraceae
301149	Bacteria	Proteobacteria	Gammaproteobacteria	Enterobacteriales	Enterobacteriaceae
2653243	Bacteria	Cyanobacteria	Chloroplast	Streptophyta
253636	Bacteria	Proteobacteria	Alphaproteobacteria	Rhodobacterales	Rhodobacteraceae
795504	Bacteria	Cyanobacteria	Chloroplast	Stramenopiles
24509	Bacteria	Proteobacteria	Deltaproteobacteria	[Entotheonellales]	[Entotheonellaceae]	Candidatus Entotheonella
2756048	Bacteria	Proteobacteria	Alphaproteobacteria	Rhodobacterales	Hyphomonadaceae
581691	Bacteria	Proteobacteria	Gammaproteobacteria	Thiotrichales	Piscirickettsiaceae
465079	Bacteria	Firmicutes	Bacilli	Bacillales	Staphylococcaceae	Staphylococcus
1135830	Bacteria	Proteobacteria	Betaproteobacteria	Burkholderiales	Comamonadaceae
698955	Bacteria	Proteobacteria	Alphaproteobacteria	Rhizobiales	Hyphomicrobiaceae
92008	Bacteria	Proteobacteria	Alphaproteobacteria	Rhizobiales	Hyphomicrobiaceae
4303249	Bacteria	Proteobacteria	Alphaproteobacteria	Rhizobiales	Methylobacteriaceae	Methylobacterium
822602	Bacteria	Proteobacteria	Gammaproteobacteria	Thiotrichales	Piscirickettsiaceae
593229	Bacteria	Proteobacteria	Alphaproteobacteria
1102212	Bacteria	Cyanobacteria	Chloroplast	Haptophyceae
60183	Bacteria	Actinobacteria	Acidimicrobiia	Acidimicrobiales	TK06
60181	Bacteria	Gemmatimonadetes	Gemm-2
159017	Bacteria	Proteobacteria	Alphaproteobacteria	Caulobacterales	Caulobacteraceae
788268	Bacteria	Actinobacteria	Actinobacteria	Actinomycetales	Cellulomonadaceae	Cellulomonas
4426552	Bacteria	Gemmatimonadetes	Gemm-2
329637	Bacteria	Proteobacteria	Gammaproteobacteria	Chromatiales
246810	Bacteria	Actinobacteria	Acidimicrobiia	Acidimicrobiales	wb1_P06
4371752	Bacteria	Proteobacteria	Alphaproteobacteria
878375	Bacteria	Proteobacteria	Alphaproteobacteria	Rhizobiales	Methylobacteriaceae	Methylobacterium
4365866	Bacteria	Proteobacteria	Gammaproteobacteria	Legionellales	Coxiellaceae
592269	Bacteria	Proteobacteria	Alphaproteobacteria
562386	Bacteria	Proteobacteria	Gammaproteobacteria	Alteromonadales	HTCC2188
152417	Bacteria	Proteobacteria	Alphaproteobacteria	Rhodobacterales	Rhodobacteraceae
700215	Bacteria	Proteobacteria	Alphaproteobacteria	Rhodobacterales	Rhodobacteraceae
2338946	Bacteria	Proteobacteria	Gammaproteobacteria
295225	Bacteria	Proteobacteria	Gammaproteobacteria
1003206	Bacteria	Proteobacteria	Alphaproteobacteria	Sphingomonadales	Sphingomonadaceae	Sphingomonas
1106442	Bacteria	Proteobacteria	Alphaproteobacteria	Rhodobacterales	Rhodobacteraceae	Ruegeria
724648	Bacteria	Proteobacteria	Alphaproteobacteria	Rhodobacterales	Rhodobacteraceae
609761	Bacteria	Chloroflexi	Anaerolineae	SBR1031	A4b
1106681	Bacteria	Cyanobacteria	Chloroplast	Stramenopiles
289382	Bacteria	Proteobacteria	Alphaproteobacteria	Rhodospirillales	Rhodospirillaceae
792985	Bacteria	Proteobacteria	Gammaproteobacteria	Oceanospirillales	Halomonadaceae	Candidatus Portiera
583758	Bacteria	Cyanobacteria	Chloroplast	Stramenopiles
2873833	Bacteria	Verrucomicrobia	Verrucomicrobiae	Verrucomicrobiales	Verrucomicrobiaceae	Rubritalea
663753	Bacteria	Proteobacteria	Gammaproteobacteria	Oceanospirillales	Halomonadaceae	Candidatus Portiera
246142	Bacteria	Proteobacteria	Gammaproteobacteria	Legionellales	Coxiellaceae
4335834	Bacteria	Nitrospirae	Nitrospira	Nitrospirales	Nitrospiraceae
113817	Bacteria	Proteobacteria	Alphaproteobacteria	Rhodobacterales	Rhodobacteraceae
243263	Bacteria	Proteobacteria	Alphaproteobacteria	Rickettsiales	Pelagibacteraceae
4414717	Bacteria	Bacteroidetes	Flavobacteriia	Flavobacteriales	Flavobacteriaceae	Flavobacterium
538209	Bacteria	Proteobacteria	Alphaproteobacteria	Rickettsiales	Pelagibacteraceae
658797	Bacteria	Proteobacteria	Alphaproteobacteria	Rickettsiales	Pelagibacteraceae
1011712	Bacteria	Actinobacteria	Actinobacteria	Actinomycetales	Corynebacteriaceae	Corynebacterium
264451	Bacteria	Proteobacteria	Alphaproteobacteria
1114110	Bacteria	AncK6
275936	Bacteria	Bacteroidetes	Sphingobacteriia	Sphingobacteriales
549161	Bacteria	Firmicutes	Clostridia	Clostridiales	Clostridiaceae	Clostridium
341821	Bacteria	Proteobacteria	Gammaproteobacteria	Thiotrichales	Piscirickettsiaceae
724326	Bacteria	ZB3	BS119
692164	Bacteria	Proteobacteria	Alphaproteobacteria	Rhodobacterales	Rhodobacteraceae	Octadecabacter
169182	Bacteria	Proteobacteria	Gammaproteobacteria	Enterobacteriales	Enterobacteriaceae
4361905	Bacteria	Proteobacteria	Gammaproteobacteria	HTCC2188	HTCC2089
538443	Bacteria	SBR1093	A712011
4361909	Bacteria	Chloroflexi	Anaerolineae	SBR1031	A4b
976441	Bacteria	Bacteroidetes	Sphingobacteriia	Sphingobacteriales	Sphingobacteriaceae	Pedobacter
554684	Bacteria	Proteobacteria	Alphaproteobacteria	Rickettsiales	Pelagibacteraceae
591507	Bacteria	Chloroflexi	SAR202
3884513	Bacteria	Chloroflexi	TK17	TK18
2202952	Bacteria	Proteobacteria	Alphaproteobacteria
3134290	Bacteria	Proteobacteria	Alphaproteobacteria	Rhizobiales
826270	Bacteria	Proteobacteria	Alphaproteobacteria	Rhizobiales	Bradyrhizobiaceae	Bradyrhizobium
812461	Bacteria	Proteobacteria	Alphaproteobacteria	Rhodobacterales	Rhodobacteraceae
328931	Bacteria	Proteobacteria	Alphaproteobacteria	Rhodobacterales	Rhodobacteraceae	Ruegeria
989990	Bacteria	Firmicutes	Bacilli	Bacillales	Staphylococcaceae	Staphylococcus
1122195	Bacteria	Proteobacteria	Alphaproteobacteria	Rhodobacterales	Hyphomonadaceae
32546	Bacteria	Proteobacteria	Epsilonproteobacteria	Campylobacterales	Campylobacteraceae	Campylobacter
822328	Bacteria	Proteobacteria	Alphaproteobacteria	Rhizobiales	Hyphomicrobiaceae
717140	Bacteria	Bacteroidetes	Flavobacteriia	Flavobacteriales	Flavobacteriaceae	Flavobacterium
861807	Bacteria	Actinobacteria	Actinobacteria	Actinomycetales	Corynebacteriaceae	Corynebacterium
148003	Bacteria	Proteobacteria	Gammaproteobacteria	Enterobacteriales	Enterobacteriaceae
320821	Bacteria	Proteobacteria	Alphaproteobacteria
4470278	Bacteria	Actinobacteria	Acidimicrobiia	Acidimicrobiales	OCS155
580625	Bacteria	Proteobacteria	Alphaproteobacteria	Rhizobiales	Bradyrhizobiaceae	Bradyrhizobium
1101488	Bacteria	Proteobacteria	Alphaproteobacteria	Rhodobacterales	Rhodobacteraceae
504674	Bacteria	Firmicutes	Clostridia	Clostridiales	[Tissierellaceae]	Anaerococcus
592855	Bacteria	Cyanobacteria	Chloroplast	Stramenopiles
161217	Bacteria	Verrucomicrobia	Verrucomicrobiae	Verrucomicrobiales	Verrucomicrobiaceae
572325	Bacteria	Proteobacteria	Alphaproteobacteria	Rhodobacterales	Rhodobacteraceae
557462	Bacteria	Gemmatimonadetes	Gemm-2
1033679	Bacteria	Firmicutes	Clostridia	Clostridiales	[Tissierellaceae]	Anaerococcus
2577	Bacteria	Bacteroidetes	Cytophagia	Cytophagales	Flammeovirgaceae	JTB248
354695	Bacteria	Cyanobacteria	Chloroplast	Stramenopiles
1905180	Bacteria	Proteobacteria	Alphaproteobacteria	Rhodobacterales	Rhodobacteraceae
1109247	Bacteria	Proteobacteria	Gammaproteobacteria	Enterobacteriales	Enterobacteriaceae
294254	Bacteria	Firmicutes	Bacilli	Lactobacillales	Streptococcaceae	Lactococcus
571072	Bacteria	Proteobacteria	Alphaproteobacteria	Kiloniellales	Kiloniellaceae
592272	Bacteria	Proteobacteria	Alphaproteobacteria	Rhodobacterales	Rhodobacteraceae
60158	Bacteria	Cyanobacteria	Synechococcophycideae	Synechococcales	Synechococcaceae	Synechococcus
273429	Bacteria	Proteobacteria	Alphaproteobacteria	Rhizobiales
4306178	Bacteria	Actinobacteria	Actinobacteria	Actinomycetales	Micrococcaceae	Rothia
4395136	Bacteria	Gemmatimonadetes	Gemm-4
806708	Bacteria	Proteobacteria	Alphaproteobacteria	Rhodobacterales	Rhodobacteraceae
345461	Bacteria	Proteobacteria	Alphaproteobacteria	Rickettsiales	Pelagibacteraceae
117231	Bacteria	Proteobacteria	Alphaproteobacteria	Rickettsiales
352531	Bacteria	Proteobacteria	Gammaproteobacteria	Oceanospirillales	Halomonadaceae	Candidatus Portiera
534690	Bacteria	Proteobacteria	Alphaproteobacteria	Rhodobacterales	Rhodobacteraceae
172275	Bacteria	Proteobacteria	Alphaproteobacteria	Rhodobacterales	Rhodobacteraceae
1084865	Bacteria	Firmicutes	Bacilli	Bacillales	Staphylococcaceae	Staphylococcus
3164102	Bacteria	Bacteroidetes	[Rhodothermi]	[Rhodothermales]	Rhodothermaceae
1113134	Bacteria	Proteobacteria	Alphaproteobacteria	Rhodobacterales	Rhodobacteraceae	Octadecabacter
135479	Bacteria	Proteobacteria	Alphaproteobacteria	Rhodobacterales	Rhodobacteraceae
563843	Bacteria	Proteobacteria	Gammaproteobacteria	Alteromonadales	OM60
344370	Bacteria	Proteobacteria	Alphaproteobacteria
4335821	Bacteria	Proteobacteria	Alphaproteobacteria	Rhizobiales	Phyllobacteriaceae
4335825	Bacteria	Actinobacteria	Acidimicrobiia	Acidimicrobiales	wb1_P06
38733	Bacteria	Cyanobacteria	Chloroplast	Stramenopiles
902558	Bacteria	Proteobacteria	Alphaproteobacteria	Rhodobacterales	Rhodobacteraceae
1111342	Bacteria	Proteobacteria	Betaproteobacteria	Burkholderiales	Oxalobacteraceae
329190	Bacteria	Proteobacteria	Gammaproteobacteria	Oceanospirillales	Halomonadaceae	Candidatus Portiera
4409849	Bacteria	Chloroflexi	SAR202
3706429	Bacteria	Proteobacteria	Alphaproteobacteria
4469654	Bacteria	Cyanobacteria	Oscillatoriophycideae	Chroococcales	Xenococcaceae
590041	Bacteria	Bacteroidetes	Flavobacteriia	Flavobacteriales	Cryomorphaceae
288283	Bacteria	Proteobacteria	Alphaproteobacteria	Caulobacterales	Caulobacteraceae
114859	Bacteria	Proteobacteria	Alphaproteobacteria	Rhizobiales	Hyphomicrobiaceae
4468876	Bacteria	Chloroflexi	Anaerolineae	SBR1031	A4b
246040	Bacteria	Nitrospirae	Nitrospira	Nitrospirales	Nitrospiraceae
335463	Bacteria	Proteobacteria	Alphaproteobacteria	Rickettsiales	Pelagibacteraceae
4377174	Bacteria	Proteobacteria	Gammaproteobacteria	Chromatiales	Ectothiorhodospiraceae
3369729	Bacteria	Proteobacteria	Alphaproteobacteria	Rhodospirillales	Rhodospirillaceae
4326573	Bacteria	Firmicutes	Bacilli	Lactobacillales	Leuconostocaceae	Weissella
342767	Bacteria	Proteobacteria	Alphaproteobacteria	Rhizobiales	Hyphomicrobiaceae
648379	Bacteria	Firmicutes	Clostridia	Clostridiales	Lachnospiraceae
721132	Bacteria	Cyanobacteria	Chloroplast	Stramenopiles
1104753	Bacteria	Bacteroidetes	[Saprospirae]	[Saprospirales]	Saprospiraceae
1006600	Bacteria	Actinobacteria	Acidimicrobiia	Acidimicrobiales
746239	Bacteria	Cyanobacteria	Chloroplast	Stramenopiles
356532	Bacteria	Proteobacteria	Alphaproteobacteria	Rickettsiales	Pelagibacteraceae
578581	Bacteria	Chloroflexi	SAR202
206950	Bacteria	Bacteroidetes	Cytophagia	Cytophagales	Flammeovirgaceae
229118	Bacteria	SAR406	AB16	Arctic96B-7	A714017	ZA3312c
170720	Bacteria	Bacteroidetes	Flavobacteriia	Flavobacteriales	Flavobacteriaceae	Flavobacterium
575540	Bacteria	Proteobacteria	Alphaproteobacteria	Kiloniellales
144589	Bacteria	Proteobacteria	Alphaproteobacteria	Sphingomonadales	Sphingomonadaceae	Novosphingobium
4360282	Bacteria	Proteobacteria	Alphaproteobacteria	Rickettsiales	Pelagibacteraceae
370391	Bacteria	Proteobacteria	Alphaproteobacteria	Rhodospirillales
1040220	Bacteria	Firmicutes	Bacilli	Bacillales	Staphylococcaceae	Staphylococcus
1147246	Bacteria	Proteobacteria	Alphaproteobacteria	Rhodobacterales	Rhodobacteraceae
358115	Bacteria	Proteobacteria	Alphaproteobacteria
304240	Bacteria	Proteobacteria	Deltaproteobacteria	Desulfobacterales	Nitrospinaceae	Nitrospina
4154872	Bacteria	Bacteroidetes	Flavobacteriia	Flavobacteriales	[Weeksellaceae]	Cloacibacterium
110372	Bacteria	Proteobacteria	Alphaproteobacteria	Kiloniellales
352252	Bacteria	Proteobacteria	Alphaproteobacteria
210359	Bacteria	Actinobacteria	Acidimicrobiia	Acidimicrobiales	koll13
259740	Bacteria	Actinobacteria	Acidimicrobiia	Acidimicrobiales	koll13
828926	Bacteria	Proteobacteria	Gammaproteobacteria	Alteromonadales	Alteromonadaceae	HTCC2207
733552	Bacteria	Proteobacteria	Alphaproteobacteria	Rhodobacterales	Rhodobacteraceae
826306	Bacteria	Bacteroidetes	Cytophagia	Cytophagales	Flammeovirgaceae
755091	Bacteria	Chloroflexi	SAR202
261285	Bacteria	Proteobacteria	Gammaproteobacteria	Thiotrichales	Piscirickettsiaceae
1663335	Bacteria	Cyanobacteria	Chloroplast	Stramenopiles
820137	Bacteria	Bacteroidetes	Flavobacteriia	Flavobacteriales	Flavobacteriaceae
4451731	Bacteria	Proteobacteria	Deltaproteobacteria	Bdellovibrionales	Bdellovibrionaceae	Bdellovibrio
581015	Bacteria	Chloroflexi	SAR202
4403486	Bacteria	Proteobacteria	Alphaproteobacteria	Rhizobiales	Hyphomicrobiaceae
342165	Bacteria	Proteobacteria	Alphaproteobacteria	Rickettsiales	Pelagibacteraceae
301588	Bacteria	Proteobacteria	Alphaproteobacteria	Rhodospirillales	Rhodospirillaceae	Inquilinus
321861	Bacteria	Proteobacteria	Alphaproteobacteria	Rickettsiales	Pelagibacteraceae
1101451	Bacteria	Actinobacteria	Actinobacteria	Actinomycetales	Micrococcaceae	Micrococcus
1089621	Bacteria	Proteobacteria	Gammaproteobacteria	Alteromonadales	Alteromonadaceae	HTCC2207
832083	Bacteria	Proteobacteria	Alphaproteobacteria	Rickettsiales	Pelagibacteraceae
512826	Bacteria	Proteobacteria	Gammaproteobacteria	Alteromonadales	HTCC2188
537485	Bacteria	Proteobacteria	Gammaproteobacteria	Thiotrichales	Piscirickettsiaceae
4481997	Bacteria	Proteobacteria	Gammaproteobacteria	Oceanospirillales
828136	Bacteria	Proteobacteria	Alphaproteobacteria	Rickettsiales	Pelagibacteraceae
535516	Bacteria	Chloroflexi	SAR202
582601	Bacteria	Proteobacteria	Alphaproteobacteria
605125	Bacteria	Bacteroidetes	Bacteroidia	Bacteroidales	Porphyromonadaceae
963779	Bacteria	Proteobacteria	Alphaproteobacteria	Rhizobiales	Rhizobiaceae
1139492	Bacteria	Cyanobacteria	Chloroplast	Stramenopiles
317794	Bacteria	Cyanobacteria	Chloroplast	Stramenopiles
4443192	Bacteria	Proteobacteria	Alphaproteobacteria
68458	Bacteria	Proteobacteria	Alphaproteobacteria	Rhizobiales	Methylobacteriaceae	Methylobacterium
711271	Bacteria	Proteobacteria	Alphaproteobacteria	Rhodospirillales	Rhodospirillaceae
534771	Bacteria	Proteobacteria	Gammaproteobacteria	Xanthomonadales	Sinobacteraceae
1112543	Bacteria	Proteobacteria	Gammaproteobacteria	Oceanospirillales
584612	Bacteria	Cyanobacteria	4C0d-2	MLE1-12
949789	Bacteria	Firmicutes	Bacilli	Lactobacillales	Carnobacteriaceae	Granulicatella
569116	Bacteria	Proteobacteria	Alphaproteobacteria	Rhodobacterales	Rhodobacteraceae
341618	Bacteria	Proteobacteria	Gammaproteobacteria	Oceanospirillales	Halomonadaceae	Candidatus Portiera
569286	Bacteria	Proteobacteria	Alphaproteobacteria	Rhodobacterales	Rhodobacteraceae
589415	Bacteria	Proteobacteria	Alphaproteobacteria	Rickettsiales	Pelagibacteraceae
68986	Bacteria	Cyanobacteria	Synechococcophycideae	Synechococcales	Synechococcaceae	Prochlorococcus
837054	Bacteria	Proteobacteria	Gammaproteobacteria	Alteromonadales	HTCC2188	HTCC
255203	Bacteria	Actinobacteria	Acidimicrobiia	Acidimicrobiales	koll13
347569	Bacteria	Proteobacteria	Alphaproteobacteria	Rhodobacterales	Rhodobacteraceae
296908	Bacteria	Fusobacteria	Fusobacteriia	Fusobacteriales	Fusobacteriaceae	Propionigenium
729923	Bacteria	Proteobacteria	Gammaproteobacteria	Alteromonadales	OM60
544480	Bacteria	Actinobacteria	Actinobacteria	Actinomycetales	Corynebacteriaceae	Corynebacterium
109099	Bacteria	Proteobacteria	Alphaproteobacteria	Rhizobiales	Hyphomicrobiaceae
229102	Bacteria	Cyanobacteria	Chloroplast	Haptophyceae
313062	Bacteria	Proteobacteria	Gammaproteobacteria	Thiotrichales	Piscirickettsiaceae
607386	Bacteria	Cyanobacteria	Chloroplast	Stramenopiles
340951	Bacteria	Proteobacteria	Gammaproteobacteria	Chromatiales
4332202	Bacteria	Cyanobacteria	Chloroplast	Streptophyta
831669	Bacteria	Proteobacteria	Alphaproteobacteria	Rickettsiales	Pelagibacteraceae
4448400	Bacteria	Proteobacteria	Alphaproteobacteria	Rhizobiales	Phyllobacteriaceae
815369	Bacteria	Firmicutes	Clostridia	Clostridiales	Lachnospiraceae	Epulopiscium
4421286	Bacteria	Proteobacteria	Alphaproteobacteria	Rhizobiales	Hyphomicrobiaceae
3567497	Bacteria	Proteobacteria	Alphaproteobacteria	Rhizobiales
658089	Bacteria	Proteobacteria	Gammaproteobacteria	Chromatiales
4428220	Bacteria	Proteobacteria	Gammaproteobacteria	Thiohalorhabdales
605837	Bacteria	Proteobacteria	Alphaproteobacteria	Rhodobacterales	Rhodobacteraceae
135262	Bacteria	Proteobacteria	Alphaproteobacteria	Rhodobacterales	Hyphomonadaceae	Maricaulis
66026	Bacteria	Proteobacteria	Gammaproteobacteria	Vibrionales	Vibrionaceae	Vibrio
4479618	Bacteria	Gemmatimonadetes	Gemm-4
279325	Bacteria	Actinobacteria	Actinobacteria	Actinomycetales	Microbacteriaceae	Salinibacterium
352278	Bacteria	Proteobacteria	Alphaproteobacteria	Rickettsiales	Pelagibacteraceae
594080	Bacteria	Proteobacteria	Alphaproteobacteria	Rhodobacterales	Rhodobacteraceae
712677	Bacteria	Firmicutes	Clostridia	Clostridiales	Clostridiaceae	SMB53
227965	Bacteria	Cyanobacteria	Chloroplast	Stramenopiles
369920	Bacteria	Proteobacteria	Alphaproteobacteria	Rhodobacterales	Rhodobacteraceae
230774	Bacteria	Proteobacteria	Gammaproteobacteria	Oceanospirillales	Halomonadaceae	Candidatus Portiera
338265	Bacteria	Proteobacteria	Gammaproteobacteria	Oceanospirillales	Halomonadaceae	Candidatus Portiera
3609502	Bacteria	Proteobacteria	Gammaproteobacteria	Alteromonadales	OM60
177991	Bacteria	Proteobacteria	Betaproteobacteria	Burkholderiales	Oxalobacteraceae	Ralstonia
4424700	Bacteria	Chloroflexi	SAR202
221108	Bacteria	Proteobacteria	Gammaproteobacteria	Oceanospirillales	Endozoicimonaceae
581393	Bacteria	Proteobacteria	Gammaproteobacteria	Thiohalorhabdales	Thiohalorhabdaceae
1082059	Bacteria	Proteobacteria	Alphaproteobacteria	Sphingomonadales	Erythrobacteraceae
833632	Bacteria	Proteobacteria	Alphaproteobacteria	Rickettsiales	Pelagibacteraceae
786099	Bacteria	Cyanobacteria	Chloroplast	Stramenopiles
556808	Bacteria	Bacteroidetes	Flavobacteriia	Flavobacteriales	Flavobacteriaceae
569239	Bacteria	Proteobacteria	Gammaproteobacteria	Oceanospirillales	Halomonadaceae	Candidatus Portiera
968675	Bacteria	Proteobacteria	Gammaproteobacteria	Pasteurellales	Pasteurellaceae	Haemophilus
314001	Bacteria	Proteobacteria	Alphaproteobacteria
348153	Bacteria	Proteobacteria	Alphaproteobacteria	Rickettsiales	Pelagibacteraceae
4361849	Bacteria	Nitrospirae	Nitrospira	Nitrospirales	Nitrospiraceae
166922	Bacteria	Proteobacteria	Alphaproteobacteria	Rhodobacterales	Rhodobacteraceae
118269	Bacteria	Bacteroidetes	Flavobacteriia	Flavobacteriales	NS9
550747	Bacteria	Proteobacteria	Alphaproteobacteria	Rhodobacterales	Rhodobacteraceae
636022	Bacteria	Acidobacteria	Acidobacteria-6	iii1-15
60179	Bacteria	Proteobacteria	Alphaproteobacteria	Rhodospirillales	Rhodospirillaceae
341789	Bacteria	Proteobacteria	Alphaproteobacteria	Rhodobacterales	Rhodobacteraceae	Octadecabacter
1130212	Bacteria	Verrucomicrobia	[Pedosphaerae]	Arctic97B-4
320696	Bacteria	Actinobacteria	Acidimicrobiia	Acidimicrobiales
3083914	Bacteria	Proteobacteria	Alphaproteobacteria
833961	Bacteria	Cyanobacteria	Chloroplast	Haptophyceae
316989	Bacteria	Proteobacteria	Alphaproteobacteria	Rhodobacterales	Rhodobacteraceae
669904	Bacteria	Proteobacteria	Alphaproteobacteria	Rickettsiales	Pelagibacteraceae
587391	Bacteria	Proteobacteria	Gammaproteobacteria	Chromatiales	Ectothiorhodospiraceae
837604	Bacteria	Proteobacteria	Gammaproteobacteria
2045027	Bacteria	Proteobacteria	Alphaproteobacteria	Rhodobacterales	Rhodobacteraceae
671213	Bacteria	Proteobacteria	Alphaproteobacteria	Rhodobacterales	Rhodobacteraceae	Octadecabacter
184956	Bacteria	Proteobacteria	Deltaproteobacteria	Bdellovibrionales	Bdellovibrionaceae	Bdellovibrio
435928	Bacteria	Actinobacteria	Actinobacteria	Actinomycetales	Microbacteriaceae	Cryocola
565792	Bacteria	Proteobacteria	Alphaproteobacteria
668527	Bacteria	Proteobacteria	Alphaproteobacteria
589627	Bacteria	Bacteroidetes	Flavobacteriia	Flavobacteriales	Cryomorphaceae
698214	Bacteria	Proteobacteria	Alphaproteobacteria	Rhodobacterales	Rhodobacteraceae
621743	Bacteria	Bacteroidetes	Flavobacteriia	Flavobacteriales	Cryomorphaceae
538871	Bacteria	Proteobacteria	Alphaproteobacteria	Rhodobacterales	Rhodobacteraceae
1121453	Bacteria	Acidobacteria	Acidobacteria-6	BPC015
1092725	Bacteria	Actinobacteria	Actinobacteria	Actinomycetales	Micrococcaceae	Rothia
539508	Bacteria	Acidobacteria	EC1113
427495	Bacteria	Cyanobacteria	Synechococcophycideae	Synechococcales	Synechococcaceae	Synechococcus
549860	Bacteria	Proteobacteria	Alphaproteobacteria
106179	Bacteria	Proteobacteria	Gammaproteobacteria	Oceanospirillales	Halomonadaceae	Candidatus Portiera
998905	Bacteria	Proteobacteria	Alphaproteobacteria	Caulobacterales	Caulobacteraceae	Mycoplana
347931	Bacteria	Cyanobacteria	Chloroplast	Stramenopiles
193862	Bacteria	Actinobacteria	Acidimicrobiia	Acidimicrobiales	JdFBGBact
334403	Bacteria	Proteobacteria	Alphaproteobacteria
583651	Bacteria	Bacteroidetes	Flavobacteriia	Flavobacteriales	Cryomorphaceae
331752	Bacteria	Proteobacteria	Betaproteobacteria	Burkholderiales	Oxalobacteraceae	Ralstonia
4350498	Bacteria	Cyanobacteria	Chloroplast	Stramenopiles
322528	Bacteria	Proteobacteria	Alphaproteobacteria	Rickettsiales	Pelagibacteraceae
757344	Bacteria	Actinobacteria	Acidimicrobiia	Acidimicrobiales	SC3-41
79134	Bacteria	Actinobacteria	Acidimicrobiia	Acidimicrobiales	ZA3409c
1106494	Bacteria	Proteobacteria	Alphaproteobacteria	Rhizobiales	Aurantimonadaceae
1918737	Bacteria	Proteobacteria	Gammaproteobacteria	Alteromonadales	HTCC2188
232511	Bacteria	Proteobacteria	Gammaproteobacteria	Oceanospirillales	Halomonadaceae	Candidatus Portiera
341218	Bacteria	Bacteroidetes	Flavobacteriia	Flavobacteriales	Cryomorphaceae
496787	Bacteria	Firmicutes	Bacilli	Bacillales	Staphylococcaceae	Staphylococcus
248875	Bacteria	Proteobacteria	Deltaproteobacteria	Desulfobacterales	Nitrospinaceae	Nitrospina
548737	Bacteria	Proteobacteria	Deltaproteobacteria	Myxococcales	OM27
2585229	Bacteria	Chloroflexi	SAR202
2138725	Bacteria	Bacteroidetes	Flavobacteriia	Flavobacteriales	NS9
1085832	Bacteria	Firmicutes	Bacilli	Lactobacillales	Streptococcaceae	Streptococcus
797540	Bacteria	Bacteroidetes	Flavobacteriia	Flavobacteriales	Flavobacteriaceae
4457268	Bacteria	Proteobacteria	Gammaproteobacteria	Enterobacteriales	Enterobacteriaceae
104678	Bacteria	Proteobacteria	Deltaproteobacteria	Syntrophobacterales	Syntrophobacteraceae
4461079	Bacteria	Proteobacteria	Gammaproteobacteria	Thiotrichales	Piscirickettsiaceae
549048	Bacteria	Cyanobacteria	Synechococcophycideae	Synechococcales	Synechococcaceae	Synechococcus
136395	Bacteria	Proteobacteria	Betaproteobacteria	Burkholderiales	Comamonadaceae
556103	Bacteria	Verrucomicrobia	Verrucomicrobiae	Verrucomicrobiales	Verrucomicrobiaceae	MSBL3
800075	Bacteria	Cyanobacteria	Chloroplast	Chlorophyta	Mamiellaceae
965129	Bacteria	Proteobacteria	Alphaproteobacteria	Sphingomonadales	Sphingomonadaceae	Sphingomonas
765596	Bacteria	Proteobacteria	Alphaproteobacteria	Rhodobacterales	Rhodobacteraceae
4363608	Bacteria	Proteobacteria	Alphaproteobacteria	Rhizobiales	Hyphomicrobiaceae
593919	Bacteria	Bacteroidetes	Flavobacteriia	Flavobacteriales	Flavobacteriaceae
593911	Bacteria	Proteobacteria	Alphaproteobacteria	Rhodobacterales	Rhodobacteraceae	Loktanella
834004	Bacteria	Proteobacteria	Alphaproteobacteria	Rickettsiales	Pelagibacteraceae
165090	Bacteria	Proteobacteria	Alphaproteobacteria
868948	Bacteria	Proteobacteria	Alphaproteobacteria	Rhodobacterales	Rhodobacteraceae
234135	Bacteria	Proteobacteria	Alphaproteobacteria	Rickettsiales	Pelagibacteraceae
2305122	Bacteria	Proteobacteria	Gammaproteobacteria	HTCC2188	HTCC2089
279314	Bacteria	Proteobacteria	Alphaproteobacteria	Rhodobacterales	Rhodobacteraceae
234927	Bacteria	Proteobacteria	Deltaproteobacteria	Sva0853	S25_1238
4411367	Bacteria	Proteobacteria	Alphaproteobacteria	Rhodobacterales	Rhodobacteraceae	Ruegeria
1118195	Bacteria	Proteobacteria	Alphaproteobacteria	Rhodospirillales	Rhodospirillaceae
928928	Bacteria	Proteobacteria	Alphaproteobacteria	Rhizobiales	Phyllobacteriaceae
244564	Bacteria	Proteobacteria	Alphaproteobacteria	Kiloniellales	Kiloniellaceae
782953	Bacteria	Proteobacteria	Gammaproteobacteria	Enterobacteriales	Enterobacteriaceae
562126	Bacteria	Proteobacteria	Alphaproteobacteria	Rhodobacterales	Rhodobacteraceae	Ruegeria
3462	Bacteria	Cyanobacteria	Chloroplast	Haptophyceae
296133	Bacteria	Proteobacteria	Alphaproteobacteria	Rhodospirillales
833647	Bacteria	Proteobacteria	Alphaproteobacteria	Rickettsiales	Pelagibacteraceae
589014	Bacteria	Proteobacteria	Alphaproteobacteria	Rhodobacterales	Rhodobacteraceae
545515	Bacteria	Proteobacteria	Alphaproteobacteria	Rhizobiales	Phyllobacteriaceae
3713320	Bacteria	Actinobacteria	Acidimicrobiia	Acidimicrobiales	ntu14
98326	Bacteria	Proteobacteria	Deltaproteobacteria	Desulfobacterales	Nitrospinaceae	Nitrospina
617160	Bacteria	Proteobacteria	Alphaproteobacteria	Rhizobiales
1107606	Bacteria	Proteobacteria	Alphaproteobacteria	Rhodobacterales	Rhodobacteraceae	Loktanella
815972	Bacteria	Proteobacteria	Alphaproteobacteria	Rhizobiales
60167	Bacteria	Spirochaetes	Spirochaetes	Spirochaetales	Spirochaetaceae
60160	Bacteria	Proteobacteria	Alphaproteobacteria	Rhodospirillales	Rhodospirillaceae
836983	Bacteria	Proteobacteria	Alphaproteobacteria	Rickettsiales	Pelagibacteraceae
326549	Bacteria	Proteobacteria	Alphaproteobacteria	Rickettsiales	Pelagibacteraceae
510396	Bacteria	Proteobacteria	Deltaproteobacteria	Desulfovibrionales	Desulfovibrionaceae
2070748	Bacteria	Acidobacteria	Acidobacteria-5
1117562	Bacteria	Proteobacteria	Deltaproteobacteria	Bdellovibrionales	Bdellovibrionaceae	Bdellovibrio
4357289	Bacteria	Proteobacteria	Betaproteobacteria	Rhodocyclales	Rhodocyclaceae	Azospira
671732	Bacteria	Proteobacteria	Alphaproteobacteria	Rhodobacterales	Rhodobacteraceae
1092833	Bacteria	Bacteroidetes	Flavobacteriia	Flavobacteriales	[Weeksellaceae]	Cloacibacterium
249939	Bacteria	Chloroflexi	SAR202
4376002	Bacteria	Proteobacteria	Gammaproteobacteria	Thiohalorhabdales
540127	Bacteria	Bacteroidetes	Flavobacteriia	Flavobacteriales	Flavobacteriaceae	Flavobacterium
349307	Bacteria	Proteobacteria	Alphaproteobacteria	Rickettsiales	Pelagibacteraceae
698647	Bacteria	Actinobacteria	Acidimicrobiia	Acidimicrobiales
647919	Bacteria	Gemmatimonadetes	Gemm-1
227191	Bacteria	Proteobacteria	Alphaproteobacteria	Rhizobiales	Phyllobacteriaceae
167947	Bacteria	Proteobacteria	Gammaproteobacteria	HTCC2188	HTCC2089
800299	Bacteria	Proteobacteria	Alphaproteobacteria
325795	Bacteria	Proteobacteria	Alphaproteobacteria
1145070	Bacteria	Nitrospirae	Nitrospira	Nitrospirales	Nitrospiraceae
346431	Bacteria	Proteobacteria	Alphaproteobacteria	Rhodobacterales	Rhodobacteraceae
194356	Bacteria	Proteobacteria	Alphaproteobacteria	Rhizobiales	Hyphomicrobiaceae
4298986	Bacteria	Gemmatimonadetes	Gemm-2
605566	Bacteria	Nitrospirae	Nitrospira	Nitrospirales	Nitrospiraceae
4337197	Bacteria	Bacteroidetes	[Saprospirae]	[Saprospirales]	Chitinophagaceae
1104910	Bacteria	Proteobacteria	Alphaproteobacteria	Rickettsiales	Pelagibacteraceae
1002005	Bacteria	Actinobacteria	Actinobacteria	Actinomycetales	Micrococcaceae	Kocuria
637092	Bacteria	Proteobacteria	Alphaproteobacteria	Rickettsiales	Pelagibacteraceae
307954	Bacteria	Proteobacteria	Alphaproteobacteria	Rickettsiales	Pelagibacteraceae
567397	Bacteria	Proteobacteria	Alphaproteobacteria	Rhodobacterales	Rhodobacteraceae	Octadecabacter
648164	Bacteria	Proteobacteria	Deltaproteobacteria	Myxococcales	OM27
164612	Bacteria	Firmicutes	Bacilli	Bacillales	Staphylococcaceae	Staphylococcus
353552	Bacteria	Proteobacteria	Betaproteobacteria	Methylophilales	Methylophilaceae
216695	Bacteria	Proteobacteria	Gammaproteobacteria	HTCC2188
263385	Bacteria	Proteobacteria	Alphaproteobacteria
1141758	Bacteria	Cyanobacteria	Chloroplast	Streptophyta
345876	Bacteria	Proteobacteria	Alphaproteobacteria	Rickettsiales	Pelagibacteraceae
243358	Bacteria	SBR1093	EC214
4368628	Bacteria	Bacteroidetes	Cytophagia	Cytophagales	Flammeovirgaceae	Reichenbachiella
1813089	Bacteria	Proteobacteria	Alphaproteobacteria
316226	Bacteria	Proteobacteria	Alphaproteobacteria	Rhodobacterales	Rhodobacteraceae
347218	Bacteria	Proteobacteria	Alphaproteobacteria
778530	Bacteria	Verrucomicrobia	Opitutae	Puniceicoccales	Puniceicoccaceae	Coraliomargarita
3156804	Bacteria	Proteobacteria	Alphaproteobacteria	Rickettsiales	Pelagibacteraceae
1112813	Bacteria	Proteobacteria	Alphaproteobacteria	Rhizobiales	Hyphomicrobiaceae
212688	Bacteria	Proteobacteria	Alphaproteobacteria	Caulobacterales	Caulobacteraceae
849612	Bacteria	Actinobacteria	Acidimicrobiia	Acidimicrobiales	TK06
659486	Bacteria	Bacteroidetes	Flavobacteriia	Flavobacteriales	Flavobacteriaceae
316649	Bacteria	Proteobacteria	Alphaproteobacteria	Rhizobiales	Phyllobacteriaceae
4429516	Bacteria	Proteobacteria	Alphaproteobacteria	Kordiimonadales	Kordiimonadaceae
557998	Bacteria	Proteobacteria	Alphaproteobacteria
4437254	Bacteria	Proteobacteria	Gammaproteobacteria	Chromatiales
5547	Bacteria	Proteobacteria	Alphaproteobacteria	Caulobacterales	Caulobacteraceae
4298787	Bacteria	Chloroflexi	Anaerolineae	SBR1031	A4b
2497646	Bacteria	Cyanobacteria	4C0d-2	YS2
1075891	Bacteria	Firmicutes	Bacilli	Bacillales	Staphylococcaceae	Staphylococcus
315191	Bacteria	Proteobacteria	Alphaproteobacteria	Rhodospirillales	Rhodospirillaceae
4371082	Bacteria	Bacteroidetes	Flavobacteriia	Flavobacteriales	Flavobacteriaceae
123001	Bacteria	Proteobacteria	Alphaproteobacteria	Rickettsiales	Pelagibacteraceae
4421429	Bacteria	Proteobacteria	Alphaproteobacteria	Rhodobacterales	Rhodobacteraceae
738264	Bacteria	Proteobacteria	Betaproteobacteria	Burkholderiales	Comamonadaceae	Comamonas
1045843	Bacteria	Actinobacteria	Actinobacteria	Actinomycetales	Actinomycetaceae	N09
292289	Bacteria	Proteobacteria	Gammaproteobacteria	Enterobacteriales	Enterobacteriaceae
233801	Bacteria	Proteobacteria	Gammaproteobacteria	Oceanospirillales	Halomonadaceae	Candidatus Portiera
594371	Bacteria	Proteobacteria	Gammaproteobacteria	Thiotrichales	Piscirickettsiaceae
127587	Bacteria	Proteobacteria	Alphaproteobacteria
340016	Bacteria	Proteobacteria	Alphaproteobacteria	Rickettsiales	Pelagibacteraceae
779927	Bacteria	Bacteroidetes	Flavobacteriia	Flavobacteriales	Flavobacteriaceae
336620	Bacteria	Proteobacteria	Alphaproteobacteria
234095	Bacteria	Proteobacteria	Alphaproteobacteria	Rickettsiales	AEGEAN_112
542517	Bacteria	Proteobacteria	Gammaproteobacteria	Alteromonadales	OM60
551347	Bacteria	Bacteroidetes	Flavobacteriia	Flavobacteriales	Cryomorphaceae
224880	Bacteria	Proteobacteria	Alphaproteobacteria	Rhizobiales	Phyllobacteriaceae
697578	Bacteria	Firmicutes	Bacilli	Bacillales	Bacillaceae	Bacillus
1020410	Bacteria	Firmicutes	Bacilli	Bacillales	Staphylococcaceae	Staphylococcus
1111111	Bacteria	Proteobacteria	Alphaproteobacteria
1055132	Bacteria	Firmicutes	Bacilli	Bacillales	Staphylococcaceae	Staphylococcus
579649	Bacteria	Proteobacteria	Alphaproteobacteria	Rhodospirillales
1057402	Bacteria	Firmicutes	Bacilli	Bacillales	Staphylococcaceae	Staphylococcus
335943	Bacteria	Proteobacteria	Alphaproteobacteria
1127848	Bacteria	Bacteroidetes	Cytophagia	Cytophagales	Flammeovirgaceae
557512	Bacteria	Proteobacteria	Alphaproteobacteria
74387	Bacteria	Proteobacteria	Gammaproteobacteria	Oceanospirillales
583912	Bacteria	Proteobacteria	Alphaproteobacteria
96014	Bacteria	Proteobacteria	Gammaproteobacteria	Alteromonadales	Alteromonadaceae	HTCC2207
579421	Bacteria	Proteobacteria	Alphaproteobacteria	Rhizobiales	Hyphomicrobiaceae
124774	Bacteria	Proteobacteria	Alphaproteobacteria
289355	Bacteria	Proteobacteria	Alphaproteobacteria
3613043	Bacteria	Proteobacteria	Deltaproteobacteria	Bdellovibrionales	Bdellovibrionaceae	Bdellovibrio
568345	Bacteria	Proteobacteria	Alphaproteobacteria	Rhodobacterales	Rhodobacteraceae
337922	Bacteria	Proteobacteria	Alphaproteobacteria	Rickettsiales	Pelagibacteraceae
304842	Bacteria	Proteobacteria	Alphaproteobacteria
4387019	Bacteria	Proteobacteria	Gammaproteobacteria	Chromatiales
1084950	Bacteria	Proteobacteria	Alphaproteobacteria	Rhizobiales	Methylobacteriaceae
581316	Bacteria	Proteobacteria	Alphaproteobacteria
569835	Bacteria	Cyanobacteria	Chloroplast	Stramenopiles
4029448	Bacteria	Bacteroidetes	Flavobacteriia	Flavobacteriales	Cryomorphaceae	Fluviicola
228238	Bacteria	Proteobacteria	Alphaproteobacteria	Rickettsiales	Pelagibacteraceae
4349537	Bacteria	Chloroflexi	SAR202
4349536	Bacteria	Chloroflexi	SAR202
294380	Bacteria	Proteobacteria	Alphaproteobacteria
155367	Bacteria	Proteobacteria	Alphaproteobacteria	Rhodobacterales	Rhodobacteraceae	Ruegeria
68974	Bacteria	Proteobacteria	Alphaproteobacteria	Rickettsiales
4435532	Bacteria	Bacteroidetes	Bacteroidia	Bacteroidales	Bacteroidaceae
815112	Bacteria	Proteobacteria	Alphaproteobacteria	Rhizobiales	Hyphomicrobiaceae
275365	Bacteria	Actinobacteria	Acidimicrobiia	Acidimicrobiales	SC3-41
160653	Bacteria	Proteobacteria	Alphaproteobacteria	Rhodobacterales	Rhodobacteraceae	Amaricoccus
829814	Bacteria	Proteobacteria	Alphaproteobacteria	Rhodobacterales	Rhodobacteraceae	Loktanella
1107076	Bacteria	Bacteroidetes	Flavobacteriia	Flavobacteriales	NS9
355710	Bacteria	Verrucomicrobia	[Pedosphaerae]	Arctic97B-4
302876	Bacteria	Planctomycetes	Phycisphaerae	Phycisphaerales	Phycisphaeraceae
444649	Bacteria	Firmicutes	Bacilli	Bacillales	Staphylococcaceae	Staphylococcus
461998	Bacteria	Bacteroidetes	Flavobacteriia	Flavobacteriales	[Weeksellaceae]	Cloacibacterium
111320	Bacteria	Proteobacteria	Alphaproteobacteria	Kiloniellales
585063	Bacteria	Actinobacteria	Actinobacteria	Actinomycetales
677165	Bacteria	Proteobacteria	Alphaproteobacteria	Rhizobiales	Methylobacteriaceae	Methylobacterium
4393208	Bacteria	Proteobacteria	Gammaproteobacteria	Enterobacteriales	Enterobacteriaceae	Serratia
366457	Bacteria	Proteobacteria	Alphaproteobacteria	Rhodobacterales	Rhodobacteraceae
579608	Bacteria	Firmicutes	Bacilli	Lactobacillales	Streptococcaceae	Streptococcus
359190	Bacteria	Proteobacteria	Alphaproteobacteria	Rhodobacterales	Rhodobacteraceae	Phaeobacter
625862	Bacteria	Proteobacteria	Gammaproteobacteria	Oceanospirillales	Halomonadaceae	Candidatus Portiera
532722	Bacteria	Proteobacteria	Alphaproteobacteria	Rhodobacterales	Rhodobacteraceae
314474	Bacteria	Proteobacteria	Alphaproteobacteria
665047	Bacteria	Chloroflexi	Anaerolineae	SBR1031	A4b
4453767	Bacteria	Bacteroidetes	Flavobacteriia	Flavobacteriales	Flavobacteriaceae	Kordia
1793401	Bacteria	Cyanobacteria	Chloroplast	Streptophyta
4326000	Bacteria	Cyanobacteria	Chloroplast	Chlorophyta	Mamiellaceae
281512	Bacteria	Bacteroidetes	Cytophagia	Cytophagales	Flammeovirgaceae
171966	Bacteria	Bacteroidetes	Flavobacteriia	Flavobacteriales
784002	Bacteria	Proteobacteria	Betaproteobacteria	Burkholderiales	Comamonadaceae	Curvibacter
785501	Bacteria	Proteobacteria	Alphaproteobacteria	Rhodobacterales	Rhodobacteraceae
215181	Bacteria	Actinobacteria	Acidimicrobiia	Acidimicrobiales
807461	Bacteria	Proteobacteria	Alphaproteobacteria	Sphingomonadales
1109402	Bacteria	Bacteroidetes	[Saprospirae]	[Saprospirales]
642099	Bacteria	Proteobacteria	Gammaproteobacteria	Thiotrichales	Piscirickettsiaceae
233204	Bacteria	Proteobacteria	Gammaproteobacteria
1059655	Bacteria	Firmicutes	Bacilli	Lactobacillales	Streptococcaceae	Streptococcus
247055	Bacteria	Actinobacteria	Acidimicrobiia	Acidimicrobiales	OCS155
2140618	Bacteria	Cyanobacteria	Chloroplast	Stramenopiles
587965	Bacteria	Cyanobacteria	Chloroplast	Haptophyceae
281206	Bacteria	Proteobacteria	Gammaproteobacteria	Chromatiales
286466	Bacteria	Bacteroidetes	Bacteroidia	Bacteroidales
762487	Bacteria	Proteobacteria	Alphaproteobacteria	Rhizobiales	Hyphomicrobiaceae
347310	Bacteria	Cyanobacteria	Chloroplast	Stramenopiles
566357	Bacteria	Acidobacteria	Sva0725	Sva0725
633420	Bacteria	Proteobacteria	Alphaproteobacteria	Rhizobiales	Hyphomicrobiaceae	Hyphomicrobium
101954	Bacteria	Actinobacteria	Acidimicrobiia	Acidimicrobiales	OCS155
233100	Bacteria	Cyanobacteria	Chloroplast	Haptophyceae
158564	Bacteria	Verrucomicrobia	[Pedosphaerae]	Arctic97B-4
806938	Bacteria	Proteobacteria	Alphaproteobacteria
240333	Bacteria	Proteobacteria	Alphaproteobacteria	Rhizobiales
321939	Bacteria	Proteobacteria	Gammaproteobacteria	Oceanospirillales	Oceanospirillaceae	Oleispira
124341	Bacteria	Proteobacteria	Gammaproteobacteria	Alteromonadales	Alteromonadaceae	HTCC2207
586507	Bacteria	Bacteroidetes	Flavobacteriia	Flavobacteriales	Flavobacteriaceae
829415	Bacteria	Proteobacteria	Alphaproteobacteria	Rhizobiales	Bradyrhizobiaceae
277092	Bacteria	Proteobacteria	Alphaproteobacteria
4272399	Bacteria	Proteobacteria	Alphaproteobacteria
60638	Bacteria	Proteobacteria	Gammaproteobacteria	Thiotrichales	Piscirickettsiaceae
610753	Bacteria	Proteobacteria	Alphaproteobacteria	Rhizobiales
4303790	Bacteria	Bacteroidetes	Flavobacteriia	Flavobacteriales	Flavobacteriaceae	Polaribacter
589505	Bacteria	Proteobacteria	Alphaproteobacteria	Rhodobacterales	Rhodobacteraceae
1110730	Bacteria	Proteobacteria	Alphaproteobacteria	Rickettsiales	Pelagibacteraceae
542823	Bacteria	Bacteroidetes	Flavobacteriia	Flavobacteriales	Flavobacteriaceae
252593	Bacteria	Actinobacteria	Acidimicrobiia	Acidimicrobiales	koll13
236958	Bacteria	Proteobacteria	Alphaproteobacteria	Rhodobacterales	Rhodobacteraceae
639847	Bacteria	Cyanobacteria	Chloroplast
1128538	Bacteria	Proteobacteria	Deltaproteobacteria	Bdellovibrionales	Bacteriovoracaceae
310949	Bacteria	Proteobacteria	Alphaproteobacteria
571476	Bacteria	Proteobacteria	Alphaproteobacteria
1108144	Bacteria	Proteobacteria	Gammaproteobacteria	Chromatiales
253327	Bacteria	Bacteroidetes	Flavobacteriia	Flavobacteriales
325549	Bacteria	Proteobacteria	Alphaproteobacteria	Rickettsiales	Pelagibacteraceae
207297	Bacteria	Proteobacteria	Gammaproteobacteria	Thiohalorhabdales
356368	Bacteria	Proteobacteria	Alphaproteobacteria
567882	Bacteria	SAR406	AB16	ZA3648c	AEGEAN_185
1108706	Bacteria	Proteobacteria	Gammaproteobacteria	Enterobacteriales	Enterobacteriaceae
337558	Bacteria	Proteobacteria	Alphaproteobacteria	Rickettsiales	Pelagibacteraceae
569669	Bacteria	Proteobacteria	Gammaproteobacteria	HTCC2188	HTCC2089
226865	Bacteria	Proteobacteria	Alphaproteobacteria
961783	Bacteria	Proteobacteria	Gammaproteobacteria	Pseudomonadales	Pseudomonadaceae	Pseudomonas
279072	Bacteria	Proteobacteria	Gammaproteobacteria	Thiotrichales	Piscirickettsiaceae
279075	Bacteria	Proteobacteria	Alphaproteobacteria
301845	Bacteria	Bacteroidetes	Cytophagia	Cytophagales	Flammeovirgaceae
114811	Bacteria	Proteobacteria	Alphaproteobacteria
280799	Bacteria	Proteobacteria	Betaproteobacteria	Burkholderiales	Comamonadaceae	Tepidimonas
239868	Bacteria	Bacteroidetes	Flavobacteriia	Flavobacteriales
4410497	Bacteria	Proteobacteria	Gammaproteobacteria	Oceanospirillales	Halomonadaceae	Candidatus Portiera
1011088	Bacteria	Proteobacteria	Alphaproteobacteria	Rhodobacterales	Rhodobacteraceae
832816	Bacteria	Cyanobacteria	Chloroplast	Haptophyceae
2632957	Bacteria	Proteobacteria	Alphaproteobacteria	Rhodospirillales	Rhodospirillaceae
838445	Bacteria	Proteobacteria	Alphaproteobacteria	Rickettsiales	Pelagibacteraceae
307148	Bacteria	Proteobacteria	Alphaproteobacteria	Rickettsiales	Pelagibacteraceae
532888	Bacteria	Cyanobacteria	Chloroplast	Stramenopiles
151130	Bacteria	Proteobacteria	Alphaproteobacteria	Rickettsiales	Pelagibacteraceae
4408667	Bacteria	Cyanobacteria	Chloroplast	Stramenopiles
337487	Bacteria	Cyanobacteria	Chloroplast	Stramenopiles
234098	Bacteria	Proteobacteria	Deltaproteobacteria	PB19
503354	Bacteria	Firmicutes	Bacilli	Bacillales	Staphylococcaceae	Staphylococcus
New.ReferenceOTU913	Bacteria	Chloroflexi	SAR202
New.ReferenceOTU915	Bacteria	Actinobacteria	Acidimicrobiia	Acidimicrobiales	TK06
New.ReferenceOTU1124	Bacteria	Actinobacteria	Acidimicrobiia	Acidimicrobiales	OCS155
New.ReferenceOTU316	Bacteria	Proteobacteria	Gammaproteobacteria	Alteromonadales	HTCC2188	HTCC
New.ReferenceOTU1888	Bacteria	Actinobacteria	Acidimicrobiia	Acidimicrobiales	wb1_P06
New.ReferenceOTU1889	Bacteria	Proteobacteria	Alphaproteobacteria
New.ReferenceOTU1885	Bacteria	Actinobacteria	Acidimicrobiia	Acidimicrobiales	koll13
New.ReferenceOTU1882	Bacteria	Proteobacteria	Gammaproteobacteria	Oceanospirillales	Halomonadaceae	Candidatus Portiera
New.ReferenceOTU1268	Bacteria	Chloroflexi	SAR202
New.ReferenceOTU1265	Bacteria	Acidobacteria	Sva0725	Sva0725
New.ReferenceOTU1266	Bacteria	Bacteroidetes	[Rhodothermi]	[Rhodothermales]	Rhodothermaceae
New.ReferenceOTU1066	Bacteria	Proteobacteria	Alphaproteobacteria	Rickettsiales
New.ReferenceOTU1061	Bacteria	Actinobacteria	Acidimicrobiia	Acidimicrobiales	TK06
New.ReferenceOTU1662	Bacteria	Proteobacteria	Gammaproteobacteria	Alteromonadales	HTCC2188	HTCC
New.ReferenceOTU676	Bacteria	Chloroflexi	SAR202
New.ReferenceOTU1409	Bacteria	Proteobacteria	Alphaproteobacteria	Rhodobacterales	Rhodobacteraceae	Rhodovulum
New.ReferenceOTU1403	Bacteria	Acidobacteria	Acidobacteria-6	BPC015
New.ReferenceOTU1405	Bacteria	Acidobacteria	Sva0725	Sva0725
New.ReferenceOTU589	Bacteria	Cyanobacteria	Chloroplast	Stramenopiles
New.ReferenceOTU142	Bacteria	Proteobacteria	Alphaproteobacteria	Rhodobacterales	Rhodobacteraceae	Octadecabacter
New.ReferenceOTU1316	Bacteria	Actinobacteria	Acidimicrobiia	Acidimicrobiales	TK06
New.ReferenceOTU1311	Bacteria	Proteobacteria	Alphaproteobacteria
New.ReferenceOTU1313	Bacteria	Proteobacteria	Alphaproteobacteria	Rickettsiales
New.ReferenceOTU1319	Bacteria	Chloroflexi	SAR202
New.ReferenceOTU457	Bacteria	Acidobacteria	Sva0725	Sva0725
New.ReferenceOTU456	Bacteria	Proteobacteria	Alphaproteobacteria
New.ReferenceOTU450	Bacteria	Proteobacteria	Gammaproteobacteria	HTCC2188	HTCC2089
New.ReferenceOTU100	Bacteria	Gemmatimonadetes	Gemm-2
New.ReferenceOTU107	Bacteria	Chloroflexi	TK17	TK18
New.ReferenceOTU298	Bacteria	AncK6
New.ReferenceOTU1080	Bacteria	Nitrospirae	Nitrospira	Nitrospirales	Nitrospiraceae
New.ReferenceOTU1081	Bacteria	Bacteroidetes	[Rhodothermi]	[Rhodothermales]	Rhodothermaceae
New.ReferenceOTU1082	Bacteria	Chloroflexi	SAR202
New.ReferenceOTU1083	Bacteria	Proteobacteria	Gammaproteobacteria	Chromatiales
New.ReferenceOTU292	Bacteria	Bacteroidetes	[Rhodothermi]	[Rhodothermales]	Rhodothermaceae
New.ReferenceOTU1088	Bacteria	Bacteroidetes	[Rhodothermi]	[Rhodothermales]	Rhodothermaceae
New.ReferenceOTU2215	Bacteria	Gemmatimonadetes	Gemm-4
New.ReferenceOTU2216	Bacteria	Acidobacteria	Sva0725	Sva0725
New.ReferenceOTU2217	Bacteria	Proteobacteria	Alphaproteobacteria	Rhodobacterales	Rhodobacteraceae
New.ReferenceOTU2211	Bacteria	Actinobacteria	Acidimicrobiia	Acidimicrobiales	koll13
New.ReferenceOTU852	Bacteria	Gemmatimonadetes	Gemm-2
New.ReferenceOTU855	Bacteria	Chloroflexi	SAR202
New.ReferenceOTU923	Bacteria	Bacteroidetes	[Rhodothermi]	[Rhodothermales]	Rhodothermaceae
New.ReferenceOTU899	Bacteria	Acidobacteria	Acidobacteria-6	iii1-15
New.ReferenceOTU1248	Bacteria	Proteobacteria	Gammaproteobacteria	[Marinicellales]	[Marinicellaceae]	Marinicella
New.ReferenceOTU2034	Bacteria	Proteobacteria	Alphaproteobacteria	Rhodobacterales	Rhodobacteraceae
New.ReferenceOTU2031	Bacteria	Proteobacteria	Alphaproteobacteria	Rhodobacterales	Rhodobacteraceae
New.ReferenceOTU2039	Bacteria	Proteobacteria	Deltaproteobacteria	Spirobacillales
New.ReferenceOTU1246	Bacteria	Bacteroidetes	Flavobacteriia	Flavobacteriales	Flavobacteriaceae
New.ReferenceOTU1247	Bacteria	Proteobacteria	Gammaproteobacteria	Chromatiales
New.ReferenceOTU1245	Bacteria	Chloroflexi	SAR202
New.ReferenceOTU1899	Bacteria	Proteobacteria	Alphaproteobacteria
New.ReferenceOTU1897	Bacteria	Chloroflexi	TK17
New.ReferenceOTU1896	Bacteria	Actinobacteria	Acidimicrobiia	Acidimicrobiales	wb1_P06
New.ReferenceOTU1895	Bacteria	Gemmatimonadetes	Gemm-2
New.ReferenceOTU661	Bacteria	Acidobacteria	Acidobacteria-6	iii1-15
New.ReferenceOTU666	Bacteria	Proteobacteria	Gammaproteobacteria
New.ReferenceOTU1275	Bacteria	Actinobacteria	Acidimicrobiia	Acidimicrobiales	koll13
New.ReferenceOTU669	Bacteria	Gemmatimonadetes	Gemm-2
New.ReferenceOTU1272	Bacteria	Proteobacteria	Alphaproteobacteria
New.ReferenceOTU1070	Bacteria	Acidobacteria	Acidobacteria-6	iii1-15
New.ReferenceOTU1072	Bacteria	Bacteroidetes	[Rhodothermi]	[Rhodothermales]	Rhodothermaceae
New.ReferenceOTU1074	Bacteria	Actinobacteria	Acidimicrobiia	Acidimicrobiales	wb1_P06
New.ReferenceOTU1077	Bacteria	Proteobacteria	Alphaproteobacteria	Rhodospirillales	Rhodospirillaceae
New.ReferenceOTU1677	Bacteria	Chloroflexi	SAR202
New.ReferenceOTU590	Bacteria	Acidobacteria	Acidobacteria-6	BPC015
New.ReferenceOTU593	Bacteria	Proteobacteria	Alphaproteobacteria	Rhodospirillales	Rhodospirillaceae
New.ReferenceOTU1410	Bacteria	TM7	TM7-1
New.ReferenceOTU599	Bacteria	Chloroflexi	Anaerolineae	SBR1031	A4b
New.ReferenceOTU1304	Bacteria	Gemmatimonadetes	Gemm-2
New.ReferenceOTU1300	Bacteria	Bacteroidetes	Flavobacteriia	Flavobacteriales	Flavobacteriaceae
New.ReferenceOTU118	Bacteria	Proteobacteria	Alphaproteobacteria	Rickettsiales	Pelagibacteraceae
New.ReferenceOTU448	Bacteria	Chloroflexi	Anaerolineae	SBR1031	A4b
New.ReferenceOTU441	Bacteria	Proteobacteria	Alphaproteobacteria
New.ReferenceOTU115	Bacteria	Proteobacteria	Gammaproteobacteria	HTCC2188	HTCC2089
New.ReferenceOTU444	Bacteria	Proteobacteria	Alphaproteobacteria	Rhodospirillales	Rhodospirillaceae
New.ReferenceOTU117	Bacteria	Bacteroidetes	Flavobacteriia	Flavobacteriales	Cryomorphaceae
New.ReferenceOTU1093	Bacteria	Cyanobacteria	Chloroplast	Stramenopiles
New.ReferenceOTU282	Bacteria	Actinobacteria	Acidimicrobiia	Acidimicrobiales	TK06
New.ReferenceOTU1098	Bacteria	Proteobacteria	Alphaproteobacteria	Rhodobacterales	Rhodobacteraceae
New.ReferenceOTU2207	Bacteria	Proteobacteria	Alphaproteobacteria	Rhodobacterales	Rhodobacteraceae
New.ReferenceOTU2206	Bacteria	Bacteroidetes	[Rhodothermi]	[Rhodothermales]	Rhodothermaceae
New.ReferenceOTU2200	Bacteria	Chloroflexi	SAR202
New.ReferenceOTU1543	Bacteria	Acidobacteria	Sva0725	Sva0725
New.ReferenceOTU848	Bacteria	Bacteroidetes	Flavobacteriia	Flavobacteriales	Cryomorphaceae
New.ReferenceOTU938	Bacteria	Bacteroidetes	[Rhodothermi]	[Rhodothermales]	Rhodothermaceae
New.ReferenceOTU933	Bacteria	Chloroflexi	SAR202
New.ReferenceOTU936	Bacteria	Chloroflexi	SAR202
New.ReferenceOTU934	Bacteria	Proteobacteria	Alphaproteobacteria
New.ReferenceOTU1496	Bacteria	Cyanobacteria	Chloroplast	Stramenopiles
New.ReferenceOTU2025	Bacteria	Acidobacteria	Sva0725	Sva0725
New.ReferenceOTU2022	Bacteria	TM7	TM7-1
New.ReferenceOTU353	Bacteria	Proteobacteria	Deltaproteobacteria	NB1-j
New.ReferenceOTU1934	Bacteria	Chloroflexi	TK17
New.ReferenceOTU1790	Bacteria	Proteobacteria	Alphaproteobacteria	Rickettsiales
New.ReferenceOTU1240	Bacteria	Bacteroidetes	Flavobacteriia	Flavobacteriales	Flavobacteriaceae	Flavobacterium
New.ReferenceOTU1793	Bacteria	Proteobacteria	Alphaproteobacteria	Rhodospirillales	Rhodospirillaceae
New.ReferenceOTU1646	Bacteria	Proteobacteria	Gammaproteobacteria	Thiotrichales	Piscirickettsiaceae
New.ReferenceOTU1643	Bacteria	Chloroflexi	SAR202
New.ReferenceOTU1423	Bacteria	Actinobacteria	Acidimicrobiia	Acidimicrobiales
New.ReferenceOTU1421	Bacteria	Gemmatimonadetes	Gemm-2
New.ReferenceOTU720	Bacteria	Actinobacteria	Acidimicrobiia	Acidimicrobiales	TK06
New.ReferenceOTU1330	Bacteria	Chloroflexi	SAR202
New.ReferenceOTU1337	Bacteria	Bacteroidetes	[Rhodothermi]	[Rhodothermales]	Rhodothermaceae
New.ReferenceOTU1334	Bacteria	Proteobacteria	Alphaproteobacteria	Rhodospirillales	Rhodospirillaceae
New.ReferenceOTU437	Bacteria	Gemmatimonadetes	Gemm-4
New.ReferenceOTU2231	Bacteria	Acidobacteria	Sva0725	Sva0725
New.ReferenceOTU2236	Bacteria	Proteobacteria	Gammaproteobacteria
New.ReferenceOTU432	Bacteria	Acidobacteria	Acidobacteria-6	iii1-15
New.ReferenceOTU1745	Bacteria	Gemmatimonadetes	Gemm-2
New.ReferenceOTU1215	Bacteria	Proteobacteria	Alphaproteobacteria	Rickettsiales
New.ReferenceOTU2306	Bacteria	Cyanobacteria	Synechococcophycideae	Synechococcales	Synechococcaceae	Synechococcus
New.ReferenceOTU945	Bacteria	TM7	TM7-1
New.ReferenceOTU943	Bacteria	Proteobacteria	Gammaproteobacteria	HTCC2188	HTCC2089
New.ReferenceOTU2012	Bacteria	Chloroflexi	Anaerolineae	Caldilineales	Caldilineaceae
New.ReferenceOTU2013	Bacteria	Proteobacteria	Alphaproteobacteria	Rhodobacterales	Rhodobacteraceae
New.ReferenceOTU2016	Bacteria	Actinobacteria	Acidimicrobiia	Acidimicrobiales	TK06
New.ReferenceOTU2233	Bacteria	Proteobacteria	Gammaproteobacteria	Alteromonadales	OM60
New.ReferenceOTU2235	Bacteria	Proteobacteria	Alphaproteobacteria
New.ReferenceOTU1925	Bacteria	Chloroflexi	Anaerolineae	SBR1031	A4b
New.ReferenceOTU1929	Bacteria	Chloroflexi	Anaerolineae	SBR1031	A4b
New.ReferenceOTU602	Bacteria	Actinobacteria	Acidimicrobiia	Acidimicrobiales	koll13
New.ReferenceOTU603	Bacteria	Gemmatimonadetes	Gemm-2
New.ReferenceOTU1787	Bacteria	PAUC34f
New.ReferenceOTU1786	Bacteria	Acidobacteria	Sva0725	Sva0725
New.ReferenceOTU1784	Bacteria	Acidobacteria	Acidobacteria-6	iii1-15
New.ReferenceOTU1251	Bacteria	Proteobacteria	Deltaproteobacteria	Spirobacillales
New.ReferenceOTU1250	Bacteria	Cyanobacteria	Chloroplast	Stramenopiles
New.ReferenceOTU1252	Bacteria	Proteobacteria	Gammaproteobacteria	HTCC2188	HTCC2089
New.ReferenceOTU1258	Bacteria	Bacteroidetes	[Rhodothermi]	[Rhodothermales]	Rhodothermaceae
New.ReferenceOTU1659	Bacteria	Proteobacteria	Gammaproteobacteria	HTCC2188	HTCC2089
New.ReferenceOTU1653	Bacteria	Chloroflexi	SAR202
New.ReferenceOTU1435	Bacteria	Actinobacteria	Acidimicrobiia	Acidimicrobiales	TK06
New.ReferenceOTU1434	Bacteria	Gemmatimonadetes	Gemm-2
New.ReferenceOTU1437	Bacteria	Proteobacteria	Gammaproteobacteria	Thiohalorhabdales
New.ReferenceOTU1439	Bacteria	Acidobacteria	Sva0725	Sva0725
New.ReferenceOTU738	Bacteria	Acidobacteria	Acidobacteria-6	BPC015
New.ReferenceOTU730	Bacteria	Actinobacteria	Acidimicrobiia	Acidimicrobiales	koll13
New.ReferenceOTU735	Bacteria	Actinobacteria	Acidimicrobiia	Acidimicrobiales	koll13
New.ReferenceOTU737	Bacteria	Proteobacteria	Gammaproteobacteria	Chromatiales
New.ReferenceOTU1327	Bacteria	Proteobacteria	Gammaproteobacteria	Oceanospirillales	Halomonadaceae	Candidatus Portiera
New.ReferenceOTU2301	Bacteria	Proteobacteria	Alphaproteobacteria
New.ReferenceOTU131	Bacteria	Acidobacteria	Sva0725	Sva0725
New.ReferenceOTU136	Bacteria	Proteobacteria	Alphaproteobacteria
New.ReferenceOTU137	Bacteria	Bacteroidetes	[Rhodothermi]	[Rhodothermales]	Rhodothermaceae
New.ReferenceOTU2225	Bacteria	Cyanobacteria	Chloroplast	Rhodophyta
New.ReferenceOTU957	Bacteria	Acidobacteria	Sva0725	Sva0725
New.ReferenceOTU951	Bacteria	Bacteroidetes	[Rhodothermi]	[Rhodothermales]	Rhodothermaceae
New.ReferenceOTU2005	Bacteria	Proteobacteria	Alphaproteobacteria	Rhodobacterales	Rhodobacteraceae
New.ReferenceOTU2004	Bacteria	Bacteroidetes	Flavobacteriia	Flavobacteriales	Flavobacteriaceae	Flavobacterium
New.ReferenceOTU2007	Bacteria	Proteobacteria	Gammaproteobacteria	Chromatiales
New.ReferenceOTU2003	Bacteria	Gemmatimonadetes	Gemm-2
New.ReferenceOTU1917	Bacteria	Proteobacteria	Gammaproteobacteria	Oceanospirillales	Endozoicimonaceae
New.ReferenceOTU1915	Bacteria	Cyanobacteria	Chloroplast	Streptophyta
New.ReferenceOTU1918	Bacteria	Bacteroidetes	[Saprospirae]	[Saprospirales]	Saprospiraceae
New.ReferenceOTU1919	Bacteria	Bacteroidetes	[Rhodothermi]	[Rhodothermales]	Rhodothermaceae
New.ReferenceOTU635	Bacteria	Proteobacteria	Gammaproteobacteria	Thiotrichales	Piscirickettsiaceae
New.ReferenceOTU1226	Bacteria	Actinobacteria	Acidimicrobiia	Acidimicrobiales	TK06
New.ReferenceOTU1228	Bacteria	Chloroflexi	Anaerolineae	Caldilineales	Caldilineaceae
New.ReferenceOTU1139	Bacteria	Gemmatimonadetes	Gemm-2
New.ReferenceOTU1134	Bacteria	Actinobacteria	Acidimicrobiia	Acidimicrobiales	koll13
New.ReferenceOTU1130	Bacteria	Actinobacteria	Acidimicrobiia	Acidimicrobiales	wb1_P06
New.ReferenceOTU1133	Bacteria	Actinobacteria	Acidimicrobiia	Acidimicrobiales	wb1_P06
New.ReferenceOTU705	Bacteria	Bacteroidetes	[Rhodothermi]	[Rhodothermales]	Rhodothermaceae
New.ReferenceOTU707	Bacteria	Proteobacteria	Gammaproteobacteria	Oceanospirillales	Endozoicimonaceae
New.ReferenceOTU1356	Bacteria	Acidobacteria	Acidobacteria-6	BPC015
New.ReferenceOTU1508	Bacteria	Chloroflexi	Anaerolineae	Caldilineales	Caldilineaceae
New.ReferenceOTU411	Bacteria	Bacteroidetes	[Rhodothermi]	[Rhodothermales]	Rhodothermaceae
New.ReferenceOTU414	Bacteria	Acidobacteria	Sva0725	Sva0725
New.ReferenceOTU417	Bacteria	Chloroflexi	SAR202
New.ReferenceOTU2250	Bacteria	Poribacteria
New.ReferenceOTU2252	Bacteria	Proteobacteria	Gammaproteobacteria	Thiotrichales	Piscirickettsiaceae
New.ReferenceOTU891	Bacteria	Cyanobacteria	Chloroplast	Stramenopiles
New.ReferenceOTU565	Bacteria	Proteobacteria	Alphaproteobacteria
New.ReferenceOTU564	Bacteria	Proteobacteria	Alphaproteobacteria	Rickettsiales
New.ReferenceOTU566	Bacteria	Gemmatimonadetes	Gemm-4
New.ReferenceOTU459	Bacteria	Proteobacteria	Gammaproteobacteria	Alteromonadales	HTCC2188	HTCC
New.ReferenceOTU297	Bacteria	Actinobacteria	Acidimicrobiia	Acidimicrobiales	TK06
New.ReferenceOTU2105	Bacteria	Proteobacteria	Alphaproteobacteria	Rhodospirillales	Rhodospirillaceae
New.ReferenceOTU2107	Bacteria	Chloroflexi	SAR202
New.ReferenceOTU499	Bacteria	Acidobacteria	Acidobacteria-6	iii1-15
New.ReferenceOTU624	Bacteria	Gemmatimonadetes	Gemm-2
New.ReferenceOTU1232	Bacteria	Proteobacteria	Gammaproteobacteria	Thiotrichales	Piscirickettsiaceae
New.ReferenceOTU1235	Bacteria	Bacteroidetes	[Rhodothermi]	[Rhodothermales]	Rhodothermaceae
New.ReferenceOTU1234	Bacteria	Bacteroidetes	[Rhodothermi]	[Rhodothermales]	Rhodothermaceae
New.ReferenceOTU1238	Bacteria	Actinobacteria	Acidimicrobiia	Acidimicrobiales	wb1_P06
New.ReferenceOTU1126	Bacteria	Proteobacteria	Alphaproteobacteria	Rhodospirillales	Rhodospirillaceae
New.ReferenceOTU716	Bacteria	Acidobacteria	Sva0725	Sva0725
New.ReferenceOTU1129	Bacteria	Proteobacteria	Gammaproteobacteria	Alteromonadales	HTCC2188	HTCC
New.ReferenceOTU1045	Bacteria	Bacteroidetes	[Rhodothermi]	[Rhodothermales]	Rhodothermaceae
New.ReferenceOTU1342	Bacteria	Acidobacteria	Sva0725	Sva0725
New.ReferenceOTU1341	Bacteria	Proteobacteria	Alphaproteobacteria	Rhodobacterales	Rhodobacteraceae
New.ReferenceOTU1347	Bacteria	Proteobacteria	Gammaproteobacteria	Thiotrichales	Piscirickettsiaceae
New.ReferenceOTU396	Bacteria	Proteobacteria	Alphaproteobacteria	Rickettsiales
New.ReferenceOTU392	Bacteria	Proteobacteria	Alphaproteobacteria	Rhodospirillales	Rhodospirillaceae
New.ReferenceOTU390	Bacteria	Proteobacteria	Deltaproteobacteria	Syntrophobacterales	Syntrophobacteraceae
New.ReferenceOTU406	Bacteria	Acidobacteria	Acidobacteria-6	iii1-15
New.ReferenceOTU2247	Bacteria	Cyanobacteria	Chloroplast	Stramenopiles
New.ReferenceOTU2246	Bacteria	Proteobacteria	Alphaproteobacteria	Kiloniellales
New.ReferenceOTU2249	Bacteria	Proteobacteria	Gammaproteobacteria	Oceanospirillales	Endozoicimonaceae
New.ReferenceOTU572	Bacteria	Bacteroidetes	Flavobacteriia	Flavobacteriales
New.ReferenceOTU976	Bacteria	TM7	TM7-1
New.ReferenceOTU977	Bacteria	Bacteroidetes	[Rhodothermi]	[Rhodothermales]	Rhodothermaceae
New.ReferenceOTU979	Bacteria	Acidobacteria	Sva0725	Sva0725
New.ReferenceOTU885	Bacteria	Chloroflexi	SAR202
New.ReferenceOTU301	Bacteria	Proteobacteria	Gammaproteobacteria	Thiotrichales	Piscirickettsiaceae
New.ReferenceOTU300	Bacteria	Proteobacteria	Gammaproteobacteria	Chromatiales
New.ReferenceOTU303	Bacteria	Acidobacteria	Acidobacteria-6	iii1-15
New.ReferenceOTU650	Bacteria	Proteobacteria	Alphaproteobacteria	Rickettsiales	Pelagibacteraceae
New.ReferenceOTU2069	Bacteria	Proteobacteria	Deltaproteobacteria	Bdellovibrionales	Bdellovibrionaceae	Bdellovibrio
New.ReferenceOTU307	Bacteria	Actinobacteria	Acidimicrobiia	Acidimicrobiales	koll13
New.ReferenceOTU2063	Bacteria	Proteobacteria	Alphaproteobacteria	Rhodobacterales	Rhodobacteraceae
New.ReferenceOTU2067	Bacteria	Proteobacteria	Gammaproteobacteria	Chromatiales	Ectothiorhodospiraceae
New.ReferenceOTU2064	Bacteria	Bacteroidetes	[Rhodothermi]	[Rhodothermales]	Rhodothermaceae
New.ReferenceOTU2112	Bacteria	Cyanobacteria	Chloroplast	Chlorophyta	Mamiellaceae
New.ReferenceOTU1978	Bacteria	Chloroflexi	Anaerolineae	Caldilineales	Caldilineaceae
New.ReferenceOTU1970	Bacteria	Proteobacteria	Gammaproteobacteria	Oceanospirillales	Halomonadaceae	Candidatus Portiera
New.ReferenceOTU1971	Bacteria	Poribacteria
New.ReferenceOTU13	Bacteria	Proteobacteria	Gammaproteobacteria	Alteromonadales	HTCC2188	HTCC
New.ReferenceOTU10	Bacteria	Proteobacteria	Alphaproteobacteria	Rhodobacterales	Rhodobacteraceae	Loktanella
New.ReferenceOTU15	Bacteria	Acidobacteria	Sva0725	Sva0725
New.ReferenceOTU1801	Bacteria	Acidobacteria	Solibacteres	Solibacterales	PAUC26f
New.ReferenceOTU1803	Bacteria	Proteobacteria	Alphaproteobacteria
New.ReferenceOTU1758	Bacteria	Proteobacteria	Gammaproteobacteria	Oceanospirillales	Halomonadaceae	Candidatus Portiera
New.ReferenceOTU1759	Bacteria	Chloroflexi	SAR202
New.ReferenceOTU1754	Bacteria	Actinobacteria	Acidimicrobiia	Acidimicrobiales	TK06
New.ReferenceOTU1207	Bacteria	Actinobacteria	Acidimicrobiia	Acidimicrobiales	TK06
New.ReferenceOTU1756	Bacteria	Proteobacteria	Alphaproteobacteria	Rhodobacterales	Rhodobacteraceae
New.ReferenceOTU1757	Bacteria	Bacteroidetes	[Rhodothermi]	[Rhodothermales]	Rhodothermaceae
New.ReferenceOTU766	Bacteria	Bacteroidetes	[Rhodothermi]	[Rhodothermales]	Rhodothermaceae
New.ReferenceOTU1119	Bacteria	Gemmatimonadetes	Gemm-4
New.ReferenceOTU760	Bacteria	Chloroflexi	SAR202
New.ReferenceOTU1110	Bacteria	Acidobacteria	Acidobacteria-6	iii1-15
New.ReferenceOTU1111	Bacteria	Bacteroidetes	[Rhodothermi]	[Rhodothermales]	Rhodothermaceae
New.ReferenceOTU1117	Bacteria	Acidobacteria	Sva0725	Sva0725
New.ReferenceOTU1115	Bacteria	Proteobacteria	Alphaproteobacteria	Rickettsiales
New.ReferenceOTU1597	Bacteria	Proteobacteria	Alphaproteobacteria	Rhodobacterales	Rhodobacteraceae
New.ReferenceOTU404	Bacteria	Proteobacteria	Gammaproteobacteria	Alteromonadales	HTCC2188	HTCC
New.ReferenceOTU1590	Bacteria	Proteobacteria	Alphaproteobacteria
New.ReferenceOTU1591	Bacteria	Chloroflexi	SAR202
New.ReferenceOTU157	Bacteria	Chloroflexi	SAR202
New.ReferenceOTU402	Bacteria	Proteobacteria	Gammaproteobacteria	HTCC2188	HTCC2089
New.ReferenceOTU1577	Bacteria	Proteobacteria	Gammaproteobacteria	Oceanospirillales	Endozoicimonaceae
New.ReferenceOTU1578	Bacteria	Actinobacteria	Acidimicrobiia	Acidimicrobiales	wb1_P06
New.ReferenceOTU1579	Bacteria	Proteobacteria	Gammaproteobacteria	HTCC2188	HTCC2089
New.ReferenceOTU1374	Bacteria	Proteobacteria	Alphaproteobacteria
New.ReferenceOTU1375	Bacteria	Bacteroidetes	[Rhodothermi]	[Rhodothermales]	Rhodothermaceae
New.ReferenceOTU1371	Bacteria	Proteobacteria	Gammaproteobacteria	Chromatiales
New.ReferenceOTU361	Bacteria	Gemmatimonadetes	Gemm-4
New.ReferenceOTU364	Bacteria	Chloroflexi	SAR202
New.ReferenceOTU161	Bacteria	Chloroflexi	SAR202
New.ReferenceOTU160	Bacteria	Gemmatimonadetes	Gemm-2
New.ReferenceOTU164	Bacteria	Proteobacteria	Alphaproteobacteria	Rickettsiales
New.ReferenceOTU187	Bacteria	Actinobacteria	Acidimicrobiia	Acidimicrobiales
New.ReferenceOTU2277	Bacteria	Chloroflexi	SAR202
New.ReferenceOTU2270	Bacteria	Acidobacteria	Acidobacteria-6	iii1-15
New.ReferenceOTU502	Bacteria	Proteobacteria	Alphaproteobacteria	Kiloniellales
New.ReferenceOTU989	Bacteria	Gemmatimonadetes	Gemm-2
New.ReferenceOTU980	Bacteria	TM7	TM7-1
New.ReferenceOTU987	Bacteria	Actinobacteria	Acidimicrobiia	Acidimicrobiales	TK06
New.ReferenceOTU211	Bacteria	Chloroflexi	Anaerolineae	Caldilineales	Caldilineaceae
New.ReferenceOTU210	Bacteria	Proteobacteria	Gammaproteobacteria	Thiohalorhabdales
New.ReferenceOTU215	Bacteria	Bacteroidetes	Flavobacteriia	Flavobacteriales	Flavobacteriaceae
New.ReferenceOTU2	Bacteria	Gemmatimonadetes	Gemm-2
New.ReferenceOTU3	Bacteria	Proteobacteria	Gammaproteobacteria	Thiotrichales	Piscirickettsiaceae
New.ReferenceOTU2295	Bacteria	Gemmatimonadetes	Gemm-2
New.ReferenceOTU2290	Bacteria	Proteobacteria	Deltaproteobacteria	Bdellovibrionales	Bdellovibrionaceae	Bdellovibrio
New.ReferenceOTU2293	Bacteria	Proteobacteria	Gammaproteobacteria	Oceanospirillales	HOC21
New.ReferenceOTU2123	Bacteria	Proteobacteria	Gammaproteobacteria	Thiotrichales	Piscirickettsiaceae
New.ReferenceOTU2126	Bacteria	Acidobacteria	Acidobacteria-6	iii1-15
New.ReferenceOTU1624	Bacteria	Chloroflexi	SAR202
New.ReferenceOTU1625	Bacteria	Proteobacteria	Alphaproteobacteria	Rhodobacterales	Rhodobacteraceae
New.ReferenceOTU1154	Bacteria	Bacteroidetes	[Rhodothermi]	[Rhodothermales]	Rhodothermaceae
New.ReferenceOTU1963	Bacteria	Proteobacteria	Gammaproteobacteria	Thiotrichales	Piscirickettsiaceae
New.ReferenceOTU1966	Bacteria	Proteobacteria	Betaproteobacteria	EC94
New.ReferenceOTU1965	Bacteria	Bacteroidetes	Flavobacteriia	Flavobacteriales	Flavobacteriaceae
New.ReferenceOTU1623	Bacteria	Acidobacteria	Solibacteres	Solibacterales	PAUC26f
New.ReferenceOTU1815	Bacteria	Actinobacteria	Acidimicrobiia	Acidimicrobiales	TK06
New.ReferenceOTU1810	Bacteria	Proteobacteria	Alphaproteobacteria	Rhodospirillales	Rhodospirillaceae
New.ReferenceOTU1819	Bacteria	Bacteroidetes	Cytophagia	Cytophagales	Flammeovirgaceae	Reichenbachiella
New.ReferenceOTU1818	Bacteria	TM7	TM7-1
New.ReferenceOTU1219	Bacteria	Cyanobacteria	Chloroplast	Stramenopiles
New.ReferenceOTU1218	Bacteria	Bacteroidetes	[Rhodothermi]	[Rhodothermales]	Rhodothermaceae
New.ReferenceOTU1744	Bacteria	Chloroflexi	SAR202
New.ReferenceOTU771	Bacteria	Proteobacteria	Alphaproteobacteria	Rickettsiales	Pelagibacteraceae
New.ReferenceOTU1104	Bacteria	Actinobacteria	Acidimicrobiia	Acidimicrobiales	TK06
New.ReferenceOTU1109	Bacteria	Proteobacteria	Deltaproteobacteria	Bdellovibrionales	Bacteriovoracaceae
New.ReferenceOTU1581	Bacteria	Gemmatimonadetes	Gemm-2
New.ReferenceOTU1580	Bacteria	Poribacteria
New.ReferenceOTU1585	Bacteria	Proteobacteria	Alphaproteobacteria	Rickettsiales	Pelagibacteraceae
New.ReferenceOTU1584	Bacteria	Chloroflexi	SAR202
New.ReferenceOTU1586	Bacteria	Proteobacteria	Alphaproteobacteria	Rhodospirillales	Rhodospirillaceae
New.ReferenceOTU1566	Bacteria	Actinobacteria	Acidimicrobiia	Acidimicrobiales	wb1_P06
New.ReferenceOTU1564	Bacteria	Actinobacteria	Acidimicrobiia	Acidimicrobiales	TK06
New.ReferenceOTU1563	Bacteria	Proteobacteria	Gammaproteobacteria	HTCC2188
New.ReferenceOTU1361	Bacteria	TM7	TM7-1
New.ReferenceOTU1366	Bacteria	Poribacteria
New.ReferenceOTU370	Bacteria	Proteobacteria	Alphaproteobacteria	BD7-3
New.ReferenceOTU372	Bacteria	Proteobacteria	Alphaproteobacteria	Rickettsiales
New.ReferenceOTU377	Bacteria	Proteobacteria	Alphaproteobacteria	Rhodobacterales	Rhodobacteraceae
New.ReferenceOTU175	Bacteria	Acidobacteria	Sva0725	Sva0725
New.ReferenceOTU171	Bacteria	Acidobacteria	Solibacteres	Solibacterales	PAUC26f
New.ReferenceOTU1021	Bacteria	Proteobacteria	Alphaproteobacteria
New.ReferenceOTU1026	Bacteria	Proteobacteria	Alphaproteobacteria
New.ReferenceOTU194	Bacteria	Cyanobacteria	Synechococcophycideae	Synechococcales	Synechococcaceae	Synechococcus
New.ReferenceOTU2261	Bacteria	Chloroflexi	Anaerolineae	SBR1031	A4b
New.ReferenceOTU2260	Bacteria	Proteobacteria	Alphaproteobacteria
New.ReferenceOTU2262	Bacteria	Proteobacteria	Alphaproteobacteria	Rickettsiales
New.ReferenceOTU518	Bacteria	Chloroflexi	SAR202
New.ReferenceOTU510	Bacteria	Actinobacteria	Acidimicrobiia	Acidimicrobiales	wb1_P06
New.ReferenceOTU200	Bacteria	Proteobacteria	Gammaproteobacteria	Alteromonadales	HTCC2188	HTCC
New.ReferenceOTU201	Bacteria	Proteobacteria	Alphaproteobacteria	Rickettsiales
New.ReferenceOTU2042	Bacteria	Proteobacteria	Alphaproteobacteria	Rhodobacterales	Rhodobacteraceae
New.ReferenceOTU2287	Bacteria	Proteobacteria	Alphaproteobacteria	Rhodospirillales	Rhodospirillaceae
New.ReferenceOTU2282	Bacteria	Bacteroidetes	[Rhodothermi]	[Rhodothermales]	Rhodothermaceae
New.ReferenceOTU2135	Bacteria	Proteobacteria	Gammaproteobacteria
New.ReferenceOTU2134	Bacteria	Gemmatimonadetes	Gemm-2
New.ReferenceOTU1957	Bacteria	Proteobacteria	Alphaproteobacteria	Kiloniellales
New.ReferenceOTU1955	Bacteria	Poribacteria
New.ReferenceOTU1950	Bacteria	Acidobacteria	Holophagae	Holophagales
New.ReferenceOTU39	Bacteria	Actinobacteria	Acidimicrobiia	Acidimicrobiales	TK06
New.ReferenceOTU35	Bacteria	Poribacteria
New.ReferenceOTU33	Bacteria	Actinobacteria	Acidimicrobiia	Acidimicrobiales	wb1_P06
New.ReferenceOTU1820	Bacteria	Actinobacteria	Acidimicrobiia	Acidimicrobiales	TK06
New.ReferenceOTU1828	Bacteria	Gemmatimonadetes	Gemm-4
New.ReferenceOTU1779	Bacteria	Bacteroidetes	[Rhodothermi]	[Rhodothermales]	Rhodothermaceae
New.ReferenceOTU1770	Bacteria	Acidobacteria	Sva0725	Sva0725
New.ReferenceOTU748	Bacteria	Chloroflexi	TK17	mle1-48
New.ReferenceOTU745	Bacteria	Actinobacteria	Acidimicrobiia	Acidimicrobiales	koll13
New.ReferenceOTU1170	Bacteria	Chloroflexi	Anaerolineae	Caldilineales	Caldilineaceae
New.ReferenceOTU1177	Bacteria	Acidobacteria	Sva0725	Sva0725
New.ReferenceOTU1178	Bacteria	Actinobacteria	Acidimicrobiia	Acidimicrobiales	TK06
New.ReferenceOTU1553	Bacteria	Acidobacteria	Acidobacteria-6	iii1-15
New.ReferenceOTU1550	Bacteria	Acidobacteria	Sva0725	Sva0725
New.ReferenceOTU1005	Bacteria	Proteobacteria	Alphaproteobacteria
New.ReferenceOTU1001	Bacteria	Gemmatimonadetes	Gemm-2
New.ReferenceOTU1003	Bacteria	Gemmatimonadetes	Gemm-2
New.ReferenceOTU1398	Bacteria	Chloroflexi	SAR202
New.ReferenceOTU1399	Bacteria	Proteobacteria	Gammaproteobacteria	Alteromonadales	HTCC2188	HTCC
New.ReferenceOTU1395	Bacteria	Bacteroidetes	[Rhodothermi]	[Rhodothermales]	Rhodothermaceae
New.ReferenceOTU1393	Bacteria	Gemmatimonadetes	Gemm-4
New.ReferenceOTU1481	Bacteria	Acidobacteria	Sva0725	Sva0725
New.ReferenceOTU1485	Bacteria	Actinobacteria	Acidimicrobiia	Acidimicrobiales	TK06
New.ReferenceOTU342	Bacteria	Gemmatimonadetes	Gemm-2
New.ReferenceOTU231	Bacteria	Chloroflexi	SAR202
New.ReferenceOTU230	Bacteria	Gemmatimonadetes	Gemm-2
New.ReferenceOTU641	Bacteria	Actinobacteria	Acidimicrobiia	Acidimicrobiales	TK06
New.ReferenceOTU2144	Bacteria	Acidobacteria	Acidobacteria-6	iii1-15
New.ReferenceOTU2145	Bacteria	Cyanobacteria	Chloroplast	Stramenopiles
New.ReferenceOTU645	Bacteria	Proteobacteria	Betaproteobacteria	Burkholderiales	Comamonadaceae
New.ReferenceOTU665	Bacteria	Proteobacteria	Alphaproteobacteria	Rickettsiales
New.ReferenceOTU1941	Bacteria	Actinobacteria	Acidimicrobiia	Acidimicrobiales
New.ReferenceOTU1943	Bacteria	Actinobacteria	Acidimicrobiia	Acidimicrobiales	wb1_P06
New.ReferenceOTU1944	Bacteria	Chloroflexi	SAR202
New.ReferenceOTU1947	Bacteria	Proteobacteria	Gammaproteobacteria	Chromatiales
New.ReferenceOTU1948	Bacteria	Gemmatimonadetes	Gemm-2
New.ReferenceOTU22	Bacteria	Proteobacteria	Alphaproteobacteria	Kiloniellales
New.ReferenceOTU20	Bacteria	Chloroflexi	SAR202
New.ReferenceOTU28	Bacteria	Gemmatimonadetes	Gemm-2
New.ReferenceOTU1835	Bacteria	Proteobacteria	Gammaproteobacteria
New.ReferenceOTU1832	Bacteria	Actinobacteria	Acidimicrobiia	Acidimicrobiales	koll13
New.ReferenceOTU759	Bacteria	Gemmatimonadetes	Gemm-2
New.ReferenceOTU1166	Bacteria	Proteobacteria	Gammaproteobacteria	Thiotrichales	Piscirickettsiaceae
New.ReferenceOTU1761	Bacteria	Chloroflexi	SAR202
New.ReferenceOTU1544	Bacteria	Proteobacteria	Gammaproteobacteria	Chromatiales	Ectothiorhodospiraceae
New.ReferenceOTU1547	Bacteria	Actinobacteria	Acidimicrobiia	Acidimicrobiales
New.ReferenceOTU1542	Bacteria	Proteobacteria	Deltaproteobacteria	Spirobacillales
New.ReferenceOTU1389	Bacteria	Actinobacteria	Acidimicrobiia	Acidimicrobiales
New.ReferenceOTU958	Bacteria	Chloroflexi	SAR202
New.ReferenceOTU1382	Bacteria	Chloroflexi	SAR202
New.ReferenceOTU1492	Bacteria	Proteobacteria	Gammaproteobacteria	Oceanospirillales
New.ReferenceOTU1490	Bacteria	Bacteroidetes	[Rhodothermi]	[Rhodothermales]	Rhodothermaceae
New.ReferenceOTU689	Bacteria	Proteobacteria	Deltaproteobacteria	Bdellovibrionales	Bdellovibrionaceae	Bdellovibrio
New.ReferenceOTU1498	Bacteria	Proteobacteria	Alphaproteobacteria
New.ReferenceOTU680	Bacteria	Bacteroidetes	[Rhodothermi]	[Rhodothermales]	Rhodothermaceae
New.ReferenceOTU352	Bacteria	Chloroflexi	SAR202
New.ReferenceOTU351	Bacteria	Chloroflexi	SAR202
New.ReferenceOTU354	Bacteria	Actinobacteria	Acidimicrobiia	Acidimicrobiales	wb1_P06
New.ReferenceOTU355	Bacteria	Proteobacteria	Alphaproteobacteria	Rhodospirillales	Rhodospirillaceae
New.ReferenceOTU2095	Bacteria	Proteobacteria	Alphaproteobacteria
New.ReferenceOTU535	Bacteria	Chloroflexi	SAR202
New.ReferenceOTU532	Bacteria	AncK6
New.ReferenceOTU530	Bacteria	Gemmatimonadetes	Gemm-2
New.ReferenceOTU531	Bacteria	Proteobacteria	Alphaproteobacteria
New.ReferenceOTU539	Bacteria	Actinobacteria	Acidimicrobiia	Acidimicrobiales
New.ReferenceOTU220	Bacteria	Actinobacteria	Acidimicrobiia	Acidimicrobiales	TK06
New.ReferenceOTU226	Bacteria	Bacteroidetes	[Rhodothermi]	[Rhodothermales]	Rhodothermaceae
New.ReferenceOTU1696	Bacteria	Actinobacteria	Acidimicrobiia	Acidimicrobiales	wb1_P06
New.ReferenceOTU824	Bacteria	Proteobacteria	Alphaproteobacteria
New.ReferenceOTU825	Bacteria	Proteobacteria	Gammaproteobacteria	Alteromonadales	HTCC2188	HTCC
New.ReferenceOTU827	Bacteria	Actinobacteria	Acidimicrobiia	Acidimicrobiales	OCS155
New.ReferenceOTU1416	Bacteria	Acidobacteria	Sva0725	Sva0725
New.ReferenceOTU2153	Bacteria	Actinobacteria	Acidimicrobiia	Acidimicrobiales	wb1_P06
New.ReferenceOTU2156	Bacteria	Proteobacteria	Alphaproteobacteria	Rhodobacterales	Rhodobacteraceae
New.ReferenceOTU54	Bacteria	Bacteroidetes	[Rhodothermi]	[Rhodothermales]	Rhodothermaceae
New.ReferenceOTU52	Bacteria	Proteobacteria	Gammaproteobacteria	Chromatiales
New.ReferenceOTU1848	Bacteria	Bacteroidetes	[Rhodothermi]	[Rhodothermales]	Rhodothermaceae
New.ReferenceOTU1849	Bacteria	Chloroflexi	SAR202
New.ReferenceOTU1710	Bacteria	Bacteroidetes	[Rhodothermi]	[Rhodothermales]	Rhodothermaceae
New.ReferenceOTU1711	Bacteria	Bacteroidetes	Flavobacteriia	Flavobacteriales	Flavobacteriaceae	Flavobacterium
New.ReferenceOTU1717	Bacteria	Actinobacteria	Acidimicrobiia	Acidimicrobiales	TK06
New.ReferenceOTU1718	Bacteria	Chloroflexi	SAR202
New.ReferenceOTU1028	Bacteria	Chloroflexi	Anaerolineae	Caldilineales	Caldilineaceae
New.ReferenceOTU1029	Bacteria	Proteobacteria	Alphaproteobacteria
New.ReferenceOTU1532	Bacteria	Proteobacteria	Alphaproteobacteria	Rhizobiales	Phyllobacteriaceae
New.ReferenceOTU1537	Bacteria	Proteobacteria	Deltaproteobacteria	Spirobacillales
New.ReferenceOTU322	Bacteria	Chloroflexi	SAR202
New.ReferenceOTU329	Bacteria	Bacteroidetes	Flavobacteriia	Flavobacteriales	Cryomorphaceae
New.ReferenceOTU1444	Bacteria	Chloroflexi	Anaerolineae	Caldilineales	Caldilineaceae
New.ReferenceOTU1440	Bacteria	Poribacteria
New.ReferenceOTU784	Bacteria	Proteobacteria	Gammaproteobacteria	HTCC2188	HTCC2089
New.ReferenceOTU251	Bacteria	Chloroflexi	SAR202
New.ReferenceOTU442	Bacteria	Acidobacteria	Acidobacteria-6	iii1-15
New.ReferenceOTU112	Bacteria	SBR1093	A712011
New.ReferenceOTU113	Bacteria	Actinobacteria	Acidimicrobiia	Acidimicrobiales
New.ReferenceOTU446	Bacteria	Bacteroidetes	[Rhodothermi]	[Rhodothermales]	Rhodothermaceae
New.ReferenceOTU2164	Bacteria	Proteobacteria	Alphaproteobacteria
New.ReferenceOTU2161	Bacteria	Proteobacteria	Alphaproteobacteria	BD7-3
New.ReferenceOTU2169	Bacteria	Acidobacteria	Sva0725	Sva0725
New.ReferenceOTU287	Bacteria	Acidobacteria	Sva0725	Sva0725
New.ReferenceOTU43	Bacteria	Cyanobacteria	Chloroplast	Chlorophyta	Mamiellaceae
New.ReferenceOTU1859	Bacteria	Proteobacteria	Alphaproteobacteria	Rhodospirillales	Rhodospirillaceae
New.ReferenceOTU843	Bacteria	Acidobacteria	Sva0725	Sva0725
New.ReferenceOTU1148	Bacteria	Bacteroidetes	[Rhodothermi]	[Rhodothermales]	Rhodothermaceae
New.ReferenceOTU1638	Bacteria	Actinobacteria	Acidimicrobiia	Acidimicrobiales	TK06
New.ReferenceOTU1636	Bacteria	Acidobacteria	Sva0725	Sva0725
New.ReferenceOTU1147	Bacteria	Actinobacteria	Acidimicrobiia	Acidimicrobiales
New.ReferenceOTU1057	Bacteria	Proteobacteria	Alphaproteobacteria	Rickettsiales
New.ReferenceOTU1528	Bacteria	Acidobacteria	Solibacteres	Solibacterales	PAUC26f
New.ReferenceOTU1523	Bacteria	Poribacteria
New.ReferenceOTU1525	Bacteria	Verrucomicrobia	Verrucomicrobiae	Verrucomicrobiales	Verrucomicrobiaceae
New.ReferenceOTU1032	Bacteria	Chloroflexi	Anaerolineae	SBR1031	A4b
New.ReferenceOTU1038	Bacteria	Actinobacteria	Acidimicrobiia	Acidimicrobiales	koll13
New.ReferenceOTU334	Bacteria	Acidobacteria	Acidobacteria-6	iii1-15
New.ReferenceOTU335	Bacteria	Bacteroidetes	[Rhodothermi]	[Rhodothermales]	Rhodothermaceae
New.ReferenceOTU337	Bacteria	Chloroflexi	TK17	TK18
New.ReferenceOTU331	Bacteria	Proteobacteria	Alphaproteobacteria	Rickettsiales
New.ReferenceOTU332	Bacteria	Bacteroidetes	[Rhodothermi]	[Rhodothermales]	Rhodothermaceae
New.ReferenceOTU333	Bacteria	Gemmatimonadetes	Gemm-4
New.ReferenceOTU1457	Bacteria	Chloroflexi	Anaerolineae	SBR1031	A4b
New.ReferenceOTU1451	Bacteria	Chloroflexi	SAR202
New.ReferenceOTU791	Bacteria	Bacteroidetes	Flavobacteriia	Flavobacteriales	Cryomorphaceae
New.ReferenceOTU796	Bacteria	PAUC34f
New.ReferenceOTU1593	Bacteria	Chloroflexi	Anaerolineae	SBR1031	A4b
New.ReferenceOTU249	Bacteria	Acidobacteria	Solibacteres	Solibacterales	PAUC26f
New.ReferenceOTU244	Bacteria	Actinobacteria	Acidimicrobiia	Acidimicrobiales	koll13
New.ReferenceOTU800	Bacteria	Proteobacteria	Gammaproteobacteria	Chromatiales
New.ReferenceOTU807	Bacteria	Proteobacteria	Alphaproteobacteria
New.ReferenceOTU2085	Bacteria	Bacteroidetes	[Rhodothermi]	[Rhodothermales]	Rhodothermaceae
New.ReferenceOTU2083	Bacteria	Proteobacteria	Betaproteobacteria	Burkholderiales	Oxalobacteraceae	Ralstonia
New.ReferenceOTU2089	Bacteria	Acidobacteria	Acidobacteria-6	iii1-15
New.ReferenceOTU644	Bacteria	Acidobacteria	Sva0725	Sva0725
New.ReferenceOTU2171	Bacteria	Chloroflexi	SAR202
New.ReferenceOTU2170	Bacteria	Chloroflexi	SAR202
New.ReferenceOTU2173	Bacteria	Actinobacteria	Acidimicrobiia	Acidimicrobiales	wb1_P06
New.ReferenceOTU2172	Bacteria	Bacteroidetes	[Rhodothermi]	[Rhodothermales]	Rhodothermaceae
New.ReferenceOTU2175	Bacteria	Acidobacteria	Sva0725	Sva0725
New.ReferenceOTU2176	Bacteria	Bacteroidetes	[Rhodothermi]	[Rhodothermales]	Rhodothermaceae
New.ReferenceOTU1993	Bacteria	Cyanobacteria	Chloroplast
New.ReferenceOTU1990	Bacteria	Bacteroidetes	[Rhodothermi]	[Rhodothermales]	Rhodothermaceae
New.ReferenceOTU1991	Bacteria	Chloroflexi	SAR202
New.ReferenceOTU1995	Bacteria	Gemmatimonadetes	Gemm-2
New.ReferenceOTU1865	Bacteria	Proteobacteria	Alphaproteobacteria
New.ReferenceOTU1020	Bacteria	Proteobacteria	Alphaproteobacteria
New.ReferenceOTU1602	Bacteria	Chloroflexi	TK17	TK18
New.ReferenceOTU1603	Bacteria	Chloroflexi	SAR202
New.ReferenceOTU1607	Bacteria	Chloroflexi	SAR202
New.ReferenceOTU1738	Bacteria	Acidobacteria	Acidobacteria-6	iii1-15
New.ReferenceOTU1734	Bacteria	Acidobacteria	Solibacteres	Solibacterales	PAUC26f
New.ReferenceOTU1732	Bacteria	Chloroflexi	SAR202
New.ReferenceOTU90	Bacteria	Actinobacteria	Acidimicrobiia	Acidimicrobiales	koll13
New.ReferenceOTU96	Bacteria	Chloroflexi	SAR202
New.ReferenceOTU97	Bacteria	Chloroflexi	SAR202
New.ReferenceOTU94	Bacteria	Acidobacteria	Acidobacteria-6	iii1-15
New.ReferenceOTU99	Bacteria	Proteobacteria	Alphaproteobacteria
New.ReferenceOTU1048	Bacteria	Proteobacteria	Betaproteobacteria	Burkholderiales	Oxalobacteraceae	Ralstonia
New.ReferenceOTU1519	Bacteria	Proteobacteria	Alphaproteobacteria	Rhodospirillales	Rhodospirillaceae
New.ReferenceOTU1024	Bacteria	Bacteroidetes	[Rhodothermi]	[Rhodothermales]	Rhodothermaceae
New.ReferenceOTU659	Bacteria	Chloroflexi	SAR202
New.ReferenceOTU302	Bacteria	Chloroflexi	SAR202
New.ReferenceOTU655	Bacteria	Chloroflexi	SAR202
New.ReferenceOTU1462	Bacteria	Acidobacteria	Acidobacteria-6	BPC015
New.ReferenceOTU1469	Bacteria	TM7	TM7-1
New.ReferenceOTU1192	Bacteria	Bacteroidetes	[Rhodothermi]	[Rhodothermales]	Rhodothermaceae
New.ReferenceOTU1197	Bacteria	Proteobacteria	Gammaproteobacteria	Thiotrichales	Piscirickettsiaceae
New.ReferenceOTU472	Bacteria	AncK6
New.ReferenceOTU271	Bacteria	Actinobacteria	Acidimicrobiia	Acidimicrobiales	koll13
New.ReferenceOTU273	Bacteria	Bacteroidetes	[Rhodothermi]	[Rhodothermales]	Rhodothermaceae
New.ReferenceOTU275	Bacteria	Proteobacteria	Alphaproteobacteria	Rhodobacterales	Rhodobacteraceae
New.ReferenceOTU276	Bacteria	Actinobacteria	Acidimicrobiia	Acidimicrobiales	wb1_P06
New.ReferenceOTU878	Bacteria	Proteobacteria	Deltaproteobacteria	Bdellovibrionales	Bdellovibrionaceae	Bdellovibrio
New.ReferenceOTU872	Bacteria	Acidobacteria	Sva0725	Sva0725
New.ReferenceOTU2274	Bacteria	Acidobacteria	Sva0725	Sva0725
New.ReferenceOTU903	Bacteria	Chloroflexi	Anaerolineae	SBR1031	A4b
New.ReferenceOTU904	Bacteria	Acidobacteria	Sva0725	Sva0725
New.ReferenceOTU2187	Bacteria	Chloroflexi	Anaerolineae	SBR1031	A4b
New.ReferenceOTU1980	Bacteria	Proteobacteria	Alphaproteobacteria
New.ReferenceOTU68	Bacteria	Actinobacteria	Acidimicrobiia	Acidimicrobiales	wb1_P06
New.ReferenceOTU1015	Bacteria	Actinobacteria	Acidimicrobiia	Acidimicrobiales	wb1_P06
New.ReferenceOTU89	Bacteria	Proteobacteria	Alphaproteobacteria
New.ReferenceOTU88	Bacteria	Proteobacteria	Alphaproteobacteria
New.ReferenceOTU1290	Bacteria	Acidobacteria	Sva0725	Sva0725
New.ReferenceOTU1292	Bacteria	Proteobacteria	Alphaproteobacteria	Rhodobacterales	Rhodobacteraceae
New.ReferenceOTU1295	Bacteria	Acidobacteria	Sva0725	Sva0725
New.ReferenceOTU1299	Bacteria	Proteobacteria	Alphaproteobacteria	Kiloniellales
New.ReferenceOTU480	Bacteria	Acidobacteria	Sva0725	Sva0725
New.ReferenceOTU1055	Bacteria	Proteobacteria	Alphaproteobacteria
New.ReferenceOTU1506	Bacteria	Cyanobacteria	Chloroplast	Stramenopiles
New.ReferenceOTU1687	Bacteria	Cyanobacteria	Chloroplast	Stramenopiles
New.ReferenceOTU1616	Bacteria	Proteobacteria	Alphaproteobacteria
New.ReferenceOTU649	Bacteria	Chloroflexi	SAR202
New.ReferenceOTU315	Bacteria	Actinobacteria	Acidimicrobiia	Acidimicrobiales	wb1_P06
New.ReferenceOTU1244	Bacteria	Actinobacteria	Acidimicrobiia	Acidimicrobiales	koll13
New.ReferenceOTU1184	Bacteria	Proteobacteria	Alphaproteobacteria
New.ReferenceOTU1186	Bacteria	Proteobacteria	Gammaproteobacteria	Oceanospirillales	Endozoicimonaceae
New.ReferenceOTU1181	Bacteria	Proteobacteria	Gammaproteobacteria	HTCC2188	HTCC2089
New.ReferenceOTU1182	Bacteria	Bacteroidetes	[Rhodothermi]	[Rhodothermales]	Rhodothermaceae
New.ReferenceOTU464	Bacteria	Acidobacteria	Sva0725	Sva0725
New.ReferenceOTU465	Bacteria	TM7	TM7-1
New.ReferenceOTU467	Bacteria	Bacteroidetes	[Rhodothermi]	[Rhodothermales]	Rhodothermaceae
New.ReferenceOTU469	Bacteria	Bacteroidetes	[Rhodothermi]	[Rhodothermales]	Rhodothermaceae
New.ReferenceOTU267	Bacteria	Actinobacteria	Acidimicrobiia	Acidimicrobiales	wb1_P06
New.ReferenceOTU260	Bacteria	Actinobacteria	Acidimicrobiia	Acidimicrobiales	TK06
New.ReferenceOTU867	Bacteria	Poribacteria
New.ReferenceOTU1153	Bacteria	Gemmatimonadetes	Gemm-2
New.CleanUp.ReferenceOTU1458	Bacteria	Proteobacteria	Alphaproteobacteria	Kiloniellales
New.CleanUp.ReferenceOTU1778	Bacteria	Proteobacteria	Gammaproteobacteria	Alteromonadales	[Chromatiaceae]	Rheinheimera
New.CleanUp.ReferenceOTU3410	Bacteria	Proteobacteria	Alphaproteobacteria	Rickettsiales
New.CleanUp.ReferenceOTU3743	Bacteria	Chloroflexi	SAR202
New.CleanUp.ReferenceOTU3917	Bacteria	Proteobacteria	Deltaproteobacteria	Syntrophobacterales	Syntrophobacteraceae
New.CleanUp.ReferenceOTU4342	Bacteria	Proteobacteria	Deltaproteobacteria	Bdellovibrionales	Bdellovibrionaceae	Bdellovibrio
New.CleanUp.ReferenceOTU4530	Bacteria	Proteobacteria	Gammaproteobacteria	Chromatiales	Ectothiorhodospiraceae
New.CleanUp.ReferenceOTU4698	Bacteria	Cyanobacteria	Synechococcophycideae	Synechococcales	Synechococcaceae
New.CleanUp.ReferenceOTU5830	Bacteria	Proteobacteria	Gammaproteobacteria	Alteromonadales	[Chromatiaceae]	Rheinheimera
New.CleanUp.ReferenceOTU6324	Bacteria	Proteobacteria	Gammaproteobacteria	Alteromonadales	OM60
New.CleanUp.ReferenceOTU7114	Bacteria	Chloroflexi	SAR202
New.CleanUp.ReferenceOTU7258	Bacteria	Proteobacteria	Gammaproteobacteria	Chromatiales
New.CleanUp.ReferenceOTU8277	Bacteria	Chloroflexi	SAR202
New.CleanUp.ReferenceOTU8849	Bacteria	TM7	TM7-1
New.CleanUp.ReferenceOTU8895	Bacteria	Proteobacteria	Gammaproteobacteria
New.CleanUp.ReferenceOTU9265	Bacteria	Proteobacteria	Alphaproteobacteria
New.CleanUp.ReferenceOTU9808	Bacteria	Proteobacteria	Alphaproteobacteria
New.CleanUp.ReferenceOTU9812	Bacteria	Proteobacteria	Gammaproteobacteria	Alteromonadales
New.CleanUp.ReferenceOTU9882	Bacteria	Proteobacteria	Deltaproteobacteria	Bdellovibrionales	Bdellovibrionaceae	Bdellovibrio
New.CleanUp.ReferenceOTU11015	Bacteria	Proteobacteria	Alphaproteobacteria	Rickettsiales
New.CleanUp.ReferenceOTU12620	Bacteria	Proteobacteria	Gammaproteobacteria	Alteromonadales	OM60
New.CleanUp.ReferenceOTU12753	Bacteria	Actinobacteria	Actinobacteria	Actinomycetales	Corynebacteriaceae	Corynebacterium
New.CleanUp.ReferenceOTU13045	Bacteria	Proteobacteria	Gammaproteobacteria	Chromatiales	Ectothiorhodospiraceae
New.CleanUp.ReferenceOTU13206	Bacteria	Proteobacteria	Gammaproteobacteria	Pseudomonadales	Moraxellaceae	Acinetobacter
New.CleanUp.ReferenceOTU13968	Bacteria	Chloroflexi	SAR202
New.CleanUp.ReferenceOTU13989	Bacteria	Proteobacteria	Alphaproteobacteria
New.CleanUp.ReferenceOTU14170	Bacteria	Chloroflexi	Anaerolineae	Caldilineales	Caldilineaceae
New.CleanUp.ReferenceOTU14574	Bacteria	Proteobacteria	Alphaproteobacteria
New.CleanUp.ReferenceOTU14796	Bacteria	Chloroflexi	SAR202
New.CleanUp.ReferenceOTU14947	Bacteria	Proteobacteria	Gammaproteobacteria	Xanthomonadales	Xanthomonadaceae	Luteibacter
New.CleanUp.ReferenceOTU14951	Bacteria	Proteobacteria	Alphaproteobacteria
New.CleanUp.ReferenceOTU15491	Bacteria	Proteobacteria	Alphaproteobacteria	Rhizobiales	Phyllobacteriaceae
New.CleanUp.ReferenceOTU16113	Bacteria	Chloroflexi	SAR202
New.CleanUp.ReferenceOTU16286	Bacteria	Proteobacteria	Alphaproteobacteria	Kiloniellales
New.CleanUp.ReferenceOTU16526	Bacteria	Chloroflexi	SAR202
New.CleanUp.ReferenceOTU18036	Bacteria	Proteobacteria	Alphaproteobacteria	Rhodospirillales	Rhodospirillaceae
New.CleanUp.ReferenceOTU18244	Bacteria	Proteobacteria	Alphaproteobacteria
New.CleanUp.ReferenceOTU18456	Bacteria	Cyanobacteria	4C0d-2	YS2
New.CleanUp.ReferenceOTU19051	Bacteria	Actinobacteria	Acidimicrobiia	Acidimicrobiales
New.CleanUp.ReferenceOTU20597	Bacteria	Proteobacteria	Alphaproteobacteria	Rhodospirillales	Rhodospirillaceae
New.CleanUp.ReferenceOTU20645	Bacteria	Firmicutes	Clostridia	Clostridiales
New.CleanUp.ReferenceOTU20693	Bacteria	Proteobacteria	Alphaproteobacteria
New.CleanUp.ReferenceOTU20973	Bacteria	Proteobacteria	Gammaproteobacteria	Oceanospirillales	Endozoicimonaceae
New.CleanUp.ReferenceOTU22001	Bacteria	Poribacteria
New.CleanUp.ReferenceOTU22160	Bacteria	Proteobacteria	Alphaproteobacteria	Rhodospirillales	Rhodospirillaceae
New.CleanUp.ReferenceOTU22218	Bacteria	Proteobacteria	Gammaproteobacteria	Alteromonadales
New.CleanUp.ReferenceOTU22991	Bacteria	Nitrospirae	Nitrospira	Nitrospirales	Nitrospiraceae
New.CleanUp.ReferenceOTU23003	Bacteria	Chloroflexi	TK17	TK18
New.CleanUp.ReferenceOTU24931	Bacteria	Proteobacteria	Gammaproteobacteria
New.CleanUp.ReferenceOTU25664	Bacteria	Cyanobacteria	Chloroplast	Chlorophyta	Ulvophyceae
New.CleanUp.ReferenceOTU25871	Bacteria	Bacteroidetes	[Saprospirae]	[Saprospirales]	Saprospiraceae
New.CleanUp.ReferenceOTU26264	Bacteria	Chloroflexi	SAR202
New.CleanUp.ReferenceOTU26807	Bacteria	Proteobacteria	Alphaproteobacteria	Rhodobacterales	Rhodobacteraceae
New.CleanUp.ReferenceOTU26980	Bacteria	Proteobacteria	Gammaproteobacteria	[Marinicellales]	[Marinicellaceae]	Marinicella
New.CleanUp.ReferenceOTU27373	Bacteria	Proteobacteria	Deltaproteobacteria	Bdellovibrionales	Bacteriovoracaceae	Bacteriovorax
New.CleanUp.ReferenceOTU27418	Bacteria	Proteobacteria	Alphaproteobacteria	Kiloniellales
New.CleanUp.ReferenceOTU28321	Bacteria	Proteobacteria	Alphaproteobacteria	Rickettsiales
New.CleanUp.ReferenceOTU29310	Bacteria	Planctomycetes	Phycisphaerae	Phycisphaerales	Phycisphaeraceae
New.CleanUp.ReferenceOTU29859	Bacteria	Acidobacteria	Sva0725	Sva0725
New.CleanUp.ReferenceOTU30415	Bacteria	Proteobacteria	Alphaproteobacteria	Rhodobacterales	Rhodobacteraceae
New.CleanUp.ReferenceOTU30819	Bacteria	Acidobacteria	Sva0725	Sva0725
New.CleanUp.ReferenceOTU31302	Bacteria	Acidobacteria	BPC102	B110
New.CleanUp.ReferenceOTU31511	Bacteria	Proteobacteria	Alphaproteobacteria	Rhodospirillales	Rhodospirillaceae
New.CleanUp.ReferenceOTU32356	Bacteria	Proteobacteria	Gammaproteobacteria	Chromatiales
New.CleanUp.ReferenceOTU32645	Bacteria	Proteobacteria	Alphaproteobacteria
New.CleanUp.ReferenceOTU33509	Bacteria	Proteobacteria	Alphaproteobacteria
New.CleanUp.ReferenceOTU34196	Bacteria	Proteobacteria	Alphaproteobacteria	Kiloniellales
New.CleanUp.ReferenceOTU34684	Bacteria	Proteobacteria	Alphaproteobacteria	Rhodospirillales	Rhodospirillaceae	Rhodovibrio
New.CleanUp.ReferenceOTU35503	Bacteria	Poribacteria
New.CleanUp.ReferenceOTU37245	Bacteria	Proteobacteria	Betaproteobacteria	Burkholderiales	Oxalobacteraceae
New.CleanUp.ReferenceOTU37943	Bacteria	Poribacteria
New.CleanUp.ReferenceOTU37951	Bacteria	Bacteroidetes	[Saprospirae]	[Saprospirales]	Chitinophagaceae
New.CleanUp.ReferenceOTU37970	Bacteria	Proteobacteria	Alphaproteobacteria
New.CleanUp.ReferenceOTU38284	Bacteria	Proteobacteria	Alphaproteobacteria
New.CleanUp.ReferenceOTU38828	Bacteria	Chloroflexi	Anaerolineae	Caldilineales	Caldilineaceae
New.CleanUp.ReferenceOTU40258	Bacteria	Proteobacteria	Deltaproteobacteria	Bdellovibrionales	Bdellovibrionaceae	Bdellovibrio
New.CleanUp.ReferenceOTU40520	Bacteria	Proteobacteria	Alphaproteobacteria
New.CleanUp.ReferenceOTU41247	Bacteria	Bacteroidetes	Cytophagia	Cytophagales	Flammeovirgaceae
New.CleanUp.ReferenceOTU41863	Bacteria	Proteobacteria	Alphaproteobacteria	Rhodospirillales	Rhodospirillaceae
New.CleanUp.ReferenceOTU42076	Bacteria	Chloroflexi	SAR202
New.CleanUp.ReferenceOTU42571	Bacteria	Actinobacteria	Actinobacteria	Actinomycetales	Cellulomonadaceae	Cellulomonas
New.CleanUp.ReferenceOTU42599	Bacteria	Proteobacteria	Alphaproteobacteria
New.CleanUp.ReferenceOTU42849	Bacteria	Proteobacteria	Alphaproteobacteria	Rickettsiales
New.CleanUp.ReferenceOTU42895	Bacteria	Proteobacteria	Alphaproteobacteria
New.CleanUp.ReferenceOTU43262	Bacteria	Proteobacteria	Alphaproteobacteria
New.CleanUp.ReferenceOTU43297	Bacteria	Proteobacteria	Alphaproteobacteria
New.CleanUp.ReferenceOTU43666	Bacteria	Proteobacteria	Alphaproteobacteria	Rhizobiales	Hyphomicrobiaceae
New.CleanUp.ReferenceOTU43763	Bacteria	Proteobacteria	Epsilonproteobacteria	Campylobacterales	Campylobacteraceae	Arcobacter
New.CleanUp.ReferenceOTU43974	Bacteria	Proteobacteria	Alphaproteobacteria	Rhodobacterales	Rhodobacteraceae
New.CleanUp.ReferenceOTU43991	Bacteria	Chloroflexi	SAR202
New.CleanUp.ReferenceOTU44702	Bacteria	Actinobacteria	Acidimicrobiia	Acidimicrobiales
New.CleanUp.ReferenceOTU44895	Bacteria	Proteobacteria	Gammaproteobacteria	Legionellales
New.CleanUp.ReferenceOTU44973	Bacteria	Nitrospirae	Nitrospira	Nitrospirales	Nitrospiraceae
New.CleanUp.ReferenceOTU45212	Bacteria	Proteobacteria	Gammaproteobacteria	Alteromonadales	Alteromonadaceae	ZD0117
New.CleanUp.ReferenceOTU45331	Bacteria	Chloroflexi	SAR202
New.CleanUp.ReferenceOTU45476	Bacteria	Bacteroidetes	Cytophagia	Cytophagales	Flammeovirgaceae
New.CleanUp.ReferenceOTU47305	Bacteria	Proteobacteria	Alphaproteobacteria	Rhodobacterales	Rhodobacteraceae
New.CleanUp.ReferenceOTU47853	Bacteria	Proteobacteria	Gammaproteobacteria	Alteromonadales	OM60
New.CleanUp.ReferenceOTU49173	Bacteria	Proteobacteria	Gammaproteobacteria	Chromatiales
New.CleanUp.ReferenceOTU49368	Bacteria	Proteobacteria	Alphaproteobacteria	Rhodobacterales	Rhodobacteraceae
New.CleanUp.ReferenceOTU49396	Bacteria	Proteobacteria	Betaproteobacteria	Methylophilales	Methylophilaceae
New.CleanUp.ReferenceOTU49840	Bacteria	Cyanobacteria	4C0d-2	YS2
New.CleanUp.ReferenceOTU49858	Bacteria	Proteobacteria	Gammaproteobacteria	Oceanospirillales	Endozoicimonaceae
New.CleanUp.ReferenceOTU52781	Bacteria	Chloroflexi	SAR202
New.CleanUp.ReferenceOTU53095	Bacteria	Proteobacteria	Alphaproteobacteria	Rhodospirillales	Rhodospirillaceae
New.CleanUp.ReferenceOTU53366	Bacteria	Proteobacteria	Alphaproteobacteria	Rhodospirillales	Rhodospirillaceae
New.CleanUp.ReferenceOTU53790	Bacteria	Proteobacteria	Alphaproteobacteria	Rhizobiales	Hyphomicrobiaceae
New.CleanUp.ReferenceOTU55043	Bacteria	Proteobacteria	Gammaproteobacteria	HTCC2188	HTCC2089
New.CleanUp.ReferenceOTU55051	Bacteria	Chloroflexi	SAR202
New.CleanUp.ReferenceOTU55245	Bacteria	Bacteroidetes	Flavobacteriia	Flavobacteriales	Flavobacteriaceae	Flavobacterium
New.CleanUp.ReferenceOTU57316	Bacteria	Proteobacteria	Alphaproteobacteria
New.CleanUp.ReferenceOTU57551	Bacteria	Actinobacteria	Actinobacteria	Actinomycetales	Microbacteriaceae
New.CleanUp.ReferenceOTU58060	Bacteria	Acidobacteria	Sva0725	Sva0725
New.CleanUp.ReferenceOTU58369	Bacteria	Proteobacteria	Alphaproteobacteria	Rhodobacterales	Rhodobacteraceae
New.CleanUp.ReferenceOTU58585	Bacteria	Proteobacteria	Alphaproteobacteria
New.CleanUp.ReferenceOTU59321	Bacteria	Proteobacteria	Alphaproteobacteria
New.CleanUp.ReferenceOTU59657	Bacteria	Proteobacteria	Gammaproteobacteria	Alteromonadales
New.CleanUp.ReferenceOTU61538	Bacteria	Cyanobacteria	Chloroplast	Stramenopiles
New.CleanUp.ReferenceOTU62261	Bacteria	Planctomycetes	Phycisphaerae	CCM11a
New.CleanUp.ReferenceOTU62993	Bacteria	Proteobacteria	Gammaproteobacteria	Chromatiales
New.CleanUp.ReferenceOTU63257	Bacteria	Chloroflexi	SAR202
New.CleanUp.ReferenceOTU64444	Bacteria	Proteobacteria	Alphaproteobacteria
New.CleanUp.ReferenceOTU64904	Bacteria	Nitrospirae	Nitrospira	Nitrospirales	Nitrospiraceae
New.CleanUp.ReferenceOTU65024	Bacteria	Chloroflexi	SAR202
New.CleanUp.ReferenceOTU65575	Bacteria	Proteobacteria	Alphaproteobacteria	Rhodospirillales
New.CleanUp.ReferenceOTU65863	Bacteria	Poribacteria
New.CleanUp.ReferenceOTU66382	Bacteria	Proteobacteria	Alphaproteobacteria	Rickettsiales	Pelagibacteraceae
New.CleanUp.ReferenceOTU66534	Bacteria	Proteobacteria	Gammaproteobacteria	HTCC2188	HTCC2089
New.CleanUp.ReferenceOTU66581	Bacteria	Proteobacteria	Alphaproteobacteria	Rhodobacterales	Hyphomonadaceae	Hirschia
New.CleanUp.ReferenceOTU66927	Bacteria	TM7	TM7-1
New.CleanUp.ReferenceOTU68013	Bacteria	Poribacteria
New.CleanUp.ReferenceOTU68568	Bacteria	Bacteroidetes	Cytophagia	Cytophagales	Flammeovirgaceae
New.CleanUp.ReferenceOTU69258	Bacteria	Proteobacteria	Gammaproteobacteria	Chromatiales
New.CleanUp.ReferenceOTU69376	Bacteria	Proteobacteria	Gammaproteobacteria	Chromatiales
New.CleanUp.ReferenceOTU70035	Bacteria	Bacteroidetes	[Saprospirae]	[Saprospirales]	Saprospiraceae
New.CleanUp.ReferenceOTU70252	Bacteria	Proteobacteria	Gammaproteobacteria	Chromatiales
New.CleanUp.ReferenceOTU70886	Bacteria	Proteobacteria	Alphaproteobacteria	Kiloniellales
New.CleanUp.ReferenceOTU71363	Bacteria	Bacteroidetes	BME43
New.CleanUp.ReferenceOTU71475	Bacteria	Acidobacteria	Acidobacteria-6	iii1-15
New.CleanUp.ReferenceOTU72199	Bacteria	TM7
New.CleanUp.ReferenceOTU72454	Bacteria	Proteobacteria	Alphaproteobacteria
New.CleanUp.ReferenceOTU73340	Bacteria	Proteobacteria	Alphaproteobacteria	Rickettsiales
New.CleanUp.ReferenceOTU73406	Bacteria	Proteobacteria	Alphaproteobacteria
New.CleanUp.ReferenceOTU74782	Bacteria	SAR406	AB16	Arctic96B-7	A714017	SGSH944
New.CleanUp.ReferenceOTU75147	Bacteria	Proteobacteria	Alphaproteobacteria	Rickettsiales
New.CleanUp.ReferenceOTU75675	Bacteria	Bacteroidetes	Flavobacteriia	Flavobacteriales
New.CleanUp.ReferenceOTU75977	Bacteria	TM7
New.CleanUp.ReferenceOTU76139	Bacteria	Bacteroidetes	Sphingobacteriia	Sphingobacteriales	NS11-12
New.CleanUp.ReferenceOTU77696	Bacteria	Chloroflexi	SAR202
New.CleanUp.ReferenceOTU77865	Bacteria	Gemmatimonadetes	Gemm-2
New.CleanUp.ReferenceOTU77989	Bacteria	Acidobacteria	Sva0725	Sva0725
New.CleanUp.ReferenceOTU78059	Bacteria	Proteobacteria	Alphaproteobacteria
New.CleanUp.ReferenceOTU78765	Bacteria	Proteobacteria	Gammaproteobacteria	Alteromonadales	HTCC2188	HTCC
New.CleanUp.ReferenceOTU79225	Bacteria	Proteobacteria	Alphaproteobacteria	Rhodospirillales	Rhodospirillaceae
New.CleanUp.ReferenceOTU79295	Bacteria	Chloroflexi	SAR202
New.CleanUp.ReferenceOTU79400	Bacteria	Proteobacteria	Alphaproteobacteria	Rickettsiales
New.CleanUp.ReferenceOTU79500	Bacteria	Nitrospirae	Nitrospira	Nitrospirales	Nitrospiraceae
New.CleanUp.ReferenceOTU81730	Bacteria	Proteobacteria	Gammaproteobacteria	HTCC2188	HTCC2089
New.CleanUp.ReferenceOTU81935	Bacteria	Proteobacteria	Gammaproteobacteria	Alteromonadales	OM60
New.CleanUp.ReferenceOTU82323	Bacteria	Proteobacteria	Alphaproteobacteria	Rhizobiales	Methylobacteriaceae	Methylobacterium
New.CleanUp.ReferenceOTU82329	Bacteria	Proteobacteria	Betaproteobacteria	Burkholderiales	Oxalobacteraceae
New.CleanUp.ReferenceOTU83732	Bacteria	Proteobacteria	Alphaproteobacteria
New.CleanUp.ReferenceOTU84888	Bacteria	Proteobacteria	Gammaproteobacteria	Alteromonadales	[Chromatiaceae]	Rheinheimera
New.CleanUp.ReferenceOTU85051	Bacteria	Cyanobacteria	Synechococcophycideae	Synechococcales	Synechococcaceae	Synechococcus
New.CleanUp.ReferenceOTU85994	Bacteria	Chloroflexi	SAR202
New.CleanUp.ReferenceOTU86138	Bacteria	Caldithrix	Caldithrixae	Caldithrixales	BA059
New.CleanUp.ReferenceOTU86154	Bacteria	Proteobacteria	Alphaproteobacteria
New.CleanUp.ReferenceOTU86787	Bacteria	Proteobacteria	Alphaproteobacteria
New.CleanUp.ReferenceOTU88424	Bacteria	Chloroflexi	SAR202
New.CleanUp.ReferenceOTU88586	Bacteria	Acidobacteria	Solibacteres	Solibacterales	PAUC26f
New.CleanUp.ReferenceOTU88957	Bacteria	Chloroflexi	SAR202
New.CleanUp.ReferenceOTU90339	Bacteria	Proteobacteria	Alphaproteobacteria	Rhodobacterales	Rhodobacteraceae	Rhodovulum
New.CleanUp.ReferenceOTU91185	Bacteria	Chloroflexi	SAR202
New.CleanUp.ReferenceOTU91514	Bacteria	Proteobacteria	Alphaproteobacteria
New.CleanUp.ReferenceOTU92403	Bacteria	Proteobacteria	Alphaproteobacteria
New.CleanUp.ReferenceOTU92625	Bacteria	Proteobacteria	Alphaproteobacteria
New.CleanUp.ReferenceOTU92871	Bacteria	Chloroflexi	SAR202
New.CleanUp.ReferenceOTU94269	Bacteria	Proteobacteria	Alphaproteobacteria
New.CleanUp.ReferenceOTU94576	Bacteria	Chloroflexi	SAR202
New.CleanUp.ReferenceOTU95425	Bacteria	Chlamydiae	Chlamydiia	Chlamydiales	Simkaniaceae
New.CleanUp.ReferenceOTU95754	Bacteria	Chloroflexi	SAR202
New.CleanUp.ReferenceOTU96548	Bacteria	Proteobacteria	Alphaproteobacteria
New.CleanUp.ReferenceOTU97653	Bacteria	Proteobacteria	Gammaproteobacteria	Alteromonadales	OM60
New.CleanUp.ReferenceOTU98193	Bacteria	Proteobacteria	Alphaproteobacteria	Rhodospirillales	Rhodospirillaceae
New.CleanUp.ReferenceOTU99992	Bacteria	Bacteroidetes	[Saprospirae]	[Saprospirales]	Saprospiraceae
New.CleanUp.ReferenceOTU100560	Bacteria	Chloroflexi	SAR202
New.CleanUp.ReferenceOTU100884	Bacteria	Chloroflexi	Anaerolineae	Caldilineales	Caldilineaceae
New.CleanUp.ReferenceOTU101611	Bacteria	Proteobacteria	Alphaproteobacteria
New.CleanUp.ReferenceOTU101856	Bacteria	Bacteroidetes	Cytophagia	Cytophagales	[Amoebophilaceae]
New.CleanUp.ReferenceOTU102111	Bacteria	Poribacteria
New.CleanUp.ReferenceOTU102294	Bacteria	Proteobacteria	Alphaproteobacteria	Rhizobiales	Methylobacteriaceae	Methylobacterium
New.CleanUp.ReferenceOTU102342	Bacteria	Cyanobacteria	Chloroplast	Rhodophyta
New.CleanUp.ReferenceOTU102674	Bacteria	Proteobacteria	Alphaproteobacteria	Rhodobacterales	Rhodobacteraceae
New.CleanUp.ReferenceOTU102755	Bacteria	Proteobacteria	Gammaproteobacteria	HTCC2188	HTCC2089
New.CleanUp.ReferenceOTU103424	Bacteria	Proteobacteria	Deltaproteobacteria	[Entotheonellales]	[Entotheonellaceae]	Candidatus Entotheonella
New.CleanUp.ReferenceOTU103876	Bacteria	Cyanobacteria	Synechococcophycideae	Synechococcales	Synechococcaceae	Synechococcus
New.CleanUp.ReferenceOTU103987	Bacteria	Proteobacteria	Alphaproteobacteria	Rickettsiales
New.CleanUp.ReferenceOTU105139	Bacteria	Proteobacteria	Deltaproteobacteria	NB1-j	JTB38
New.CleanUp.ReferenceOTU105187	Bacteria	Bacteroidetes	[Rhodothermi]	[Rhodothermales]	Rhodothermaceae
New.CleanUp.ReferenceOTU105471	Bacteria	Proteobacteria	Alphaproteobacteria
New.CleanUp.ReferenceOTU105537	Bacteria	Chloroflexi	SAR202
New.CleanUp.ReferenceOTU105756	Bacteria	Proteobacteria	Alphaproteobacteria	Rhodobacterales	Rhodobacteraceae	Amaricoccus
New.CleanUp.ReferenceOTU105782	Bacteria	Proteobacteria	Gammaproteobacteria	Oceanospirillales
New.CleanUp.ReferenceOTU105998	Bacteria	Planctomycetes	Phycisphaerae	Phycisphaerales	Phycisphaeraceae
New.CleanUp.ReferenceOTU106078	Bacteria	Proteobacteria	Alphaproteobacteria	Rickettsiales
New.CleanUp.ReferenceOTU106329	Bacteria	Proteobacteria	Alphaproteobacteria
New.CleanUp.ReferenceOTU107028	Bacteria	Spirochaetes	Spirochaetes	Spirochaetales	Spirochaetaceae
New.CleanUp.ReferenceOTU107915	Bacteria	Chloroflexi	SAR202
New.CleanUp.ReferenceOTU108890	Bacteria	Proteobacteria	Alphaproteobacteria
New.CleanUp.ReferenceOTU109695	Bacteria	Proteobacteria	Gammaproteobacteria	Alteromonadales
New.CleanUp.ReferenceOTU109920	Bacteria	Bacteroidetes	Cytophagia	Cytophagales	Flammeovirgaceae
New.CleanUp.ReferenceOTU110589	Bacteria	Chloroflexi	SAR202
New.CleanUp.ReferenceOTU112024	Bacteria	Proteobacteria	Alphaproteobacteria
New.CleanUp.ReferenceOTU112498	Bacteria	Proteobacteria	Alphaproteobacteria	Rhodospirillales	Rhodospirillaceae
New.CleanUp.ReferenceOTU112580	Bacteria	Proteobacteria	Gammaproteobacteria	Alteromonadales	OM60
New.CleanUp.ReferenceOTU112848	Bacteria	Proteobacteria	Alphaproteobacteria
New.CleanUp.ReferenceOTU113553	Bacteria	Proteobacteria	Alphaproteobacteria
New.CleanUp.ReferenceOTU113759	Bacteria	Proteobacteria	Betaproteobacteria	Burkholderiales	Oxalobacteraceae	Ralstonia
New.CleanUp.ReferenceOTU114206	Bacteria	Proteobacteria	Alphaproteobacteria
New.CleanUp.ReferenceOTU114247	Bacteria	Proteobacteria	Alphaproteobacteria	Rhodobacterales	Rhodobacteraceae
New.CleanUp.ReferenceOTU114467	Bacteria	Chloroflexi	TK17	TK18
New.CleanUp.ReferenceOTU114611	Bacteria	Proteobacteria	Alphaproteobacteria
New.CleanUp.ReferenceOTU114723	Bacteria	Acidobacteria	BPC102	B110
New.CleanUp.ReferenceOTU115040	Bacteria	Proteobacteria	Deltaproteobacteria	Myxococcales
New.CleanUp.ReferenceOTU115344	Bacteria	Nitrospirae	Nitrospira	Nitrospirales	Nitrospiraceae
New.CleanUp.ReferenceOTU116076	Bacteria	Proteobacteria	Alphaproteobacteria	Rickettsiales	Pelagibacteraceae
New.CleanUp.ReferenceOTU116133	Bacteria	Proteobacteria	Gammaproteobacteria	Oceanospirillales
New.CleanUp.ReferenceOTU116303	Bacteria	Proteobacteria	Gammaproteobacteria	Chromatiales
New.CleanUp.ReferenceOTU116376	Bacteria	Chloroflexi	SAR202
New.CleanUp.ReferenceOTU117450	Bacteria	Proteobacteria	Gammaproteobacteria	Oceanospirillales	Endozoicimonaceae
New.CleanUp.ReferenceOTU118527	Bacteria	Cyanobacteria	4C0d-2	YS2
New.CleanUp.ReferenceOTU118964	Bacteria	Proteobacteria	Alphaproteobacteria
New.CleanUp.ReferenceOTU119989	Bacteria	Actinobacteria	Acidimicrobiia	Acidimicrobiales	wb1_P06
New.CleanUp.ReferenceOTU120748	Bacteria	Chloroflexi	SAR202
New.CleanUp.ReferenceOTU122901	Bacteria	Firmicutes	Clostridia	Clostridiales	Lachnospiraceae	Epulopiscium
New.CleanUp.ReferenceOTU123012	Bacteria	Proteobacteria	Alphaproteobacteria	Rhodobacterales	Rhodobacteraceae
New.CleanUp.ReferenceOTU124240	Bacteria	Proteobacteria	Alphaproteobacteria	Rickettsiales	Pelagibacteraceae
New.CleanUp.ReferenceOTU124260	Bacteria	Chloroflexi	Anaerolineae	Caldilineales	Caldilineaceae
New.CleanUp.ReferenceOTU124670	Bacteria	Proteobacteria	Alphaproteobacteria
New.CleanUp.ReferenceOTU124753	Bacteria	Chloroflexi	SAR202
New.CleanUp.ReferenceOTU125036	Bacteria	Proteobacteria	Alphaproteobacteria	Rhodobacterales	Rhodobacteraceae
New.CleanUp.ReferenceOTU125175	Bacteria	Actinobacteria	Acidimicrobiia	Acidimicrobiales
New.CleanUp.ReferenceOTU125371	Bacteria	Proteobacteria	Alphaproteobacteria
New.CleanUp.ReferenceOTU125376	Bacteria	Proteobacteria	Alphaproteobacteria	Rhodospirillales	Rhodospirillaceae
New.CleanUp.ReferenceOTU125768	Bacteria	Proteobacteria	Alphaproteobacteria	Rhodobacterales	Rhodobacteraceae
New.CleanUp.ReferenceOTU126571	Bacteria	Poribacteria
New.CleanUp.ReferenceOTU126774	Bacteria	Bacteroidetes	[Saprospirae]	[Saprospirales]	Saprospiraceae
New.CleanUp.ReferenceOTU127318	Bacteria	Proteobacteria	Betaproteobacteria	Burkholderiales	Oxalobacteraceae
New.CleanUp.ReferenceOTU127494	Bacteria	Poribacteria
New.CleanUp.ReferenceOTU127802	Bacteria	Proteobacteria	Deltaproteobacteria	Sva0853
New.CleanUp.ReferenceOTU128129	Bacteria	Proteobacteria	Betaproteobacteria	Burkholderiales	Oxalobacteraceae	Ralstonia
New.CleanUp.ReferenceOTU128411	Bacteria	Proteobacteria	Alphaproteobacteria
New.CleanUp.ReferenceOTU128421	Bacteria	Cyanobacteria	Chloroplast
New.CleanUp.ReferenceOTU129512	Bacteria	Proteobacteria	Alphaproteobacteria
New.CleanUp.ReferenceOTU130284	Bacteria	Nitrospirae	Nitrospira	Nitrospirales	Nitrospiraceae
New.CleanUp.ReferenceOTU130954	Bacteria	Bacteroidetes	Cytophagia	Cytophagales	Flammeovirgaceae	Roseivirga
New.CleanUp.ReferenceOTU131156	Bacteria	Actinobacteria	Acidimicrobiia	Acidimicrobiales	wb1_P06
New.CleanUp.ReferenceOTU131642	Bacteria	Proteobacteria	Gammaproteobacteria	Oceanospirillales
New.CleanUp.ReferenceOTU132551	Bacteria	Chloroflexi	TK17	TK18
New.CleanUp.ReferenceOTU134105	Bacteria	Actinobacteria	Actinobacteria	Actinomycetales	Microbacteriaceae
New.CleanUp.ReferenceOTU134328	Bacteria	Proteobacteria	Alphaproteobacteria	Kiloniellales
New.CleanUp.ReferenceOTU134629	Bacteria	Proteobacteria	Gammaproteobacteria	Chromatiales	Ectothiorhodospiraceae
New.CleanUp.ReferenceOTU135122	Bacteria	Chloroflexi	SAR202
New.CleanUp.ReferenceOTU135267	Bacteria	PAUC34f
New.CleanUp.ReferenceOTU135521	Bacteria	Proteobacteria	Alphaproteobacteria	Rhodobacterales	Rhodobacteraceae	Ruegeria
New.CleanUp.ReferenceOTU136855	Bacteria	Proteobacteria	Alphaproteobacteria
New.CleanUp.ReferenceOTU136910	Bacteria	Proteobacteria	Alphaproteobacteria
New.CleanUp.ReferenceOTU136963	Bacteria	Chloroflexi	SAR202
New.CleanUp.ReferenceOTU137799	Bacteria	Proteobacteria	Alphaproteobacteria
New.CleanUp.ReferenceOTU138977	Bacteria	Firmicutes	Clostridia	Clostridiales	Clostridiaceae
New.CleanUp.ReferenceOTU139224	Bacteria	Proteobacteria	Gammaproteobacteria	Alteromonadales	[Chromatiaceae]	Rheinheimera
New.CleanUp.ReferenceOTU139868	Bacteria	Proteobacteria	Alphaproteobacteria
New.CleanUp.ReferenceOTU141147	Bacteria	Proteobacteria	Gammaproteobacteria	Alteromonadales
New.CleanUp.ReferenceOTU141595	Bacteria	Proteobacteria	Alphaproteobacteria
New.CleanUp.ReferenceOTU141746	Bacteria	Proteobacteria	Gammaproteobacteria	Thiotrichales	Piscirickettsiaceae
New.CleanUp.ReferenceOTU141998	Bacteria	Actinobacteria	Acidimicrobiia	Acidimicrobiales	wb1_P06
New.CleanUp.ReferenceOTU143081	Bacteria	Bacteroidetes	[Saprospirae]	[Saprospirales]	Saprospiraceae
New.CleanUp.ReferenceOTU143108	Bacteria	Proteobacteria	Alphaproteobacteria	Rhodobacterales	Rhodobacteraceae
New.CleanUp.ReferenceOTU143879	Bacteria	Bacteroidetes	Cytophagia	Cytophagales	[Amoebophilaceae]	Ucs1325
New.CleanUp.ReferenceOTU144200	Bacteria	TM6	SBRH58
New.CleanUp.ReferenceOTU144458	Bacteria	Proteobacteria	Alphaproteobacteria
New.CleanUp.ReferenceOTU144923	Bacteria	Proteobacteria	Alphaproteobacteria
New.CleanUp.ReferenceOTU145229	Bacteria	Proteobacteria	Gammaproteobacteria	Alteromonadales	HTCC2188	HTCC
New.CleanUp.ReferenceOTU146253	Bacteria	Firmicutes	Clostridia	Clostridiales	Clostridiaceae
New.CleanUp.ReferenceOTU146290	Bacteria	Proteobacteria	Alphaproteobacteria	Rhodobacterales	Rhodobacteraceae
New.CleanUp.ReferenceOTU146337	Bacteria	Proteobacteria	Alphaproteobacteria	Rhodospirillales	Acetobacteraceae
New.CleanUp.ReferenceOTU147008	Bacteria	Proteobacteria	Alphaproteobacteria
New.CleanUp.ReferenceOTU147379	Bacteria	Chloroflexi	Anaerolineae	Caldilineales	Caldilineaceae
New.CleanUp.ReferenceOTU147696	Bacteria	Gemmatimonadetes	Gemm-2
New.CleanUp.ReferenceOTU150184	Bacteria	Proteobacteria	Alphaproteobacteria
New.CleanUp.ReferenceOTU150198	Bacteria	Proteobacteria	Alphaproteobacteria
New.CleanUp.ReferenceOTU150466	Bacteria	Proteobacteria	Alphaproteobacteria
New.CleanUp.ReferenceOTU151020	Bacteria	Chloroflexi	SAR202
New.CleanUp.ReferenceOTU151500	Bacteria	Cyanobacteria	Chloroplast	Rhodophyta
New.CleanUp.ReferenceOTU151630	Bacteria	Proteobacteria	Alphaproteobacteria
New.CleanUp.ReferenceOTU152644	Bacteria	Proteobacteria	Deltaproteobacteria	Bdellovibrionales	Bdellovibrionaceae	Bdellovibrio
New.CleanUp.ReferenceOTU153473	Bacteria	Chloroflexi	SAR202
New.CleanUp.ReferenceOTU153991	Bacteria	Proteobacteria	Alphaproteobacteria
New.CleanUp.ReferenceOTU154558	Bacteria	Proteobacteria	Gammaproteobacteria	HTCC2188	HTCC2089
New.CleanUp.ReferenceOTU154688	Bacteria	Proteobacteria	Gammaproteobacteria	Legionellales
New.CleanUp.ReferenceOTU155194	Bacteria	Proteobacteria	Gammaproteobacteria	Alteromonadales	OM60
New.CleanUp.ReferenceOTU155305	Bacteria	OP1	[Acetothermia]	[Acetothermales]
New.CleanUp.ReferenceOTU155450	Bacteria	Bacteroidetes	Cytophagia	Cytophagales	Flammeovirgaceae
New.CleanUp.ReferenceOTU155586	Bacteria	Actinobacteria	Acidimicrobiia	Acidimicrobiales
New.CleanUp.ReferenceOTU155805	Bacteria	Proteobacteria	Alphaproteobacteria	Rhodospirillales	Rhodospirillaceae
New.CleanUp.ReferenceOTU156219	Bacteria	Proteobacteria	Alphaproteobacteria
New.CleanUp.ReferenceOTU156449	Bacteria	Proteobacteria	Alphaproteobacteria	Rhodospirillales	Rhodospirillaceae	Novispirillum
New.CleanUp.ReferenceOTU157027	Bacteria	Proteobacteria	Alphaproteobacteria
New.CleanUp.ReferenceOTU157615	Bacteria	Chloroflexi	Anaerolineae	Caldilineales	Caldilineaceae
New.CleanUp.ReferenceOTU159145	Bacteria	Chloroflexi	SAR202
New.CleanUp.ReferenceOTU159192	Bacteria	Cyanobacteria	Chloroplast	Stramenopiles
New.CleanUp.ReferenceOTU159223	Bacteria	Cyanobacteria	Chloroplast	Rhodophyta
New.CleanUp.ReferenceOTU160378	Bacteria	Acidobacteria	Sva0725	Sva0725
New.CleanUp.ReferenceOTU161004	Bacteria	Bacteroidetes	Flavobacteriia	Flavobacteriales	Cryomorphaceae
New.CleanUp.ReferenceOTU161224	Bacteria	Acidobacteria	Solibacteres	Solibacterales	PAUC26f
New.CleanUp.ReferenceOTU161709	Bacteria	Chloroflexi	SAR202
New.CleanUp.ReferenceOTU163088	Bacteria	Chloroflexi	Anaerolineae	Caldilineales	Caldilineaceae
New.CleanUp.ReferenceOTU163267	Bacteria	Proteobacteria	Alphaproteobacteria	Rhizobiales	Phyllobacteriaceae
New.CleanUp.ReferenceOTU163981	Bacteria	Chloroflexi	SAR202
New.CleanUp.ReferenceOTU165088	Bacteria	Proteobacteria	Gammaproteobacteria	Oceanospirillales	Halomonadaceae	Candidatus Portiera
New.CleanUp.ReferenceOTU165676	Bacteria	Proteobacteria	Alphaproteobacteria
New.CleanUp.ReferenceOTU165792	Bacteria	Proteobacteria	Alphaproteobacteria	Rhodospirillales	Rhodospirillaceae
New.CleanUp.ReferenceOTU166122	Bacteria	Proteobacteria	Gammaproteobacteria	Alteromonadales	[Chromatiaceae]	Rheinheimera
New.CleanUp.ReferenceOTU167651	Bacteria	Gemmatimonadetes	Gemm-4
New.CleanUp.ReferenceOTU168030	Bacteria	Proteobacteria	Alphaproteobacteria	Rhodobacterales	Rhodobacteraceae
New.CleanUp.ReferenceOTU168465	Bacteria	Cyanobacteria	Chloroplast
New.CleanUp.ReferenceOTU168967	Bacteria	Firmicutes	Clostridia	Clostridiales	Lachnospiraceae
New.CleanUp.ReferenceOTU169212	Bacteria	Proteobacteria	Alphaproteobacteria
New.CleanUp.ReferenceOTU169466	Bacteria	Nitrospirae	Nitrospira	Nitrospirales	Nitrospiraceae
New.CleanUp.ReferenceOTU170966	Bacteria	Proteobacteria	Alphaproteobacteria	Rhodospirillales	Rhodospirillaceae
New.CleanUp.ReferenceOTU172339	Bacteria	Proteobacteria	Alphaproteobacteria	Rhizobiales	Phyllobacteriaceae
New.CleanUp.ReferenceOTU172682	Bacteria	Proteobacteria	Gammaproteobacteria
New.CleanUp.ReferenceOTU173622	Bacteria	Proteobacteria	Alphaproteobacteria	Rhodobacterales	Rhodobacteraceae
New.CleanUp.ReferenceOTU175835	Bacteria	Cyanobacteria	Chloroplast	Stramenopiles
New.CleanUp.ReferenceOTU176454	Bacteria	Bacteroidetes	Cytophagia	Cytophagales	Flammeovirgaceae
New.CleanUp.ReferenceOTU177129	Bacteria	Actinobacteria	Acidimicrobiia	Acidimicrobiales	wb1_P06
New.CleanUp.ReferenceOTU177983	Bacteria	Verrucomicrobia	Verrucomicrobiae	Verrucomicrobiales	Verrucomicrobiaceae
New.CleanUp.ReferenceOTU178466	Bacteria	Acidobacteria	Sva0725	Sva0725
New.CleanUp.ReferenceOTU179712	Bacteria	Bacteroidetes	Flavobacteriia	Flavobacteriales	Cryomorphaceae	Fluviicola
New.CleanUp.ReferenceOTU180357	Bacteria	Proteobacteria	Gammaproteobacteria	Oceanospirillales	Halomonadaceae	Candidatus Portiera
New.CleanUp.ReferenceOTU180910	Bacteria	Proteobacteria	Alphaproteobacteria
New.CleanUp.ReferenceOTU181770	Bacteria	Proteobacteria	Alphaproteobacteria
New.CleanUp.ReferenceOTU182323	Bacteria	Firmicutes	Bacilli	Bacillales	Staphylococcaceae	Staphylococcus
New.CleanUp.ReferenceOTU182422	Bacteria	Proteobacteria	Betaproteobacteria	Burkholderiales	Oxalobacteraceae
New.CleanUp.ReferenceOTU183163	Bacteria	Proteobacteria	Gammaproteobacteria	Chromatiales
New.CleanUp.ReferenceOTU183195	Bacteria	Firmicutes	Clostridia	Clostridiales	[Acidaminobacteraceae]	WH1-8
New.CleanUp.ReferenceOTU183817	Bacteria	Bacteroidetes	Cytophagia	Cytophagales	Flammeovirgaceae
New.CleanUp.ReferenceOTU184304	Bacteria	Proteobacteria	Alphaproteobacteria	Rhodobacterales	Rhodobacteraceae
New.CleanUp.ReferenceOTU184566	Bacteria	Bacteroidetes	Cytophagia	Cytophagales	Flammeovirgaceae
New.CleanUp.ReferenceOTU185473	Bacteria	Bacteroidetes	[Rhodothermi]	[Rhodothermales]	[Balneolaceae]	Balneola
New.CleanUp.ReferenceOTU185560	Bacteria	Proteobacteria	Alphaproteobacteria	Rickettsiales	Pelagibacteraceae
New.CleanUp.ReferenceOTU187659	Bacteria	Chloroflexi	SAR202
New.CleanUp.ReferenceOTU187928	Bacteria	Acidobacteria	Sva0725	Sva0725
New.CleanUp.ReferenceOTU188130	Bacteria	Proteobacteria	Alphaproteobacteria	Rhodospirillales
New.CleanUp.ReferenceOTU188403	Bacteria	Actinobacteria	Acidimicrobiia	Acidimicrobiales	wb1_P06
New.CleanUp.ReferenceOTU188649	Bacteria	Proteobacteria	Alphaproteobacteria
New.CleanUp.ReferenceOTU188820	Bacteria	Proteobacteria	Alphaproteobacteria	Rhodospirillales	Rhodospirillaceae
New.CleanUp.ReferenceOTU189207	Bacteria	Proteobacteria	Alphaproteobacteria
New.CleanUp.ReferenceOTU189504	Bacteria	Proteobacteria	Gammaproteobacteria	HTCC2188	HTCC2089
New.CleanUp.ReferenceOTU189505	Bacteria	Proteobacteria	Deltaproteobacteria	Myxococcales	0319-6G20
New.CleanUp.ReferenceOTU189822	Bacteria	Proteobacteria	Alphaproteobacteria	Rickettsiales
New.CleanUp.ReferenceOTU190112	Bacteria	Proteobacteria	Alphaproteobacteria
New.CleanUp.ReferenceOTU190847	Bacteria	Firmicutes	Bacilli	Bacillales	Thermoactinomycetaceae
New.CleanUp.ReferenceOTU190998	Bacteria	Chloroflexi	TK17
New.CleanUp.ReferenceOTU191365	Bacteria	TM7	TM7-1
New.CleanUp.ReferenceOTU191573	Bacteria	Poribacteria
New.CleanUp.ReferenceOTU193920	Bacteria	Proteobacteria	Betaproteobacteria	Burkholderiales	Burkholderiaceae
[truncated: 3,045 more rows]

## Sheet: Stable4_Bact_enriched_Aplysina
Bacteria OTUs enriched in Aplysina species							(below each Aplysina species tables separately)
	Taxonomic assignment of enriched OTUs shared in both Aplysina species
OTU_ID	Domain	Phylum	Class	Order	Family	Genus
60179	Bacteria	Proteobacteria	Alphaproteobacteria	Rhodospirillales	Rhodospirillaceae
305967	Bacteria	Proteobacteria	Gammaproteobacteria	Chromatiales
329637	Bacteria	Proteobacteria	Gammaproteobacteria	Chromatiales
535516	Bacteria	Chloroflexi	SAR202
536121	Bacteria	Chloroflexi	Anaerolineae	Caldilineales	Caldilineaceae
561516	Bacteria	Chloroflexi	SAR202
566357	Bacteria	Acidobacteria	Sva0725	Sva0725
571476	Bacteria	Proteobacteria	Alphaproteobacteria
575921	Bacteria	Proteobacteria	Alphaproteobacteria	Rhodospirillales	Rhodospirillaceae
587581	Bacteria	Acidobacteria	Acidobacteria-6	iii1-15
590831	Bacteria	Chloroflexi	Anaerolineae	Caldilineales	Caldilineaceae
591507	Bacteria	Chloroflexi	SAR202
611668	Bacteria	Chloroflexi	SAR202
642099	Bacteria	Proteobacteria	Gammaproteobacteria	Thiotrichales	Piscirickettsiaceae
645813	Bacteria	Actinobacteria	Acidimicrobiia	Acidimicrobiales	TK06
661170	Bacteria	Proteobacteria	Gammaproteobacteria	Thiotrichales	Piscirickettsiaceae
698647	Bacteria	Actinobacteria	Acidimicrobiia	Acidimicrobiales
719803	Bacteria	Proteobacteria	Alphaproteobacteria	Rhodospirillales	Rhodospirillaceae
1114494	Bacteria	[Thermi]	Deinococci	Deinococcales	Trueperaceae	B-42
1116149	Bacteria	Gemmatimonadetes	Gemm-2
1856738	Bacteria	Acidobacteria	BPC102	B110
2383902	Bacteria	Actinobacteria	Acidimicrobiia	Acidimicrobiales	koll13
3706429	Bacteria	Proteobacteria	Alphaproteobacteria
3760116	Bacteria	Chloroflexi	SAR202
3760122	Bacteria	Actinobacteria	Acidimicrobiia	Acidimicrobiales	TK06
4298986	Bacteria	Gemmatimonadetes	Gemm-2
4406036	Bacteria	Actinobacteria	Acidimicrobiia	Acidimicrobiales
4424695	Bacteria	Chloroflexi	SAR202
4426893	Bacteria	Actinobacteria	Acidimicrobiia	Acidimicrobiales	wb1_P06
4479618	Bacteria	Gemmatimonadetes	Gemm-4
New.ReferenceOTU1896	Bacteria	Actinobacteria	Acidimicrobiia	Acidimicrobiales	wb1_P06
New.ReferenceOTU661	Bacteria	Acidobacteria	Acidobacteria-6	iii1-15
New.ReferenceOTU593	Bacteria	Proteobacteria	Alphaproteobacteria	Rhodospirillales	Rhodospirillaceae
New.ReferenceOTU1801	Bacteria	Acidobacteria	Solibacteres	Solibacterales	PAUC26f
New.ReferenceOTU1110	Bacteria	Acidobacteria	Acidobacteria-6	iii1-15
New.ReferenceOTU1623	Bacteria	Acidobacteria	Solibacteres	Solibacterales	PAUC26f
New.ReferenceOTU171	Bacteria	Acidobacteria	Solibacteres	Solibacterales	PAUC26f
New.ReferenceOTU1170	Bacteria	Chloroflexi	Anaerolineae	Caldilineales	Caldilineaceae
New.ReferenceOTU1943	Bacteria	Actinobacteria	Acidimicrobiia	Acidimicrobiales	wb1_P06
New.ReferenceOTU1696	Bacteria	Actinobacteria	Acidimicrobiia	Acidimicrobiales	wb1_P06
New.ReferenceOTU52	Bacteria	Proteobacteria	Gammaproteobacteria	Chromatiales
New.ReferenceOTU249	Bacteria	Acidobacteria	Solibacteres	Solibacterales	PAUC26f
New.ReferenceOTU1462	Bacteria	Acidobacteria	Acidobacteria-6	BPC015
New.ReferenceOTU273	Bacteria	Bacteroidetes	[Rhodothermi]	[Rhodothermales]	Rhodothermaceae
Bacteria OTUs enriched in A. aerophoba
	Taxonomic assignment						Pair-wise comparisons
OTU_ID	Domain	Phylum	Class	Order	Family	Genus	sample_smAplysina-sample_smSeawater	sample_smAplysina-sample_smDysidea	sample_smDysidea-sample_smSeawater	AveExpr	F	PValue	adjPValue
60160	Bacteria	Proteobacteria	Alphaproteobacteria	Rhodospirillales	Rhodospirillaceae		2.34203	2.34203	0	0.780676	316.184	2.50121e-08	7.0145e-07
60167	Bacteria	Spirochaetes	Spirochaetes	Spirochaetales	Spirochaetaceae		0.417624	0.417624	0	0.139208	7.48298	0.0147703	0.0389742
60179	Bacteria	Proteobacteria	Alphaproteobacteria	Rhodospirillales	Rhodospirillaceae		4.71673	4.72116	-0.00442444	1.57519	2703.49	4.97371e-12	2.12235e-09
60181	Bacteria	Gemmatimonadetes	Gemm-2				0.83525	0.83525	0	0.278417	25.0282	0.000363709	0.00176078
60184	Bacteria	Proteobacteria	Alphaproteobacteria	Rhodospirillales	Rhodospirillaceae		3.11635	3.10124	0.0151167	1.04382	153.443	4.25495e-07	6.08112e-06
104678	Bacteria	Proteobacteria	Deltaproteobacteria	Syntrophobacterales	Syntrophobacteraceae		2.30493	2.30493	0	0.768309	257.502	5.61272e-08	1.22993e-06
238312	Bacteria	Chloroflexi	SAR202				1.80581	1.80581	0	0.601936	190.754	1.8203e-07	2.90761e-06
243358	Bacteria	SBR1093	EC214				0.765638	0.765638	0	0.255213	37.4282	8.78862e-05	0.000537943
249939	Bacteria	Chloroflexi	SAR202				3.87742	3.8623	0.0151167	1.29751	181.581	2.20697e-07	3.41566e-06
251476	Bacteria	Proteobacteria	Alphaproteobacteria	Rhodobacterales	Rhodobacteraceae		0.696086	0.696086	0	0.232029	26.0932	0.000314969	0.00156541
252551	Bacteria	Actinobacteria	Acidimicrobiia	Acidimicrobiales			0.541109	0.541109	0	0.18037	33.7585	0.00012728	0.000728326
253385	Bacteria	Chloroflexi	SAR202				0.226538	0.226538	0	0.0755128	17.3378	0.00124327	0.00481666
305967	Bacteria	Proteobacteria	Gammaproteobacteria	Chromatiales			1.64096	1.62415	0.0168046	0.552588	69.9761	8.68078e-06	7.5158e-05
316621	Bacteria	Nitrospirae	Nitrospira	Nitrospirales	Nitrospiraceae		1.75716	1.75716	0	0.585718	31.1165	0.000170042	0.00094584
329637	Bacteria	Proteobacteria	Gammaproteobacteria	Chromatiales			1.81654	1.81654	0	0.605515	66.8328	1.0324e-05	8.78566e-05
535516	Bacteria	Chloroflexi	SAR202				2.35754	2.35754	0	0.785846	679.817	1.20931e-09	7.85262e-08
536121	Bacteria	Chloroflexi	Anaerolineae	Caldilineales	Caldilineaceae		2.39093	2.38401	0.00691579	0.807482	2256.19	1.02272e-11	3.05485e-09
547176	Bacteria	Chloroflexi	SAR202				1.78721	1.78721	0	0.595738	297.337	3.18665e-08	8.32212e-07
561516	Bacteria	Chloroflexi	SAR202				4.67884	4.66204	0.0168046	1.56521	568.518	2.45778e-09	1.3348e-07
563693	Bacteria	Acidobacteria	PAUC37f				1.5428	1.5428	0	0.514268	40.99	6.32256e-05	0.000398428
566357	Bacteria	Acidobacteria	Sva0725	Sva0725			1.65396	1.65396	0	0.551319	74.6038	6.81311e-06	6.24257e-05
570363	Bacteria	Nitrospirae	Nitrospira	Nitrospirales	Nitrospiraceae		0.158747	0.141943	0.0168046	0.0585173	19.5844	0.000833564	0.00352172
571476	Bacteria	Proteobacteria	Alphaproteobacteria				3.65419	3.65862	-0.00442444	1.22101	2098.66	1.36462e-11	3.70557e-09
575921	Bacteria	Proteobacteria	Alphaproteobacteria	Rhodospirillales	Rhodospirillaceae		0.692611	0.697035	-0.00442444	0.23382	81.7569	4.81197e-06	4.75939e-05
578581	Bacteria	Chloroflexi	SAR202				1.15784	1.15784	0	0.385946	9.72129	0.00725166	0.0213617
578919	Bacteria	Chloroflexi	SAR202				5.58318	5.55492	0.0282627	1.87414	22045.3	1.14939e-15	1.71662e-12
581015	Bacteria	Chloroflexi	SAR202				4.95491	4.95491	0	1.65164	2519.95	6.58237e-12	2.33926e-09
587391	Bacteria	Proteobacteria	Gammaproteobacteria	Chromatiales	Ectothiorhodospiraceae		0.382836	0.382836	0	0.127612	66.56	1.04843e-05	8.87153e-05
587581	Bacteria	Acidobacteria	Acidobacteria-6	iii1-15			0.91429	0.91429	0	0.304763	12.2633	0.00367796	0.0119935
589266	Bacteria	Chloroflexi	SAR202				0.493764	0.493764	0	0.164588	30.2037	0.000188898	0.00102902
590831	Bacteria	Chloroflexi	Anaerolineae	Caldilineales	Caldilineaceae		2.61782	2.61782	0	0.872608	461.373	5.62078e-09	2.39847e-07
591507	Bacteria	Chloroflexi	SAR202				3.13419	3.13419	0	1.04473	501.008	4.05586e-09	1.86767e-07
593575	Bacteria	Proteobacteria	Alphaproteobacteria	Rhodobacterales	Rhodobacteraceae		0.774186	0.774186	0	0.258062	16.6228	0.00142455	0.00542425
593949	Bacteria	Chloroflexi	SAR202				0.56393	0.56393	0	0.187977	66.3754	1.05945e-05	8.93948e-05
605304	Bacteria	Chloroflexi	SAR202				3.05716	3.05716	0	1.01905	52.6216	2.52432e-05	0.000183711
605566	Bacteria	Nitrospirae	Nitrospira	Nitrospirales	Nitrospiraceae		3.5831	3.58722	-0.00411794	1.19711	98.2135	2.38746e-06	2.60268e-05
611668	Bacteria	Chloroflexi	SAR202				2.00524	2.00524	0	0.668414	295.297	3.27427e-08	8.43125e-07
635683	Bacteria	Actinobacteria	Acidimicrobiia	Acidimicrobiales			1.12906	1.12906	0	0.376352	691.296	1.13155e-09	7.53612e-08
636022	Bacteria	Acidobacteria	Acidobacteria-6	iii1-15			0.298262	0.298262	0	0.0994208	10.3393	0.0060815	0.0183675
642099	Bacteria	Proteobacteria	Gammaproteobacteria	Thiotrichales	Piscirickettsiaceae		0.554946	0.554946	0	0.184982	8.17445	0.0116934	0.0320736
645813	Bacteria	Actinobacteria	Acidimicrobiia	Acidimicrobiales	TK06		0.196607	0.196607	0	0.0655355	21.3959	0.000620294	0.00281583
658089	Bacteria	Proteobacteria	Gammaproteobacteria	Chromatiales			0.592528	0.592528	0	0.197509	54.4929	2.217e-05	0.000163915
661170	Bacteria	Proteobacteria	Gammaproteobacteria	Thiotrichales	Piscirickettsiaceae		2.00173	1.98493	0.0168046	0.672846	67.4011	9.99978e-06	8.5341e-05
698647	Bacteria	Actinobacteria	Acidimicrobiia	Acidimicrobiales			1.86058	1.86058	0	0.620193	414.387	8.59671e-09	3.19239e-07
707793	Bacteria	Chloroflexi	SAR202				0.363571	0.363571	0	0.12119	43.1886	5.22584e-05	0.00033787
719803	Bacteria	Proteobacteria	Alphaproteobacteria	Rhodospirillales	Rhodospirillaceae		3.19613	3.07573	0.1204	1.10551	212.054	1.20278e-07	2.15133e-06
739283	Bacteria	Chloroflexi	SAR202				2.67188	2.67188	0	0.890628	2477.08	7.04832e-12	2.33926e-09
755091	Bacteria	Chloroflexi	SAR202				1.86316	1.84804	0.0151167	0.626091	71.1844	8.13703e-06	7.19479e-05
761711	Bacteria	Chloroflexi	SAR202				5.55149	5.56003	-0.00854238	1.85619	24487	7.55747e-16	1.71662e-12
1114494	Bacteria	[Thermi]	Deinococci	Deinococcales	Trueperaceae	B-42	0.556211	0.556211	0	0.185404	15.5475	0.00176425	0.00649793
1116149	Bacteria	Gemmatimonadetes	Gemm-2				0.216618	0.216618	0	0.0722059	22.8957	0.00049327	0.00230219
1118253	Bacteria	Proteobacteria	Deltaproteobacteria	Syntrophobacterales	Syntrophobacteraceae		0.214951	0.214951	0	0.0716502	8.66145	0.00999756	0.0280337
1856738	Bacteria	Acidobacteria	BPC102	B110			0.232054	0.232054	0	0.0773512	24.7758	0.000376618	0.00180845
2070748	Bacteria	Acidobacteria	Acidobacteria-5				0.690673	0.690673	0	0.230224	46.8933	3.86453e-05	0.000265976
2305122	Bacteria	Proteobacteria	Gammaproteobacteria	HTCC2188	HTCC2089		1.37739	1.37739	0	0.45913	37.4034	8.80964e-05	0.000538127
2383902	Bacteria	Actinobacteria	Acidimicrobiia	Acidimicrobiales	koll13		0.308084	0.308084	0	0.102695	7.69582	0.0137254	0.0366052
2393659	Bacteria	Proteobacteria	Deltaproteobacteria	Syntrophobacterales	Syntrophobacteraceae		0.136296	0.136296	0	0.045432	13.6449	0.00265566	0.00925607
2736749	Bacteria	SBR1093	EC214				1.82019	1.82019	0	0.606729	37.9478	8.36192e-05	0.000514991
3116170	Bacteria	Actinobacteria	Acidimicrobiia	Acidimicrobiales	wb1_P06		2.541	2.5242	0.0168046	0.852602	9.00823	0.00897466	0.0258758
3148427	Bacteria	Chloroflexi	SAR202				0.630967	0.630967	0	0.210322	257.202	5.63845e-08	1.22993e-06
3164102	Bacteria	Bacteroidetes	[Rhodothermi]	[Rhodothermales]	Rhodothermaceae		0.715058	0.715058	0	0.238353	9.82745	0.00703182	0.0207755
3706429	Bacteria	Proteobacteria	Alphaproteobacteria				3.04613	3.04613	0	1.01538	108.504	1.62786e-06	1.87016e-05
3760116	Bacteria	Chloroflexi	SAR202				1.89012	1.89012	0	0.63004	19.868	0.000794716	0.00341066
3760117	Bacteria	PAUC34f					0.426861	0.426861	0	0.142287	12.2896	0.00365426	0.0119423
3760122	Bacteria	Actinobacteria	Acidimicrobiia	Acidimicrobiales	TK06		1.3115	1.3115	0	0.437166	509.853	3.78426e-09	1.79422e-07
3884513	Bacteria	Chloroflexi	TK17	TK18			0.208423	0.208423	0	0.0694743	24.3174	0.00040156	0.00191301
3915438	Bacteria	Chloroflexi	SAR202				0.853025	0.836221	0.0168046	0.289943	42.4265	5.57688e-05	0.000354824
4294683	Bacteria	Proteobacteria	Gammaproteobacteria	Chromatiales			1.48281	1.48281	0	0.494269	70.7539	8.32573e-06	7.27163e-05
4298986	Bacteria	Gemmatimonadetes	Gemm-2				0.18702	0.18702	0	0.0623402	18.4249	0.00101948	0.00412069
4347877	Bacteria	Chloroflexi	SAR202				0.418715	0.418715	0	0.139572	8.85453	0.00941106	0.0269261
4349536	Bacteria	Chloroflexi	SAR202				2.7674	2.7674	0	0.922467	90.7566	3.23061e-06	3.37407e-05
4349537	Bacteria	Chloroflexi	SAR202				2.42015	2.42015	0	0.806717	170.268	2.83696e-07	4.21592e-06
4361905	Bacteria	Proteobacteria	Gammaproteobacteria	HTCC2188	HTCC2089		2.01242	2.01242	0	0.670808	539.645	3.02179e-09	1.58352e-07
4361909	Bacteria	Chloroflexi	Anaerolineae	SBR1031	A4b		3.62566	3.62566	0	1.20855	86.1542	3.94111e-06	4.00411e-05
4364793	Bacteria	Proteobacteria	Gammaproteobacteria	Chromatiales			0.772697	0.772697	0	0.257566	246.74	6.63801e-08	1.38656e-06
4376458	Bacteria	Poribacteria					2.94177	2.92666	0.0151167	0.98563	26.9777	0.000280564	0.00140848
4389957	Bacteria	PAUC34f					2.62697	2.62697	0	0.875656	46.3643	4.02918e-05	0.00027415
4389958	Bacteria	Spirochaetes	Spirochaetes	Spirochaetales	Spirochaetaceae		1.38614	1.38614	0	0.462046	16.0277	0.00160127	0.00597873
4404172	Bacteria	Chloroflexi	SAR202				1.41688	1.40177	0.0151167	0.477334	304.928	2.88534e-08	7.76443e-07
4406036	Bacteria	Actinobacteria	Acidimicrobiia	Acidimicrobiales			0.714414	0.714414	0	0.238138	28.3582	0.000235734	0.00123101
4424695	Bacteria	Chloroflexi	SAR202				5.49856	5.50676	-0.00820092	1.83832	696.106	1.10084e-09	7.53612e-08
4424700	Bacteria	Chloroflexi	SAR202				0.399685	0.399685	0	0.133228	47.5019	3.68539e-05	0.000254821
4426893	Bacteria	Actinobacteria	Acidimicrobiia	Acidimicrobiales	wb1_P06		1.07391	1.07391	0	0.35797	12.9753	0.00309942	0.0104847
4437254	Bacteria	Proteobacteria	Gammaproteobacteria	Chromatiales			1.08989	1.08989	0	0.363297	16.2409	0.00153496	0.0057672
4459768	Bacteria	Proteobacteria	Gammaproteobacteria	HTCC2188	HTCC2089		0.33293	0.33293	0	0.110977	27.8317	0.000251693	0.00128955
4462463	Bacteria	Chloroflexi	SAR202				1.25169	1.25612	-0.00442444	0.420181	52.6022	2.52779e-05	0.000183711
4468876	Bacteria	Chloroflexi	Anaerolineae	SBR1031	A4b		1.06992	1.06992	0	0.356641	16.5117	0.00145562	0.00549675
4474426	Bacteria	Chloroflexi	SAR202				0.181642	0.181642	0	0.0605473	28.3873	0.000234887	0.00122874
4479618	Bacteria	Gemmatimonadetes	Gemm-4				0.228114	0.228114	0	0.0760381	9.40081	0.00796961	0.02327
4481801	Bacteria	Proteobacteria	Gammaproteobacteria	Thiotrichales	Piscirickettsiaceae		2.88186	2.88186	0	0.96062	161.351	3.49878e-07	5.12504e-06
4482246	Bacteria	Chloroflexi	SAR202				1.32739	1.32739	0	0.442462	21.0227	0.000658072	0.00295499
New.ReferenceOTU913	Bacteria	Chloroflexi	SAR202				0.5928	0.5928	0	0.1976	87.0489	3.78873e-06	3.86244e-05
New.ReferenceOTU1268	Bacteria	Chloroflexi	SAR202				0.407641	0.407641	0	0.13588	40.5228	6.59167e-05	0.000414512
New.ReferenceOTU676	Bacteria	Chloroflexi	SAR202				0.122988	0.122988	0	0.0409959	18.6653	0.00097698	0.00395962
New.ReferenceOTU1311	Bacteria	Proteobacteria	Alphaproteobacteria				0.303396	0.288279	0.0151167	0.106171	12.7341	0.00328173	0.0109771
New.ReferenceOTU1319	Bacteria	Chloroflexi	SAR202				0.213183	0.213183	0	0.0710609	49.5561	3.15256e-05	0.000221569
New.ReferenceOTU450	Bacteria	Proteobacteria	Gammaproteobacteria	HTCC2188	HTCC2089		0.270701	0.270701	0	0.0902338	36.8516	9.29443e-05	0.000558601
New.ReferenceOTU1245	Bacteria	Chloroflexi	SAR202				0.224672	0.224672	0	0.0748908	44.8651	4.54587e-05	0.000305822
New.ReferenceOTU1896	Bacteria	Actinobacteria	Acidimicrobiia	Acidimicrobiales	wb1_P06		0.497065	0.497065	0	0.165688	23.7766	0.000433704	0.00204333
New.ReferenceOTU661	Bacteria	Acidobacteria	Acidobacteria-6	iii1-15			0.264922	0.264922	0	0.0883074	16.1157	0.00157349	0.00590454
New.ReferenceOTU593	Bacteria	Proteobacteria	Alphaproteobacteria	Rhodospirillales	Rhodospirillaceae		0.137587	0.137587	0	0.0458624	7.5517	0.0144224	0.038293
New.ReferenceOTU2200	Bacteria	Chloroflexi	SAR202				0.123872	0.123872	0	0.0412907	16.8164	0.00137238	0.00526227
New.ReferenceOTU933	Bacteria	Chloroflexi	SAR202				0.158867	0.158867	0	0.0529556	9.16779	0.00854807	0.0247894
New.ReferenceOTU936	Bacteria	Chloroflexi	SAR202				0.282254	0.282254	0	0.0940846	38.5757	7.88022e-05	0.000490379
New.ReferenceOTU1643	Bacteria	Chloroflexi	SAR202				0.188883	0.188883	0	0.0629611	9.88481	0.00691651	0.0204956
New.ReferenceOTU1330	Bacteria	Chloroflexi	SAR202				0.378317	0.378317	0	0.126106	28.1603	0.000241577	0.00125494
New.ReferenceOTU1334	Bacteria	Proteobacteria	Alphaproteobacteria	Rhodospirillales	Rhodospirillaceae		0.113052	0.113052	0	0.037684	10.6744	0.00554548	0.016937
New.ReferenceOTU2012	Bacteria	Chloroflexi	Anaerolineae	Caldilineales	Caldilineaceae		0.113052	0.113052	0	0.037684	10.6744	0.00554548	0.016937
New.ReferenceOTU1252	Bacteria	Proteobacteria	Gammaproteobacteria	HTCC2188	HTCC2089		0.185296	0.185296	0	0.0617652	19.8253	0.000800419	0.00342529
New.ReferenceOTU1653	Bacteria	Chloroflexi	SAR202				0.510064	0.510064	0	0.170021	11.5618	0.00438619	0.0139469
New.ReferenceOTU1437	Bacteria	Proteobacteria	Gammaproteobacteria	Thiohalorhabdales			0.0990665	0.0990665	0	0.0330222	8.7054	0.00986013	0.0278376
New.ReferenceOTU417	Bacteria	Chloroflexi	SAR202				0.222584	0.222584	0	0.0741948	50.4102	2.95956e-05	0.000211489
New.ReferenceOTU2105	Bacteria	Proteobacteria	Alphaproteobacteria	Rhodospirillales	Rhodospirillaceae		0.666682	0.666682	0	0.222227	34.3131	0.000120081	0.000691102
New.ReferenceOTU1126	Bacteria	Proteobacteria	Alphaproteobacteria	Rhodospirillales	Rhodospirillaceae		0.174596	0.174596	0	0.0581988	15.8527	0.00165839	0.00616121
New.ReferenceOTU390	Bacteria	Proteobacteria	Deltaproteobacteria	Syntrophobacterales	Syntrophobacteraceae		0.139947	0.139947	0	0.046649	9.42861	0.00790392	0.0231008
New.ReferenceOTU885	Bacteria	Chloroflexi	SAR202				0.670887	0.670887	0	0.223629	28.0565	0.000244719	0.00126248
New.ReferenceOTU2067	Bacteria	Proteobacteria	Gammaproteobacteria	Chromatiales	Ectothiorhodospiraceae		0.132054	0.132054	0	0.0440181	20.7119	0.000691752	0.00305209
New.ReferenceOTU1970	Bacteria	Proteobacteria	Gammaproteobacteria	Oceanospirillales	Halomonadaceae	Candidatus Portiera	0.149457	0.149457	0	0.0498189	9.35333	0.00808341	0.0235333
New.ReferenceOTU1801	Bacteria	Acidobacteria	Solibacteres	Solibacterales	PAUC26f		0.280686	0.280686	0	0.0935621	32.9252	0.000139143	0.00079166
New.ReferenceOTU1758	Bacteria	Proteobacteria	Gammaproteobacteria	Oceanospirillales	Halomonadaceae	Candidatus Portiera	0.14219	0.14219	0	0.0473967	17.5689	0.00119091	0.00467442
New.ReferenceOTU1759	Bacteria	Chloroflexi	SAR202				0.277001	0.281119	-0.00411794	0.0950791	20.8633	0.000675075	0.00300514
New.ReferenceOTU760	Bacteria	Chloroflexi	SAR202				0.142774	0.142774	0	0.0475914	12.9612	0.00310975	0.0104863
New.ReferenceOTU1110	Bacteria	Acidobacteria	Acidobacteria-6	iii1-15			0.162469	0.162469	0	0.0541562	13.3303	0.00285354	0.00983355
New.ReferenceOTU1597	Bacteria	Proteobacteria	Alphaproteobacteria	Rhodobacterales	Rhodobacteraceae		0.173712	0.173712	0	0.057904	16.2711	0.00152586	0.00574022
New.ReferenceOTU1591	Bacteria	Chloroflexi	SAR202				0.147325	0.147325	0	0.0491083	19.3101	0.000873434	0.00364888
New.ReferenceOTU364	Bacteria	Chloroflexi	SAR202				0.122284	0.122284	0	0.0407614	13.3891	0.00281514	0.009755
New.ReferenceOTU161	Bacteria	Chloroflexi	SAR202				0.0990665	0.0990665	0	0.0330222	8.7054	0.00986013	0.0278376
New.ReferenceOTU2277	Bacteria	Chloroflexi	SAR202				0.522844	0.522844	0	0.174281	21.0034	0.000660096	0.00295608
New.ReferenceOTU211	Bacteria	Chloroflexi	Anaerolineae	Caldilineales	Caldilineaceae		0.143363	0.143363	0	0.0477877	11.249	0.00475672	0.0148778
New.ReferenceOTU1624	Bacteria	Chloroflexi	SAR202				0.565813	0.565813	0	0.188604	37.1518	9.02668e-05	0.000547808
New.ReferenceOTU1623	Bacteria	Acidobacteria	Solibacteres	Solibacterales	PAUC26f		0.271393	0.271393	0	0.0904644	19.6607	0.00082289	0.00349641
New.ReferenceOTU1584	Bacteria	Chloroflexi	SAR202				0.146819	0.146819	0	0.0489398	9.55478	0.00761411	0.0223632
New.ReferenceOTU1586	Bacteria	Proteobacteria	Alphaproteobacteria	Rhodospirillales	Rhodospirillaceae		1.54766	1.54766	0	0.515888	94.9047	2.72267e-06	2.94659e-05
New.ReferenceOTU1563	Bacteria	Proteobacteria	Gammaproteobacteria	HTCC2188			0.180685	0.180685	0	0.0602283	44.2381	4.78641e-05	0.000317711
New.ReferenceOTU171	Bacteria	Acidobacteria	Solibacteres	Solibacterales	PAUC26f		0.17557	0.17557	0	0.0585232	23.4114	0.000457241	0.00214745
New.ReferenceOTU518	Bacteria	Chloroflexi	SAR202				0.182111	0.182111	0	0.0607036	15.6671	0.00172179	0.00636507
New.ReferenceOTU2287	Bacteria	Proteobacteria	Alphaproteobacteria	Rhodospirillales	Rhodospirillaceae		0.0990665	0.0990665	0	0.0330222	8.7054	0.00986013	0.0278376
New.ReferenceOTU1170	Bacteria	Chloroflexi	Anaerolineae	Caldilineales	Caldilineaceae		0.153717	0.153717	0	0.051239	13.0216	0.00306586	0.0104065
New.ReferenceOTU1398	Bacteria	Chloroflexi	SAR202				0.129089	0.129089	0	0.0430297	11.2165	0.00479748	0.0149427
New.ReferenceOTU231	Bacteria	Chloroflexi	SAR202				0.146878	0.146878	0	0.0489593	18.6906	0.00097264	0.00395962
New.ReferenceOTU1943	Bacteria	Actinobacteria	Acidimicrobiia	Acidimicrobiales	wb1_P06		0.179237	0.179237	0	0.0597458	37.919	8.38486e-05	0.000515341
New.ReferenceOTU20	Bacteria	Chloroflexi	SAR202				0.162469	0.162469	0	0.0541562	13.3303	0.00285354	0.00983355
New.ReferenceOTU1544	Bacteria	Proteobacteria	Gammaproteobacteria	Chromatiales	Ectothiorhodospiraceae		0.136505	0.136505	0	0.0455016	11.6492	0.00428919	0.013719
New.ReferenceOTU1547	Bacteria	Actinobacteria	Acidimicrobiia	Acidimicrobiales			0.177295	0.177295	0	0.0590982	21.0152	0.000658863	0.00295499
New.ReferenceOTU1382	Bacteria	Chloroflexi	SAR202				0.749611	0.749611	0	0.24987	64.5747	1.17497e-05	9.72198e-05
New.ReferenceOTU351	Bacteria	Chloroflexi	SAR202				0.170859	0.170859	0	0.0569529	20.7128	0.000691643	0.00305209
New.ReferenceOTU535	Bacteria	Chloroflexi	SAR202				0.100882	0.100882	0	0.0336274	7.74298	0.0135065	0.0361505
New.ReferenceOTU539	Bacteria	Actinobacteria	Acidimicrobiia	Acidimicrobiales			0.123751	0.123751	0	0.0412504	10.2024	0.00631909	0.01897
New.ReferenceOTU1696	Bacteria	Actinobacteria	Acidimicrobiia	Acidimicrobiales	wb1_P06		0.107001	0.107001	0	0.0356668	7.71017	0.0136583	0.0364588
New.ReferenceOTU52	Bacteria	Proteobacteria	Gammaproteobacteria	Chromatiales			0.368034	0.368034	0	0.122678	8.28325	0.0112851	0.0310965
New.ReferenceOTU1849	Bacteria	Chloroflexi	SAR202				0.163986	0.163986	0	0.0546621	19.8503	0.000797073	0.00341586
New.ReferenceOTU1718	Bacteria	Chloroflexi	SAR202				0.184129	0.184129	0	0.0613765	13.3242	0.00285756	0.00983355
New.ReferenceOTU1028	Bacteria	Chloroflexi	Anaerolineae	Caldilineales	Caldilineaceae		0.147325	0.147325	0	0.0491083	19.3101	0.000873434	0.00364888
New.ReferenceOTU322	Bacteria	Chloroflexi	SAR202				0.134454	0.134454	0	0.044818	22.4834	0.000524657	0.00243346
New.ReferenceOTU251	Bacteria	Chloroflexi	SAR202				0.257837	0.257837	0	0.0859457	73.2479	7.30326e-06	6.57074e-05
New.ReferenceOTU1859	Bacteria	Proteobacteria	Alphaproteobacteria	Rhodospirillales	Rhodospirillaceae		0.617211	0.617211	0	0.205737	25.2064	0.000354932	0.00172668
New.ReferenceOTU337	Bacteria	Chloroflexi	TK17	TK18			0.148165	0.148165	0	0.0493885	17.5014	0.00120592	0.00469631
New.ReferenceOTU1451	Bacteria	Chloroflexi	SAR202				0.134708	0.134708	0	0.0449028	11.4805	0.00447898	0.0141424
New.ReferenceOTU249	Bacteria	Acidobacteria	Solibacteres	Solibacterales	PAUC26f		0.146878	0.146878	0	0.0489593	18.6906	0.00097264	0.00395962
New.ReferenceOTU2171	Bacteria	Chloroflexi	SAR202				0.162469	0.162469	0	0.0541562	13.3303	0.00285354	0.00983355
New.ReferenceOTU2170	Bacteria	Chloroflexi	SAR202				0.178301	0.178301	0	0.0594338	7.65966	0.0138962	0.0370277
New.ReferenceOTU1991	Bacteria	Chloroflexi	SAR202				0.184129	0.184129	0	0.0613765	13.3242	0.00285756	0.00983355
New.ReferenceOTU1602	Bacteria	Chloroflexi	TK17	TK18			0.123872	0.123872	0	0.0412907	16.8164	0.00137238	0.00526227
New.ReferenceOTU1607	Bacteria	Chloroflexi	SAR202				0.160277	0.160277	0	0.0534255	14.2138	0.00233953	0.0082995
New.ReferenceOTU1732	Bacteria	Chloroflexi	SAR202				0.146323	0.146323	0	0.0487744	30.0115	0.000193198	0.00104355
New.ReferenceOTU96	Bacteria	Chloroflexi	SAR202				0.194203	0.194203	0	0.0647342	12.9537	0.00311525	0.0104907
New.ReferenceOTU97	Bacteria	Chloroflexi	SAR202				0.169218	0.169218	0	0.0564059	25.1919	0.000355636	0.00172729
New.ReferenceOTU1519	Bacteria	Proteobacteria	Alphaproteobacteria	Rhodospirillales	Rhodospirillaceae		0.0990665	0.0990665	0	0.0330222	8.7054	0.00986013	0.0278376
New.ReferenceOTU302	Bacteria	Chloroflexi	SAR202				0.148165	0.148165	0	0.0493885	17.5014	0.00120592	0.00469631
New.ReferenceOTU1462	Bacteria	Acidobacteria	Acidobacteria-6	BPC015			0.123872	0.123872	0	0.0412907	16.8164	0.00137238	0.00526227
New.ReferenceOTU1197	Bacteria	Proteobacteria	Gammaproteobacteria	Thiotrichales	Piscirickettsiaceae		0.158636	0.158636	0	0.0528786	16.5397	0.00144771	0.00548771
New.ReferenceOTU273	Bacteria	Bacteroidetes	[Rhodothermi]	[Rhodothermales]	Rhodothermaceae		0.198049	0.198049	0	0.0660164	31.6186	0.000160671	0.000900421
New.ReferenceOTU878	Bacteria	Proteobacteria	Deltaproteobacteria	Bdellovibrionales	Bdellovibrionaceae	Bdellovibrio	0.258565	0.258565	0	0.0861882	61.7013	1.39396e-05	0.000110738
New.ReferenceOTU2274	Bacteria	Acidobacteria	Sva0725	Sva0725			0.343436	0.343436	0	0.114479	12.8659	0.00318052	0.0106744
New.ReferenceOTU649	Bacteria	Chloroflexi	SAR202				0.383908	0.383908	0	0.127969	27.6287	0.000258206	0.00131615
New.CleanUp.ReferenceOTU3743	Bacteria	Chloroflexi	SAR202				0.107001	0.107001	0	0.0356668	7.71017	0.0136583	0.0364588
New.CleanUp.ReferenceOTU7258	Bacteria	Proteobacteria	Gammaproteobacteria	Chromatiales			0.129089	0.129089	0	0.0430297	11.2165	0.00479748	0.0149427
New.CleanUp.ReferenceOTU8277	Bacteria	Chloroflexi	SAR202				0.145882	0.145882	0	0.0486274	13.0154	0.00307033	0.0104099
New.CleanUp.ReferenceOTU23003	Bacteria	Chloroflexi	TK17	TK18			0.191996	0.191996	0	0.0639986	43.2689	5.19047e-05	0.000337776
New.CleanUp.ReferenceOTU26264	Bacteria	Chloroflexi	SAR202				0.156933	0.156933	0	0.0523111	10.638	0.00560077	0.0170709
New.CleanUp.ReferenceOTU30819	Bacteria	Acidobacteria	Sva0725	Sva0725			0.774608	0.774608	0	0.258203	372.309	1.31254e-08	4.30829e-07
New.CleanUp.ReferenceOTU32356	Bacteria	Proteobacteria	Gammaproteobacteria	Chromatiales			0.109887	0.109887	0	0.0366289	12.628	0.0033662	0.0111596
New.CleanUp.ReferenceOTU52781	Bacteria	Chloroflexi	SAR202				0.178397	0.178397	0	0.0594656	43.2116	5.21568e-05	0.00033787
New.CleanUp.ReferenceOTU53095	Bacteria	Proteobacteria	Alphaproteobacteria	Rhodospirillales	Rhodospirillaceae		0.347964	0.347964	0	0.115988	25.889	0.000323651	0.00160057
New.CleanUp.ReferenceOTU64904	Bacteria	Nitrospirae	Nitrospira	Nitrospirales	Nitrospiraceae		0.267563	0.267563	0	0.0891877	99.2188	2.29597e-06	2.5354e-05
New.CleanUp.ReferenceOTU65024	Bacteria	Chloroflexi	SAR202				0.274663	0.274663	0	0.0915542	27.3589	0.000267189	0.0013527
New.CleanUp.ReferenceOTU69258	Bacteria	Proteobacteria	Gammaproteobacteria	Chromatiales			0.449148	0.449148	0	0.149716	15.423	0.00180983	0.00664122
New.CleanUp.ReferenceOTU71475	Bacteria	Acidobacteria	Acidobacteria-6	iii1-15			0.214951	0.214951	0	0.0716502	8.66145	0.00999756	0.0280337
New.CleanUp.ReferenceOTU79295	Bacteria	Chloroflexi	SAR202				0.156933	0.156933	0	0.0523111	10.638	0.00560077	0.0170709
New.CleanUp.ReferenceOTU88957	Bacteria	Chloroflexi	SAR202				0.158633	0.158633	0	0.0528777	8.04683	0.0121962	0.033239
New.CleanUp.ReferenceOTU100884	Bacteria	Chloroflexi	Anaerolineae	Caldilineales	Caldilineaceae		0.132052	0.132052	0	0.0440173	13.4161	0.00279777	0.00971737
New.CleanUp.ReferenceOTU105537	Bacteria	Chloroflexi	SAR202				0.636377	0.636377	0	0.212126	119.29	1.12947e-06	1.34411e-05
New.CleanUp.ReferenceOTU114467	Bacteria	Chloroflexi	TK17	TK18			0.179572	0.179572	0	0.0598573	34.9362	0.00011259	0.000653021
New.CleanUp.ReferenceOTU124260	Bacteria	Chloroflexi	Anaerolineae	Caldilineales	Caldilineaceae		0.130823	0.130823	0	0.0436075	15.2175	0.00188837	0.00688512
New.CleanUp.ReferenceOTU126571	Bacteria	Poribacteria					0.210473	0.210473	0	0.0701578	44.4345	4.70939e-05	0.000314419
New.CleanUp.ReferenceOTU135267	Bacteria	PAUC34f					0.551604	0.551604	0	0.183868	59.8582	1.56167e-05	0.000121477
New.CleanUp.ReferenceOTU136963	Bacteria	Chloroflexi	SAR202				0.112168	0.112168	0	0.0373892	11.5634	0.00438444	0.0139469
New.CleanUp.ReferenceOTU147379	Bacteria	Chloroflexi	Anaerolineae	Caldilineales	Caldilineaceae		0.188672	0.188672	0	0.0628907	14.7367	0.00208946	0.00752861
New.CleanUp.ReferenceOTU163088	Bacteria	Chloroflexi	Anaerolineae	Caldilineales	Caldilineaceae		0.100882	0.100882	0	0.0336274	7.74298	0.0135065	0.0361505
New.CleanUp.ReferenceOTU163981	Bacteria	Chloroflexi	SAR202				0.236049	0.236049	0	0.0786831	10.2717	0.00619733	0.0186898
New.CleanUp.ReferenceOTU173622	Bacteria	Proteobacteria	Alphaproteobacteria	Rhodobacterales	Rhodobacteraceae		0.500442	0.500442	0	0.166814	74.9785	6.68495e-06	6.16295e-05
New.CleanUp.ReferenceOTU180357	Bacteria	Proteobacteria	Gammaproteobacteria	Oceanospirillales	Halomonadaceae	Candidatus Portiera	0.125476	0.125476	0	0.0418253	9.01053	0.00896833	0.0258758
New.CleanUp.ReferenceOTU184304	Bacteria	Proteobacteria	Alphaproteobacteria	Rhodobacterales	Rhodobacteraceae		0.312534	0.312534	0	0.104178	43.9973	4.88303e-05	0.00032269
New.CleanUp.ReferenceOTU187659	Bacteria	Chloroflexi	SAR202				0.193477	0.193477	0	0.0644924	11.3895	0.00458562	0.0144486
New.CleanUp.ReferenceOTU189504	Bacteria	Proteobacteria	Gammaproteobacteria	HTCC2188	HTCC2089		0.137587	0.137587	0	0.0458624	7.5517	0.0144224	0.038293
New.CleanUp.ReferenceOTU190998	Bacteria	Chloroflexi	TK17				0.174851	0.174851	0	0.0582836	11.3576	0.00462388	0.0145385
New.CleanUp.ReferenceOTU201428	Bacteria	Chloroflexi	SAR202				1.26026	1.26026	0	0.420086	28.326	0.000236673	0.00123375
New.CleanUp.ReferenceOTU215255	Bacteria	Chloroflexi	SAR202				0.148165	0.148165	0	0.0493885	17.5014	0.00120592	0.00469631
New.CleanUp.ReferenceOTU219274	Bacteria	Proteobacteria	Gammaproteobacteria	Chromatiales			0.0990665	0.0990665	0	0.0330222	8.7054	0.00986013	0.0278376
New.CleanUp.ReferenceOTU222244	Bacteria	Chloroflexi	SAR202				0.0990665	0.0990665	0	0.0330222	8.7054	0.00986013	0.0278376
New.CleanUp.ReferenceOTU223028	Bacteria	Chloroflexi	SAR202				0.233895	0.233895	0	0.0779652	73.8657	7.07463e-06	6.42251e-05
New.CleanUp.ReferenceOTU226869	Bacteria	Proteobacteria	Alphaproteobacteria	Rhodobacterales	Rhodobacteraceae		0.145153	0.145153	0	0.0483844	22.5171	0.000521998	0.00242867
New.CleanUp.ReferenceOTU228423	Bacteria	Chloroflexi	SAR202				0.272997	0.272997	0	0.0909989	52.26	2.58974e-05	0.000187302
New.CleanUp.ReferenceOTU230225	Bacteria	Chloroflexi	SAR202				0.122284	0.122284	0	0.0407614	13.3891	0.00281514	0.009755
New.CleanUp.ReferenceOTU230751	Bacteria	Chloroflexi	SAR202				0.136238	0.136238	0	0.0454125	7.53647	0.0144985	0.0383929
New.CleanUp.ReferenceOTU239650	Bacteria	Chloroflexi	SAR202				0.321382	0.321382	0	0.107127	12.9379	0.00312685	0.0105179
New.CleanUp.ReferenceOTU254522	Bacteria	Chloroflexi	SAR202				0.155507	0.155507	0	0.0518357	26.5951	0.000294838	0.00147518
New.CleanUp.ReferenceOTU260188	Bacteria	Chloroflexi	SAR202				0.215109	0.215109	0	0.0717029	8.32712	0.0111255	0.0307418
New.CleanUp.ReferenceOTU283218	Bacteria	Proteobacteria	Gammaproteobacteria	Chromatiales			0.150885	0.150885	0	0.050295	11.956	0.00396917	0.0128034
New.CleanUp.ReferenceOTU284553	Bacteria	Chloroflexi	SAR202				0.111702	0.111702	0	0.0372341	11.0569	0.00500377	0.0155044
New.CleanUp.ReferenceOTU286015	Bacteria	Chloroflexi	SAR202				0.122988	0.122988	0	0.0409959	18.6653	0.00097698	0.00395962
New.CleanUp.ReferenceOTU290162	Bacteria	Chloroflexi	SAR202				0.170803	0.170803	0	0.0569343	11.7538	0.00417655	0.0134144
New.CleanUp.ReferenceOTU290567	Bacteria	Proteobacteria	Alphaproteobacteria				0.291809	0.291809	0	0.0972698	25.3213	0.000349411	0.00170817
New.CleanUp.ReferenceOTU296448	Bacteria	Chloroflexi	SAR202				0.159749	0.159749	0	0.0532496	18.8475	0.000946228	0.00388774
New.CleanUp.ReferenceOTU300112	Bacteria	Chloroflexi	SAR202				0.130823	0.130823	0	0.0436075	15.2175	0.00188837	0.00688512
New.CleanUp.ReferenceOTU316325	Bacteria	Chloroflexi	SAR202				0.191075	0.191075	0	0.0636917	9.38821	0.00799961	0.0233348
New.CleanUp.ReferenceOTU324649	Bacteria	Chloroflexi	TK17	TK18			0.18049	0.18049	0	0.0601632	11.4942	0.00446319	0.0141224
New.CleanUp.ReferenceOTU326208	Bacteria	Chloroflexi	SAR202				0.340163	0.340163	0	0.113388	73.8082	7.09551e-06	6.42251e-05
New.CleanUp.ReferenceOTU328071	Bacteria	Proteobacteria	Gammaproteobacteria	Chromatiales	Ectothiorhodospiraceae		0.132054	0.132054	0	0.0440181	20.7119	0.000691752	0.00305209
New.CleanUp.ReferenceOTU328341	Bacteria	Proteobacteria	Deltaproteobacteria	Syntrophobacterales	Syntrophobacteraceae		0.429518	0.429518	0	0.143173	9.96288	0.00676331	0.0201416
New.CleanUp.ReferenceOTU329377	Bacteria	Chloroflexi	SAR202				0.503328	0.503328	0	0.167776	8.29753	0.0112328	0.0310097
New.CleanUp.ReferenceOTU342542	Bacteria	Chloroflexi	SAR202				0.257911	0.257911	0	0.0859703	7.54224	0.0144696	0.0383844
New.CleanUp.ReferenceOTU349363	Bacteria	Chloroflexi	SAR202				0.298559	0.298559	0	0.0995197	19.8978	0.000790758	0.00340345
New.CleanUp.ReferenceOTU352116	Bacteria	Proteobacteria	Gammaproteobacteria	Chromatiales	Ectothiorhodospiraceae		0.116919	0.116919	0	0.0389731	7.81425	0.0131839	0.0354141
New.CleanUp.ReferenceOTU357685	Bacteria	Chloroflexi	SAR202				0.297472	0.297472	0	0.0991574	17.7077	0.0011608	0.00456824
New.CleanUp.ReferenceOTU358638	Bacteria	Chloroflexi	SAR202				0.181642	0.181642	0	0.0605473	28.3873	0.000234887	0.00122874
New.CleanUp.ReferenceOTU364928	Bacteria	Chloroflexi	SAR202				0.146113	0.146113	0	0.0487044	7.44186	0.0149835	0.0394671
New.CleanUp.ReferenceOTU367881	Bacteria	Chloroflexi	SAR202				0.118953	0.118953	0	0.0396511	13.1377	0.00298379	0.0101742
New.CleanUp.ReferenceOTU368127	Bacteria	Chloroflexi	SAR202				0.361536	0.361536	0	0.120512	15.3237	0.00184725	0.00675367
New.CleanUp.ReferenceOTU371358	Bacteria	Chloroflexi	SAR202				0.132054	0.132054	0	0.0440181	20.7119	0.000691752	0.00305209
New.CleanUp.ReferenceOTU383172	Bacteria	Chloroflexi	SAR202				0.16024	0.16024	0	0.0534133	11.0941	0.00495479	0.0153686
New.CleanUp.ReferenceOTU389250	Bacteria	Actinobacteria	Acidimicrobiia	Acidimicrobiales	wb1_P06		0.122988	0.122988	0	0.0409959	18.6653	0.00097698	0.00395962
New.CleanUp.ReferenceOTU399579	Bacteria	Chloroflexi	SAR202				0.811771	0.811771	0	0.27059	17.4089	0.00122685	0.00475922
New.CleanUp.ReferenceOTU406261	Bacteria	Chloroflexi	SAR202				0.203047	0.203047	0	0.0676823	35.8824	0.000102297	0.00060507
New.CleanUp.ReferenceOTU417190	Bacteria	Chloroflexi	SAR202				0.248847	0.248847	0	0.0829491	28.7047	0.000225918	0.00119015
New.CleanUp.ReferenceOTU421108	Bacteria	Chloroflexi	SAR202				0.139016	0.139016	0	0.0463386	9.4941	0.00775179	0.0226783
New.CleanUp.ReferenceOTU421583	Bacteria	Gemmatimonadetes	Gemm-2				0.919408	0.919408	0	0.306469	27.4888	0.000262816	0.00133509
New.CleanUp.ReferenceOTU422235	Bacteria	Chloroflexi	SAR202				0.411083	0.411083	0	0.137028	84.7691	4.19241e-06	4.23522e-05
New.CleanUp.ReferenceOTU422323	Bacteria	Acidobacteria	Solibacteres	Solibacterales	PAUC26f		0.158747	0.158747	0	0.0529158	26.45	0.000300489	0.00149843
New.CleanUp.ReferenceOTU439398	Bacteria	Chloroflexi	SAR202				0.522617	0.522617	0	0.174206	40.4124	6.6573e-05	0.000416884
New.CleanUp.ReferenceOTU444404	Bacteria	Chloroflexi	SAR202				0.155198	0.155198	0	0.0517327	13.0534	0.00304311	0.0103528
New.CleanUp.ReferenceOTU445280	Bacteria	Proteobacteria	Gammaproteobacteria	Chromatiales	Ectothiorhodospiraceae		0.292065	0.292065	0	0.0973551	9.19867	0.00846846	0.0245824
New.CleanUp.ReferenceOTU449407	Bacteria	Chloroflexi	SAR202				0.263827	0.263827	0	0.0879424	65.9592	1.08484e-05	9.12794e-05
New.CleanUp.ReferenceOTU457214	Bacteria	Chloroflexi	SAR202				0.122988	0.122988	0	0.0409959	18.6653	0.00097698	0.00395962
New.CleanUp.ReferenceOTU460275	Bacteria	Chloroflexi	SAR202				0.190654	0.190654	0	0.0635512	9.32371	0.00815543	0.0237198
New.CleanUp.ReferenceOTU461432	Bacteria	Chloroflexi	SAR202				0.235221	0.235221	0	0.0784069	77.8745	5.78969e-06	5.47273e-05
New.CleanUp.ReferenceOTU470292	Bacteria	Chloroflexi	SAR202				0.139016	0.139016	0	0.0463386	9.4941	0.00775179	0.0226783
New.CleanUp.ReferenceOTU479155	Bacteria	Acidobacteria	Solibacteres	Solibacterales	PAUC26f		0.120469	0.120469	0	0.0401562	15.1328	0.00192198	0.00696718
New.CleanUp.ReferenceOTU484943	Bacteria	Chloroflexi	Anaerolineae	Caldilineales	Caldilineaceae		0.222096	0.222096	0	0.074032	9.62443	0.00745981	0.0219532
New.CleanUp.ReferenceOTU500646	Bacteria	Chloroflexi	Anaerolineae	Caldilineales	Caldilineaceae		0.191996	0.191996	0	0.0639986	43.2689	5.19047e-05	0.000337776
New.CleanUp.ReferenceOTU515959	Bacteria	Chloroflexi	Anaerolineae	Caldilineales	Caldilineaceae		0.246408	0.246408	0	0.0821361	17.7498	0.00115184	0.00455638
New.CleanUp.ReferenceOTU545823	Bacteria	Chloroflexi	SAR202				0.449413	0.449413	0	0.149804	109.222	1.587e-06	1.83026e-05
New.CleanUp.ReferenceOTU550618	Bacteria	Chloroflexi	SAR202				0.165125	0.165125	0	0.0550416	12.392	0.00356397	0.0117371
New.CleanUp.ReferenceOTU588746	Bacteria	Proteobacteria	Alphaproteobacteria	Rhodospirillales	Rhodospirillaceae		0.216537	0.216537	0	0.072179	9.37337	0.00803513	0.0234155
New.CleanUp.ReferenceOTU593505	Bacteria	Chloroflexi	SAR202				0.137345	0.137345	0	0.0457818	10.8615	0.0052718	0.0162506
New.CleanUp.ReferenceOTU605615	Bacteria	Chloroflexi	Anaerolineae	Caldilineales	Caldilineaceae		0.132054	0.132054	0	0.0440181	20.7119	0.000691752	0.00305209
New.CleanUp.ReferenceOTU608184	Bacteria	Chloroflexi	SAR202				0.152701	0.152701	0	0.0509003	11.5405	0.00441026	0.0139697
New.CleanUp.ReferenceOTU616596	Bacteria	Acidobacteria	Solibacteres	Solibacterales	PAUC26f		2.44566	2.44566	0	0.815219	329.087	2.13625e-08	6.19511e-07
New.CleanUp.ReferenceOTU638179	Bacteria	Chloroflexi	SAR202				0.153717	0.153717	0	0.051239	13.0216	0.00306586	0.0104065
New.CleanUp.ReferenceOTU651387	Bacteria	Acidobacteria	Sva0725	Sva0725			0.145062	0.145062	0	0.0483541	12.8667	0.00317991	0.0106744
New.CleanUp.ReferenceOTU656715	Bacteria	Proteobacteria	Alphaproteobacteria				0.107001	0.107001	0	0.0356668	7.71017	0.0136583	0.0364588
New.CleanUp.ReferenceOTU659043	Bacteria	Gemmatimonadetes	Gemm-2				0.203496	0.203496	0	0.0678319	19.7463	0.000811102	0.00346109
New.CleanUp.ReferenceOTU669973	Bacteria	Acidobacteria	Sva0725	Sva0725			0.125476	0.125476	0	0.0418253	9.01053	0.00896833	0.0258758
New.CleanUp.ReferenceOTU682668	Bacteria	Proteobacteria	Gammaproteobacteria	Chromatiales			0.391149	0.391149	0	0.130383	44.2529	4.78057e-05	0.000317711
New.CleanUp.ReferenceOTU683103	Bacteria	Proteobacteria	Gammaproteobacteria	HTCC2188	HTCC2089		0.331266	0.331266	0	0.110422	21.4254	0.00061742	0.00280705
New.CleanUp.ReferenceOTU690284	Bacteria	Chloroflexi	Anaerolineae	SBR1031	A4b		0.619968	0.619968	0	0.206656	106.713	1.73556e-06	1.97867e-05
New.CleanUp.ReferenceOTU697691	Bacteria	Chloroflexi	SAR202				0.183505	0.183505	0	0.0611685	12.578	0.00340689	0.011282
New.CleanUp.ReferenceOTU713204	Bacteria	Chloroflexi	SAR202				0.117355	0.117355	0	0.0391182	7.8457	0.0130447	0.035227
New.CleanUp.ReferenceOTU713407	Bacteria	Gemmatimonadetes	Gemm-2				0.23936	0.23936	0	0.0797867	13.2514	0.00290599	0.00995434
New.CleanUp.ReferenceOTU724836	Bacteria	Proteobacteria	Gammaproteobacteria	Chromatiales			0.122988	0.122988	0	0.0409959	18.6653	0.00097698	0.00395962
New.CleanUp.ReferenceOTU736141	Bacteria	Chloroflexi	SAR202				0.718162	0.718162	0	0.239387	84.1053	4.31996e-06	4.33011e-05
New.CleanUp.ReferenceOTU740838	Bacteria	Chloroflexi	SAR202				0.228827	0.228827	0	0.0762755	12.2548	0.00368568	0.0120056
New.CleanUp.ReferenceOTU747802	Bacteria	Poribacteria					0.287171	0.287171	0	0.0957238	89.0098	3.47975e-06	3.57183e-05
New.CleanUp.ReferenceOTU753206	Bacteria	Chloroflexi	SAR202				0.132054	0.132054	0	0.0440181	20.7119	0.000691752	0.00305209
New.CleanUp.ReferenceOTU760298	Bacteria	Proteobacteria	Gammaproteobacteria	Chromatiales			0.224415	0.224415	0	0.0748051	22.444	0.000527787	0.00244419
New.CleanUp.ReferenceOTU764471	Bacteria	Chloroflexi	SAR202				0.135062	0.135062	0	0.0450207	8.69097	0.00990499	0.0279115
New.CleanUp.ReferenceOTU770356	Bacteria	Chloroflexi	SAR202				0.30311	0.30311	0	0.101037	9.84005	0.00700629	0.0207206
New.CleanUp.ReferenceOTU780155	Bacteria	Chloroflexi	SAR202				0.199634	0.199634	0	0.0665448	41.1899	6.21161e-05	0.000392264
New.CleanUp.ReferenceOTU805621	Bacteria	Chloroflexi	SAR202				0.329158	0.329158	0	0.109719	11.2655	0.00473623	0.0148293
New.CleanUp.ReferenceOTU808125	Bacteria	Chloroflexi	TK17	TK18			0.128938	0.128938	0	0.0429794	7.83012	0.0131135	0.03532
New.CleanUp.ReferenceOTU808274	Bacteria	Chloroflexi	SAR202				0.149001	0.149001	0	0.0496669	7.57422	0.0143106	0.0380639
New.CleanUp.ReferenceOTU815808	Bacteria	Chloroflexi	SAR202				0.215158	0.215158	0	0.0717194	38.4996	7.93676e-05	0.000492871
New.CleanUp.ReferenceOTU832049	Bacteria	Spirochaetes	Spirochaetes	Spirochaetales	Spirochaetaceae		0.135741	0.135741	0	0.0452471	20.111	0.000763213	0.00330394
New.CleanUp.ReferenceOTU833735	Bacteria	Proteobacteria	Gammaproteobacteria	Chromatiales			0.170331	0.170331	0	0.0567769	30.2117	0.000188722	0.00102902
New.CleanUp.ReferenceOTU849350	Bacteria	Proteobacteria	Gammaproteobacteria	Alteromonadales	OM60		0.123751	0.123751	0	0.0412504	10.2024	0.00631909	0.01897
New.CleanUp.ReferenceOTU868649	Bacteria	Chloroflexi	SAR202				0.13002	0.13002	0	0.0433402	11.0182	0.00505557	0.0156067
New.CleanUp.ReferenceOTU871112	Bacteria	Chloroflexi	SAR202				0.490942	0.490942	0	0.163647	287.675	3.62946e-08	9.03433e-07
New.CleanUp.ReferenceOTU875938	Bacteria	Chloroflexi	SAR202				0.152117	0.152117	0	0.0507056	14.436	0.00222893	0.00799258
New.CleanUp.ReferenceOTU880879	Bacteria	Chloroflexi	SAR202				0.118953	0.118953	0	0.0396511	13.1377	0.00298379	0.0101742
New.CleanUp.ReferenceOTU896629	Bacteria	Chloroflexi	Anaerolineae	Caldilineales	Caldilineaceae		0.292461	0.292461	0	0.0974869	24.9539	0.000367452	0.00177602
New.CleanUp.ReferenceOTU900102	Bacteria	Nitrospirae	Nitrospira	Nitrospirales	Nitrospiraceae		0.421047	0.421047	0	0.140349	7.51918	0.0145857	0.0385213
New.CleanUp.ReferenceOTU923071	Bacteria	Chloroflexi	SAR202				0.9019	0.9019	0	0.300633	75.2452	6.59558e-06	6.09938e-05
New.CleanUp.ReferenceOTU924628	Bacteria	Chloroflexi	SAR202				0.139016	0.139016	0	0.0463386	9.4941	0.00775179	0.0226783
New.CleanUp.ReferenceOTU929044	Bacteria	Acidobacteria	Solibacteres	Solibacterales	PAUC26f		0.202647	0.202647	0	0.0675489	9.91393	0.00685886	0.0203586
New.CleanUp.ReferenceOTU939433	Bacteria	Gemmatimonadetes	Gemm-2				0.134571	0.134571	0	0.044857	16.0375	0.00159816	0.00597873
New.CleanUp.ReferenceOTU953084	Bacteria	Chloroflexi	SAR202				0.283344	0.283344	0	0.094448	9.56623	0.00758848	0.0223098
New.CleanUp.ReferenceOTU954094	Bacteria	Proteobacteria	Alphaproteobacteria	Rhodobacterales	Rhodobacteraceae		0.113052	0.113052	0	0.037684	10.6744	0.00554548	0.016937
New.CleanUp.ReferenceOTU962296	Bacteria	Chloroflexi	SAR202				0.301504	0.301504	0	0.100501	11.764	0.00416577	0.0133941
New.CleanUp.ReferenceOTU967738	Bacteria	Proteobacteria	Alphaproteobacteria	Rhodospirillales	Rhodospirillaceae		0.288899	0.288899	0	0.0962998	16.1083	0.00157578	0.00590572
New.CleanUp.ReferenceOTU970457	Bacteria	Chloroflexi	SAR202				0.11065	0.11065	0	0.0368833	7.40051	0.0152018	0.0399013
New.CleanUp.ReferenceOTU974738	Bacteria	Chloroflexi	SAR202				0.179572	0.179572	0	0.0598573	34.9362	0.00011259	0.000653021
New.CleanUp.ReferenceOTU975051	Bacteria	Proteobacteria	Gammaproteobacteria	Chromatiales			0.15406	0.15406	0	0.0513532	23.9466	0.000423265	0.00200046
New.CleanUp.ReferenceOTU976265	Bacteria	Chloroflexi	SAR202				0.16104	0.16104	0	0.05368	10.4717	0.00586235	0.0177595
New.CleanUp.ReferenceOTU982796	Bacteria	Chloroflexi	SAR202				0.468843	0.468843	0	0.156281	42.4135	5.5831e-05	0.000354824
New.CleanUp.ReferenceOTU989977	Bacteria	Chloroflexi	Anaerolineae	Caldilineales	Caldilineaceae		0.17106	0.17106	0	0.05702	17.7782	0.00114585	0.00454535
New.CleanUp.ReferenceOTU993732	Bacteria	Chloroflexi	SAR202				0.158989	0.158989	0	0.0529964	14.7058	0.00210329	0.00756929
New.CleanUp.ReferenceOTU996432	Bacteria	Chloroflexi	SAR202				0.124126	0.124126	0	0.0413754	9.11108	0.00869674	0.0251717
New.CleanUp.ReferenceOTU1003983	Bacteria	Chloroflexi	SAR202				0.160277	0.160277	0	0.0534255	14.2138	0.00233953	0.0082995
New.CleanUp.ReferenceOTU1008018	Bacteria	Chloroflexi	SAR202				0.180269	0.180269	0	0.0600896	20.0244	0.000774255	0.00334205
New.CleanUp.ReferenceOTU1008383	Bacteria	Chloroflexi	Anaerolineae	Caldilineales	Caldilineaceae		0.268696	0.268696	0	0.0895652	16.7362	0.00139369	0.00532346
New.CleanUp.ReferenceOTU1014698	Bacteria	Chloroflexi	SAR202				0.120469	0.120469	0	0.0401562	15.1328	0.00192198	0.00696718
New.CleanUp.ReferenceOTU1015659	Bacteria	AncK6					0.123751	0.123751	0	0.0412504	10.2024	0.00631909	0.01897
New.CleanUp.ReferenceOTU1017632	Bacteria	Chloroflexi	Anaerolineae	Caldilineales	Caldilineaceae		0.707251	0.707251	0	0.23575	286.957	3.66535e-08	9.04827e-07
New.CleanUp.ReferenceOTU1022758	Bacteria	Proteobacteria	Gammaproteobacteria	Chromatiales			0.178397	0.178397	0	0.0594656	43.2116	5.21568e-05	0.00033787
New.CleanUp.ReferenceOTU1026922	Bacteria	Chloroflexi	SAR202				0.409452	0.409452	0	0.136484	212.239	1.19867e-07	2.15133e-06
New.CleanUp.ReferenceOTU1043536	Bacteria	Chloroflexi	Anaerolineae	Caldilineales	Caldilineaceae		0.327965	0.327965	0	0.109322	12.355	0.00359626	0.0117951
New.CleanUp.ReferenceOTU1044546	Bacteria	Chloroflexi	Anaerolineae	Caldilineales	Caldilineaceae		0.211975	0.211975	0	0.0706584	11.1316	0.00490592	0.0152487
New.CleanUp.ReferenceOTU1060887	Bacteria	Chloroflexi	SAR202				0.142406	0.142406	0	0.0474687	14.7458	0.00208543	0.00752317
New.CleanUp.ReferenceOTU1067325	Bacteria	Chloroflexi	SAR202				0.511902	0.511902	0	0.170634	9.72304	0.00724799	0.0213617
New.CleanUp.ReferenceOTU1075616	Bacteria	Chloroflexi	SAR202				0.235221	0.235221	0	0.0784069	77.8745	5.78969e-06	5.47273e-05
New.CleanUp.ReferenceOTU1079365	Bacteria	Chloroflexi	TK17	mle1-48			0.675498	0.675498	0	0.225166	27.1537	0.000274288	0.00138161
New.CleanUp.ReferenceOTU1080745	Bacteria	Chloroflexi	Anaerolineae	Caldilineales	Caldilineaceae		0.0990665	0.0990665	0	0.0330222	8.7054	0.00986013	0.0278376
New.CleanUp.ReferenceOTU1081536	Bacteria	Chloroflexi	SAR202				0.548552	0.548552	0	0.182851	46.6204	3.94841e-05	0.000269883
New.CleanUp.ReferenceOTU1082431	Bacteria	Proteobacteria	Alphaproteobacteria	Rhodobacterales	Rhodobacteraceae		0.170144	0.170144	0	0.0567147	8.98603	0.00903612	0.0259778
New.CleanUp.ReferenceOTU1083821	Bacteria	Chloroflexi	SAR202				0.283423	0.283423	0	0.0944742	37.2555	8.93642e-05	0.000544757
New.CleanUp.ReferenceOTU1090577	Bacteria	Chloroflexi	SAR202				0.194256	0.194256	0	0.0647519	20.2172	0.000749923	0.0032701
New.CleanUp.ReferenceOTU1092265	Bacteria	Chloroflexi	SAR202				0.359857	0.359857	0	0.119952	29.8554	0.00019678	0.00106098
New.CleanUp.ReferenceOTU1093206	Bacteria	Chloroflexi	Anaerolineae	Caldilineales	Caldilineaceae		0.277725	0.277725	0	0.0925749	26.9801	0.000280476	0.00140848
New.CleanUp.ReferenceOTU1099970	Bacteria	Chloroflexi	SAR202				0.11065	0.11065	0	0.0368833	7.40051	0.0152018	0.0399013
New.CleanUp.ReferenceOTU1108495	Bacteria	Chloroflexi	SAR202				0.219712	0.219712	0	0.0732372	12.275	0.00366737	0.0119721
New.CleanUp.ReferenceOTU1119870	Bacteria	Chloroflexi	Anaerolineae	Caldilineales	Caldilineaceae		0.109887	0.109887	0	0.0366289	12.628	0.0033662	0.0111596
New.CleanUp.ReferenceOTU1123526	Bacteria	Chloroflexi	SAR202				0.22417	0.22417	0	0.0747232	73.8314	7.08709e-06	6.42251e-05
New.CleanUp.ReferenceOTU1130308	Bacteria	Chloroflexi	Anaerolineae	Caldilineales	Caldilineaceae		0.116919	0.116919	0	0.0389731	7.81425	0.0131839	0.0354141
New.CleanUp.ReferenceOTU1140973	Bacteria	Chloroflexi	SAR202				0.198049	0.198049	0	0.0660164	31.6186	0.000160671	0.000900421
New.CleanUp.ReferenceOTU1149895	Bacteria	Chloroflexi	SAR202				0.76153	0.76153	0	0.253843	75.8072	6.4121e-06	5.98529e-05
New.CleanUp.ReferenceOTU1151787	Bacteria	Acidobacteria	Acidobacteria-6	iii1-15			0.122988	0.122988	0	0.0409959	18.6653	0.00097698	0.00395962
New.CleanUp.ReferenceOTU1164394	Bacteria	Chloroflexi	SAR202				0.234551	0.234551	0	0.0781837	29.7495	0.000199258	0.00107047
New.CleanUp.ReferenceOTU1174038	Bacteria	Chloroflexi	SAR202				0.192593	0.192593	0	0.0641976	11.4807	0.00447873	0.0141424
New.CleanUp.ReferenceOTU1201508	Bacteria	Proteobacteria	Gammaproteobacteria	Chromatiales			0.371058	0.371058	0	0.123686	50.1434	3.01822e-05	0.000215165
New.CleanUp.ReferenceOTU1207090	Bacteria	Chloroflexi	SAR202				0.159749	0.159749	0	0.0532496	18.8475	0.000946228	0.00388774
New.CleanUp.ReferenceOTU1244734	Bacteria	Chloroflexi	SAR202				0.160277	0.160277	0	0.0534255	14.2138	0.00233953	0.0082995
New.CleanUp.ReferenceOTU1246362	Bacteria	Chloroflexi	SAR202				0.170331	0.170331	0	0.0567769	30.2117	0.000188722	0.00102902
New.CleanUp.ReferenceOTU1256264	Bacteria	Chloroflexi	SAR202				0.129089	0.129089	0	0.0430297	11.2165	0.00479748	0.0149427
New.CleanUp.ReferenceOTU1272012	Bacteria	Chloroflexi	SAR202				0.530067	0.530067	0	0.176689	19.3714	0.000864323	0.00362603
New.CleanUp.ReferenceOTU1273471	Bacteria	Chloroflexi	SAR202				0.403151	0.403151	0	0.134384	56.1215	1.98675e-05	0.000149106
New.CleanUp.ReferenceOTU1285990	Bacteria	Chloroflexi	SAR202				0.951547	0.951547	0	0.317182	140.036	6.07022e-07	7.88336e-06
New.CleanUp.ReferenceOTU1294135	Bacteria	Proteobacteria	Alphaproteobacteria	Rhodospirillales	Rhodospirillaceae		0.377422	0.377422	0	0.125807	33.6542	0.000128694	0.00073501
New.CleanUp.ReferenceOTU1301897	Bacteria	Chloroflexi	SAR202				0.388098	0.388098	0	0.129366	18.0306	0.00109432	0.0043583
New.CleanUp.ReferenceOTU1305025	Bacteria	Chloroflexi	SAR202				0.165217	0.165217	0	0.0550723	8.05074	0.0121804	0.0332262
New.CleanUp.ReferenceOTU1305043	Bacteria	Chloroflexi	SAR202				1.32046	1.32046	0	0.440152	122.297	1.02585e-06	1.23557e-05
New.CleanUp.ReferenceOTU1305593	Bacteria	Proteobacteria	Alphaproteobacteria	Rhodobacterales	Rhodobacteraceae		0.147816	0.147816	0	0.0492719	10.4591	0.0058827	0.0178031
New.CleanUp.ReferenceOTU1315469	Bacteria	Chloroflexi	SAR202				2.1409	2.1409	0	0.713634	193.458	1.72281e-07	2.84311e-06
New.CleanUp.ReferenceOTU1322208	Bacteria	Chloroflexi	SAR202				0.362419	0.362419	0	0.120806	77.0838	6.01843e-06	5.67099e-05
New.CleanUp.ReferenceOTU1322497	Bacteria	Chloroflexi	SAR202				0.740853	0.740853	0	0.246951	49.3765	3.19513e-05	0.000224034
New.CleanUp.ReferenceOTU1322888	Bacteria	Chloroflexi	SAR202				0.134454	0.134454	0	0.044818	22.4834	0.000524657	0.00243346
New.CleanUp.ReferenceOTU1326865	Bacteria	Proteobacteria	Alphaproteobacteria				0.136296	0.136296	0	0.045432	13.6449	0.00265566	0.00925607
New.CleanUp.ReferenceOTU1331266	Bacteria	Chloroflexi	SAR202				0.462219	0.462219	0	0.154073	141.565	5.81976e-07	7.65799e-06
New.CleanUp.ReferenceOTU1335020	Bacteria	Chloroflexi	SAR202				0.630464	0.630464	0	0.210155	140.447	6.00168e-07	7.82839e-06
New.CleanUp.ReferenceOTU1362024	Bacteria	Chloroflexi	Anaerolineae	Caldilineales	Caldilineaceae		0.697334	0.697334	0	0.232445	51.9448	2.64848e-05	0.000191087
New.CleanUp.ReferenceOTU1373460	Bacteria	Chloroflexi	SAR202				0.690723	0.690723	0	0.230241	15.5569	0.00176086	0.00649344
New.CleanUp.ReferenceOTU1374296	Bacteria	Chloroflexi	SAR202				0.484099	0.484099	0	0.161366	12.1455	0.00378629	0.0122798
New.CleanUp.ReferenceOTU1375917	Bacteria	Chloroflexi	SAR202				0.33554	0.33554	0	0.111847	92.5069	3.00295e-06	3.16955e-05
New.CleanUp.ReferenceOTU1376750	Bacteria	Chloroflexi	SAR202				1.53133	1.53133	0	0.510442	7.46739	0.0148506	0.0391517
New.CleanUp.ReferenceOTU1377790	Bacteria	Acidobacteria	Solibacteres	Solibacterales	PAUC26f		0.633718	0.633718	0	0.211239	65.6257	1.10573e-05	9.27761e-05
New.CleanUp.ReferenceOTU1379126	Bacteria	Chloroflexi	SAR202				3.70911	3.71323	-0.00411794	1.23912	292.664	3.39184e-08	8.58595e-07
New.CleanUp.ReferenceOTU1387186	Bacteria	Chloroflexi	SAR202				0.648545	0.648545	0	0.216182	13.357	0.00283602	0.00981597
New.CleanUp.ReferenceOTU1391516	Bacteria	Proteobacteria	Gammaproteobacteria	Chromatiales			1.80356	1.80356	0	0.601185	357.533	1.54014e-08	4.79116e-07
New.CleanUp.ReferenceOTU1394301	Bacteria	Chloroflexi	SAR202				2.59269	2.59269	0	0.864229	27.7918	0.000252956	0.0012938
New.CleanUp.ReferenceOTU1399032	Bacteria	Chloroflexi	SAR202				2.75713	2.74644	0.0106923	0.927033	21.6412	0.000596934	0.00272636
New.CleanUp.ReferenceOTU1406732	Bacteria	Chloroflexi	SAR202				0.362419	0.345614	0.0168046	0.126408	65.516	1.11272e-05	9.31008e-05
New.CleanUp.ReferenceOTU1419790	Bacteria	Chloroflexi	SAR202				0.441511	0.441511	0	0.14717	22.206	0.000547186	0.00252065
New.CleanUp.ReferenceOTU1427266	Bacteria	Chloroflexi	SAR202				4.27041	4.2553	0.0151167	1.42851	769.327	7.40046e-10	5.52629e-08
New.CleanUp.ReferenceOTU1440210	Bacteria	Chloroflexi	SAR202				0.291585	0.291585	0	0.0971948	28.2484	0.000238955	0.00124348
New.CleanUp.ReferenceOTU1450705	Bacteria	Acidobacteria	Solibacteres	Solibacterales	PAUC26f		0.474664	0.474664	0	0.158221	213.51	1.17096e-07	2.12874e-06
New.CleanUp.ReferenceOTU1456550	Bacteria	Proteobacteria	Deltaproteobacteria	[Entotheonellales]	[Entotheonellaceae]		0.722147	0.722147	0	0.240716	43.7525	4.98376e-05	0.000327176
New.CleanUp.ReferenceOTU1457114	Bacteria	Chloroflexi	SAR202				1.77442	1.77442	0	0.591475	78.1173	5.72165e-06	5.46025e-05
New.CleanUp.ReferenceOTU1458137	Bacteria	Chloroflexi	SAR202				0.0990665	0.0990665	0	0.0330222	8.7054	0.00986013	0.0278376
New.CleanUp.ReferenceOTU1458359	Bacteria	Proteobacteria	Gammaproteobacteria	Chromatiales	Ectothiorhodospiraceae		0.351898	0.351898	0	0.117299	101.27	2.12252e-06	2.35686e-05
New.CleanUp.ReferenceOTU1459651	Bacteria	Proteobacteria	Alphaproteobacteria	Rhodospirillales	Rhodospirillaceae		3.01094	3.01536	-0.00442444	1.0066	137.606	6.49705e-07	8.32905e-06
New.CleanUp.ReferenceOTU1461966	Bacteria	Chloroflexi	SAR202				0.692682	0.692682	0	0.230894	71.1742	8.14141e-06	7.19479e-05
New.CleanUp.ReferenceOTU1463364	Bacteria	Chloroflexi	SAR202				0.142713	0.142713	0	0.0475708	7.52578	0.0145524	0.0385013
New.CleanUp.ReferenceOTU1469129	Bacteria	Chloroflexi	SAR202				0.586619	0.586619	0	0.19554	63.5513	1.24766e-05	0.000101824
New.CleanUp.ReferenceOTU1477115	Bacteria	Chloroflexi	Anaerolineae	Caldilineales	Caldilineaceae		2.0025	2.0025	0	0.6675	12.8406	0.00319963	0.0107265
New.CleanUp.ReferenceOTU1479644	Bacteria	Chloroflexi	SAR202				0.124921	0.124921	0	0.0416404	12.0265	0.00389982	0.0125933
New.CleanUp.ReferenceOTU1489333	Bacteria	AncK6					0.389019	0.389019	0	0.129673	213.569	1.16969e-07	2.12874e-06
New.CleanUp.ReferenceOTU1491013	Bacteria	Chloroflexi	SAR202				1.34769	1.34769	0	0.449231	14.0315	0.00243548	0.00856865
New.CleanUp.ReferenceOTU1500172	Bacteria	Chloroflexi	Anaerolineae	Caldilineales	Caldilineaceae		0.390783	0.390783	0	0.130261	8.71381	0.00983409	0.0278376
New.CleanUp.ReferenceOTU1504717	Bacteria	Chloroflexi	SAR202				0.34717	0.34717	0	0.115723	8.07651	0.0120769	0.032974
New.CleanUp.ReferenceOTU1507187	Bacteria	Chloroflexi	Anaerolineae	Caldilineales	Caldilineaceae		1.95098	1.95098	0	0.650327	130.571	7.96277e-07	9.86921e-06
New.CleanUp.ReferenceOTU1525529	Bacteria	Chloroflexi	SAR202				0.799445	0.799445	0	0.266482	57.5983	1.80329e-05	0.000136711
New.CleanUp.ReferenceOTU1530029	Bacteria	Chloroflexi	SAR202				0.80623	0.80623	0	0.268743	38.3531	8.0469e-05	0.000497642
New.CleanUp.ReferenceOTU1535042	Bacteria	Chloroflexi	SAR202				0.17674	0.17674	0	0.0589133	29.2588	0.000211258	0.00113088
New.CleanUp.ReferenceOTU1536563	Bacteria	Chloroflexi	SAR202				0.693459	0.693459	0	0.231153	611.732	1.83814e-09	1.05587e-07
New.CleanUp.ReferenceOTU1539765	Bacteria	Proteobacteria	Gammaproteobacteria	HTCC2188	HTCC2089		1.38722	1.38722	0	0.462408	55.4293	2.08076e-05	0.000155381
New.CleanUp.ReferenceOTU1540751	Bacteria	Chloroflexi	Anaerolineae	Caldilineales	Caldilineaceae		0.813347	0.813347	0	0.271116	8.49742	0.0105321	0.0292918
New.CleanUp.ReferenceOTU1544152	Bacteria	Proteobacteria	Gammaproteobacteria	Chromatiales			0.220477	0.220477	0	0.0734924	7.88143	0.0128887	0.0348403
New.CleanUp.ReferenceOTU1555127	Bacteria	Chloroflexi	Anaerolineae	Caldilineales	Caldilineaceae		1.29024	1.27343	0.0168046	0.43568	233.378	8.2602e-08	1.61263e-06
New.CleanUp.ReferenceOTU1565840	Bacteria	Nitrospirae	Nitrospira	Nitrospirales	Nitrospiraceae		0.985898	0.985898	0	0.328633	14.8594	0.0020357	0.00735263
New.CleanUp.ReferenceOTU1567749	Bacteria	Chloroflexi	SAR202				3.1533	3.1533	0	1.0511	650.827	1.43762e-09	9.13654e-08
New.CleanUp.ReferenceOTU1581076	Bacteria	Chloroflexi	Anaerolineae	Caldilineales	Caldilineaceae		0.224399	0.224399	0	0.0747998	13.747	0.00259518	0.0090877
New.CleanUp.ReferenceOTU1584365	Bacteria	Chloroflexi	SAR202				0.13002	0.13002	0	0.0433402	11.0182	0.00505557	0.0156067
New.CleanUp.ReferenceOTU1587343	Bacteria	Chloroflexi	SAR202				0.139016	0.139016	0	0.0463386	9.4941	0.00775179	0.0226783
New.CleanUp.ReferenceOTU1595709	Bacteria	Actinobacteria	Acidimicrobiia	Acidimicrobiales	koll13		0.258466	0.258466	0	0.0861553	21.5611	0.000604438	0.00275642
New.CleanUp.ReferenceOTU1595874	Bacteria	Chloroflexi	SAR202				0.132781	0.132781	0	0.0442603	8.78755	0.00960951	0.0274151
New.CleanUp.ReferenceOTU1596905	Bacteria	Chloroflexi	SAR202				0.142774	0.142774	0	0.0475914	12.9612	0.00310975	0.0104863
New.CleanUp.ReferenceOTU1605150	Bacteria	Proteobacteria	Gammaproteobacteria	Chromatiales			2.30883	2.30883	0	0.769608	573.772	2.36976e-09	1.31083e-07
New.CleanUp.ReferenceOTU1634373	Bacteria	Chloroflexi	SAR202				3.23061	3.23061	0	1.07687	109.46	1.57377e-06	1.82203e-05
New.CleanUp.ReferenceOTU1642177	Bacteria	Proteobacteria	Alphaproteobacteria	Rhodospirillales	Rhodospirillaceae		1.95293	1.95293	0	0.650978	105.871	1.78927e-06	2.03214e-05
New.CleanUp.ReferenceOTU1643949	Bacteria	Proteobacteria	Gammaproteobacteria	HTCC2188	HTCC2089		0.917898	0.917898	0	0.305966	79.2103	5.42743e-06	5.2296e-05
New.CleanUp.ReferenceOTU1645047	Bacteria	Chloroflexi	SAR202				0.281288	0.281288	0	0.0937628	11.0408	0.00502525	0.0155549
New.CleanUp.ReferenceOTU1647097	Bacteria	Chloroflexi	SAR202				1.52587	1.52587	0	0.508624	98.5192	2.35916e-06	2.58125e-05
New.CleanUp.ReferenceOTU1649895	Bacteria	Chloroflexi	SAR202				0.704327	0.704327	0	0.234776	15.524	0.00177274	0.00652116
New.CleanUp.ReferenceOTU1652097	Bacteria	Acidobacteria	Sva0725	Sva0725			0.832244	0.832244	0	0.277415	24.2266	0.000406743	0.00193462
New.CleanUp.ReferenceOTU1658222	Bacteria	Acidobacteria	Solibacteres	Solibacterales	PAUC26f		0.116919	0.116919	0	0.0389731	7.81425	0.0131839	0.0354141
New.CleanUp.ReferenceOTU1659624	Bacteria	Proteobacteria	Alphaproteobacteria	Rhodospirillales	Rhodospirillaceae		1.96816	1.96816	0	0.656053	124.431	9.59483e-07	1.16979e-05
New.CleanUp.ReferenceOTU1675208	Bacteria	Proteobacteria	Alphaproteobacteria	Rhodospirillales	Rhodospirillaceae		0.39448	0.39448	0	0.131493	11.6653	0.00427159	0.0136956
New.CleanUp.ReferenceOTU1678413	Bacteria	Chloroflexi	SAR202				2.70084	2.70084	0	0.900281	240.075	7.39182e-08	1.502e-06
New.CleanUp.ReferenceOTU1679591	Bacteria	Chloroflexi	SAR202				0.774811	0.774811	0	0.25827	8.56801	0.0102978	0.0287741
New.CleanUp.ReferenceOTU1682697	Bacteria	Chloroflexi	SAR202				0.774849	0.774849	0	0.258283	21.5162	0.000608697	0.00277161
New.CleanUp.ReferenceOTU1685535	Bacteria	Chloroflexi	SAR202				0.313349	0.313349	0	0.10445	19.6946	0.000818198	0.00348639
New.CleanUp.ReferenceOTU1692574	Bacteria	Acidobacteria	Solibacteres	Solibacterales	PAUC26f		0.450508	0.450508	0	0.150169	35.6972	0.000104215	0.000611573
New.CleanUp.ReferenceOTU1694323	Bacteria	AncK6					0.38434	0.38434	0	0.128113	11.6486	0.00428978	0.013719
New.CleanUp.ReferenceOTU1696259	Bacteria	Chloroflexi	Anaerolineae	Caldilineales	Caldilineaceae		4.33176	4.32485	0.00691579	1.45443	517.891	3.55687e-09	1.7417e-07
New.CleanUp.ReferenceOTU1738773	Bacteria	Chloroflexi	TK17	TK18			1.49135	1.49135	0	0.497115	443.252	6.58656e-09	2.73251e-07
New.CleanUp.ReferenceOTU1743176	Bacteria	Proteobacteria	Gammaproteobacteria	Chromatiales			0.289519	0.289519	0	0.0965063	27.9622	0.000247612	0.00127301
New.CleanUp.ReferenceOTU1774855	Bacteria	Chloroflexi	SAR202				0.463583	0.463583	0	0.154528	247.616	6.54618e-08	1.377e-06
New.CleanUp.ReferenceOTU1775485	Bacteria	Nitrospirae	Nitrospira	Nitrospirales	Nitrospiraceae		0.84263	0.84263	0	0.280877	245.134	6.81053e-08	1.41271e-06
New.CleanUp.ReferenceOTU1778581	Bacteria	Proteobacteria	Alphaproteobacteria	Rhodobacterales	Rhodobacteraceae		1.58262	1.58262	0	0.527539	638.334	1.55254e-09	9.54294e-08
Bacteria OTUs enriched in A. cauliformis
	Taxonomic assignment						Pair-wise comparison
OTU_ID	Domain	Phylum	Class	Order	Family	Genus	sample_scbAplysina-sample_scbDysidea	AveExpr	F	PValue	adjPValue
60179	Bacteria	Proteobacteria	Alphaproteobacteria	Rhodospirillales	Rhodospirillaceae		0.883012	0.441506	7.0932	0.00051663	0.0158394
252593	Bacteria	Actinobacteria	Acidimicrobiia	Acidimicrobiales	koll13		2.76118	1.39584	6.03487	0.00117154	0.0277997
255100	Bacteria	Chloroflexi	TK17	TK18			1.37058	0.690427	18.1405	3.21865e-06	0.000431299
255203	Bacteria	Actinobacteria	Acidimicrobiia	Acidimicrobiales	koll13		0.500093	0.250047	5.78145	0.00144909	0.0303696
305967	Bacteria	Proteobacteria	Gammaproteobacteria	Chromatiales			0.810301	0.40515	4.94178	0.00309091	0.0488965
329637	Bacteria	Proteobacteria	Gammaproteobacteria	Chromatiales			0.694671	0.347335	5.06426	0.00275261	0.04604
535516	Bacteria	Chloroflexi	SAR202				0.374233	0.197336	7.25441	0.000460106	0.014779
536121	Bacteria	Chloroflexi	Anaerolineae	Caldilineales	Caldilineaceae		4.05544	2.06258	6.81207	0.00063567	0.0176592
550121	Bacteria	Gemmatimonadetes	Gemm-2				2.58116	1.3008	9.70563	9.91346e-05	0.00498604
561516	Bacteria	Chloroflexi	SAR202				0.454416	0.227208	6.52944	0.000788616	0.0204144
566357	Bacteria	Acidobacteria	Sva0725	Sva0725			5.65858	3.01444	105.445	1.63246e-10	3.71875e-07
568970	Bacteria	Chloroflexi	Anaerolineae	Caldilineales	Caldilineaceae		0.553048	0.281661	5.03047	0.00284151	0.0465681
571476	Bacteria	Proteobacteria	Alphaproteobacteria				1.77178	1.17608	7.00721	0.000550057	0.0160645
575921	Bacteria	Proteobacteria	Alphaproteobacteria	Rhodospirillales	Rhodospirillaceae		0.776849	0.388424	14.5347	1.09818e-05	0.00100066
580822	Bacteria	Bacteroidetes	[Rhodothermi]	[Rhodothermales]	Rhodothermaceae		2.23577	1.11788	8.14606	0.000251436	0.00954845
586657	Bacteria	Acidobacteria	Acidobacteria-6	iii1-15			1.1354	0.5677	18.7661	2.66548e-06	0.000379498
587581	Bacteria	Acidobacteria	Acidobacteria-6	iii1-15			1.1795	0.643536	18.8981	2.56349e-06	0.000379498
590831	Bacteria	Chloroflexi	Anaerolineae	Caldilineales	Caldilineaceae		3.30087	1.67559	7.68644	0.00034078	0.012281
591507	Bacteria	Chloroflexi	SAR202				0.405158	0.207716	5.53708	0.00179089	0.0342827
611668	Bacteria	Chloroflexi	SAR202				0.38084	0.19042	5.0035	0.00291482	0.0470919
642099	Bacteria	Proteobacteria	Gammaproteobacteria	Thiotrichales	Piscirickettsiaceae		0.515247	0.257624	5.81856	0.00140406	0.0299441
645813	Bacteria	Actinobacteria	Acidimicrobiia	Acidimicrobiales	TK06		5.55916	3.05095	18.8186	2.62439e-06	0.000379498
661170	Bacteria	Proteobacteria	Gammaproteobacteria	Thiotrichales	Piscirickettsiaceae		2.26853	1.16495	9.65225	0.00010211	0.00498604
698647	Bacteria	Actinobacteria	Acidimicrobiia	Acidimicrobiales			4.7994	2.46525	32.745	1.18336e-07	8.98567e-05
719803	Bacteria	Proteobacteria	Alphaproteobacteria	Rhodospirillales	Rhodospirillaceae		1.52434	0.772389	6.24079	0.000990586	0.0245278
744710	Bacteria	Actinobacteria	Acidimicrobiia	Acidimicrobiales	wb1_P06		1.85249	0.926243	7.66817	0.000345033	0.012281
833553	Bacteria	Acidobacteria	Solibacteres	Solibacterales	PAUC26f		1.4247	0.712348	5.85568	0.00136062	0.0296768
1114494	Bacteria	[Thermi]	Deinococci	Deinococcales	Trueperaceae	B-42	2.03217	1.01608	5.07459	0.00272606	0.0459998
1114496	Bacteria	Bacteroidetes	[Rhodothermi]	[Rhodothermales]	Rhodothermaceae		4.24566	2.15286	24.9739	5.40644e-07	0.000205265
1116149	Bacteria	Gemmatimonadetes	Gemm-2				3.70359	2.02306	15.5618	7.5324e-06	0.000746035
1856738	Bacteria	Acidobacteria	BPC102	B110			0.552077	0.276038	5.97888	0.00122715	0.0282369
2383902	Bacteria	Actinobacteria	Acidimicrobiia	Acidimicrobiales	koll13		4.54523	2.34663	14.248	1.22567e-05	0.00106859
3706429	Bacteria	Proteobacteria	Alphaproteobacteria				0.504092	0.310971	5.18858	0.0024519	0.0436361
3760116	Bacteria	Chloroflexi	SAR202				0.365663	0.182832	5.86224	0.0013531	0.0296768
3760122	Bacteria	Actinobacteria	Acidimicrobiia	Acidimicrobiales	TK06		5.81004	3.53357	14.1634	1.26655e-05	0.00106859
4298986	Bacteria	Gemmatimonadetes	Gemm-2				2.63688	1.34847	20.6936	1.54598e-06	0.000379498
4355097	Bacteria	Chloroflexi	Anaerolineae	Caldilineales	Caldilineaceae		0.522687	0.261343	4.95021	0.00306613	0.0488437
4406036	Bacteria	Actinobacteria	Acidimicrobiia	Acidimicrobiales			1.60829	0.809284	8.69989	0.000177673	0.0072275
4424695	Bacteria	Chloroflexi	SAR202				1.01472	0.546998	6.79563	0.000643563	0.0176631
4426552	Bacteria	Gemmatimonadetes	Gemm-2				1.20381	0.607042	9.0863	0.000141033	0.00617835
4426893	Bacteria	Actinobacteria	Acidimicrobiia	Acidimicrobiales	wb1_P06		2.85192	1.43618	12.5046	2.50962e-05	0.00184417
4443384	Bacteria	Chloroflexi	TK17	mle1-48			0.653014	0.331644	5.01559	0.00288169	0.0468893
4475254	Bacteria	Actinobacteria	Acidimicrobiia	Acidimicrobiales	wb1_P06		1.04251	0.52639	11.0725	4.86909e-05	0.00279962
4479618	Bacteria	Gemmatimonadetes	Gemm-4				2.22723	1.11361	5.81651	0.0014065	0.0299441
New.ReferenceOTU1265	Bacteria	Acidobacteria	Sva0725	Sva0725			3.1498	1.58004	45.4108	1.88189e-08	2.14347e-05
New.ReferenceOTU1061	Bacteria	Actinobacteria	Acidimicrobiia	Acidimicrobiales	TK06		4.20652	2.23057	21.0308	1.4127e-06	0.000379498
New.ReferenceOTU1405	Bacteria	Acidobacteria	Sva0725	Sva0725			1.12881	0.564407	19.2877	2.28822e-06	0.000379498
New.ReferenceOTU457	Bacteria	Acidobacteria	Sva0725	Sva0725			1.78877	0.899524	19.2547	2.31015e-06	0.000379498
New.ReferenceOTU2217	Bacteria	Proteobacteria	Alphaproteobacteria	Rhodobacterales	Rhodobacteraceae		0.938911	0.469455	17.2218	4.29586e-06	0.000541173
New.ReferenceOTU2031	Bacteria	Proteobacteria	Alphaproteobacteria	Rhodobacterales	Rhodobacteraceae		1.91439	0.962332	17.0689	4.51374e-06	0.000541173
New.ReferenceOTU1896	Bacteria	Actinobacteria	Acidimicrobiia	Acidimicrobiales	wb1_P06		2.3518	1.21172	15.3333	8.17406e-06	0.000775854
New.ReferenceOTU1895	Bacteria	Gemmatimonadetes	Gemm-2				0.547957	0.279115	13.1028	1.94282e-05	0.00147524
New.ReferenceOTU661	Bacteria	Acidobacteria	Acidobacteria-6	iii1-15			0.755197	0.377599	11.962	3.19783e-05	0.00220747
New.ReferenceOTU1074	Bacteria	Actinobacteria	Acidimicrobiia	Acidimicrobiales	wb1_P06		1.8632	0.936738	11.7084	3.59418e-05	0.0024081
New.ReferenceOTU593	Bacteria	Proteobacteria	Alphaproteobacteria	Rhodospirillales	Rhodospirillaceae		1.82781	0.913903	11.5896	3.79938e-05	0.00247285
New.ReferenceOTU2206	Bacteria	Bacteroidetes	[Rhodothermi]	[Rhodothermales]	Rhodothermaceae		1.41207	0.706036	11.2844	4.39293e-05	0.00277975
New.ReferenceOTU2025	Bacteria	Acidobacteria	Sva0725	Sva0725			2.49809	1.31305	11.2254	4.51966e-05	0.00278264
New.ReferenceOTU720	Bacteria	Actinobacteria	Acidimicrobiia	Acidimicrobiales	TK06		0.622223	0.311111	11.1036	4.79551e-05	0.00279962
New.ReferenceOTU943	Bacteria	Proteobacteria	Gammaproteobacteria	HTCC2188	HTCC2089		0.679843	0.345059	11.053	4.91593e-05	0.00279962
New.ReferenceOTU1786	Bacteria	Acidobacteria	Sva0725	Sva0725			0.801964	0.400982	10.4851	6.5405e-05	0.00354744
New.ReferenceOTU1784	Bacteria	Acidobacteria	Acidobacteria-6	iii1-15			0.716612	0.358306	9.97384	8.56322e-05	0.00443341
New.ReferenceOTU1659	Bacteria	Proteobacteria	Gammaproteobacteria	HTCC2188	HTCC2089		3.11954	1.59559	9.63887	0.000102873	0.00498604
New.ReferenceOTU1439	Bacteria	Acidobacteria	Sva0725	Sva0725			1.57214	0.791207	9.55125	0.000108031	0.00506378
New.ReferenceOTU737	Bacteria	Proteobacteria	Gammaproteobacteria	Chromatiales			0.783417	0.391709	9.21881	0.000130556	0.00583151
New.ReferenceOTU137	Bacteria	Bacteroidetes	[Rhodothermi]	[Rhodothermales]	Rhodothermaceae		0.615984	0.307992	8.93452	0.000154263	0.00659347
New.ReferenceOTU1134	Bacteria	Actinobacteria	Acidimicrobiia	Acidimicrobiales	koll13		1.08695	0.543475	8.91252	0.000156298	0.00659347
New.ReferenceOTU1356	Bacteria	Acidobacteria	Acidobacteria-6	BPC015			0.607826	0.357701	8.4206	0.00021115	0.00843858
New.ReferenceOTU1342	Bacteria	Acidobacteria	Sva0725	Sva0725			4.30607	2.43745	8.1584	0.000249443	0.00954845
New.ReferenceOTU1801	Bacteria	Acidobacteria	Solibacteres	Solibacterales	PAUC26f		1.73117	0.865584	8.1457	0.000251496	0.00954845
New.ReferenceOTU1110	Bacteria	Acidobacteria	Acidobacteria-6	iii1-15			0.480104	0.240052	7.47128	0.000395016	0.0135571
New.ReferenceOTU1111	Bacteria	Bacteroidetes	[Rhodothermi]	[Rhodothermales]	Rhodothermaceae		0.341217	0.170608	7.45708	0.000398936	0.0135571
New.ReferenceOTU404	Bacteria	Proteobacteria	Gammaproteobacteria	Alteromonadales	HTCC2188	HTCC	2.79534	1.40789	7.43653	0.000404689	0.0135571
New.ReferenceOTU402	Bacteria	Proteobacteria	Gammaproteobacteria	HTCC2188	HTCC2089		0.408709	0.204355	7.27735	0.000452662	0.014779
New.ReferenceOTU1579	Bacteria	Proteobacteria	Gammaproteobacteria	HTCC2188	HTCC2089		0.601981	0.30099	7.22621	0.000469455	0.014853
New.ReferenceOTU160	Bacteria	Gemmatimonadetes	Gemm-2				0.920323	0.465299	7.14885	0.000496252	0.0154858
New.ReferenceOTU210	Bacteria	Proteobacteria	Gammaproteobacteria	Thiohalorhabdales			2.76844	1.38936	7.06878	0.000525875	0.0158394
New.ReferenceOTU1623	Bacteria	Acidobacteria	Solibacteres	Solibacterales	PAUC26f		0.435553	0.217777	7.02716	0.000542082	0.0160372
New.ReferenceOTU1815	Bacteria	Actinobacteria	Acidimicrobiia	Acidimicrobiales	TK06		0.454729	0.232502	6.9725	0.000564259	0.0162706
New.ReferenceOTU1218	Bacteria	Bacteroidetes	[Rhodothermi]	[Rhodothermales]	Rhodothermaceae		1.60892	0.804459	6.88597	0.000601547	0.0171291
New.ReferenceOTU171	Bacteria	Acidobacteria	Solibacteres	Solibacterales	PAUC26f		0.423284	0.211642	6.83535	0.000624684	0.0175683
New.ReferenceOTU1170	Bacteria	Chloroflexi	Anaerolineae	Caldilineales	Caldilineaceae		0.448261	0.224131	6.7299	0.00067628	0.0181243
New.ReferenceOTU1393	Bacteria	Gemmatimonadetes	Gemm-4				2.58653	1.3623	6.69621	0.00069379	0.0183774
New.ReferenceOTU1485	Bacteria	Actinobacteria	Acidimicrobiia	Acidimicrobiales	TK06		0.400362	0.200181	6.47141	0.000825069	0.0211181
New.ReferenceOTU342	Bacteria	Gemmatimonadetes	Gemm-2				0.391121	0.19556	6.38734	0.000881401	0.0223092
New.ReferenceOTU2144	Bacteria	Acidobacteria	Acidobacteria-6	iii1-15			1.46768	0.792766	6.0974	0.00111283	0.0269683
New.ReferenceOTU1941	Bacteria	Actinobacteria	Acidimicrobiia	Acidimicrobiales			2.43865	1.22954	6.00163	0.00120419	0.0281164
New.ReferenceOTU1943	Bacteria	Actinobacteria	Acidimicrobiia	Acidimicrobiales	wb1_P06		0.449835	0.224917	5.99625	0.00120957	0.0281164
New.ReferenceOTU220	Bacteria	Actinobacteria	Acidimicrobiia	Acidimicrobiales	TK06		0.53037	0.265185	5.9667	0.00123966	0.0282394
New.ReferenceOTU1696	Bacteria	Actinobacteria	Acidimicrobiia	Acidimicrobiales	wb1_P06		0.372925	0.186463	5.89048	0.00132129	0.0296768
New.ReferenceOTU52	Bacteria	Proteobacteria	Gammaproteobacteria	Chromatiales			0.79925	0.399625	5.84937	0.00136789	0.0296768
New.ReferenceOTU1710	Bacteria	Bacteroidetes	[Rhodothermi]	[Rhodothermales]	Rhodothermaceae		1.50332	0.761878	5.77817	0.00145316	0.0303696
New.ReferenceOTU287	Bacteria	Acidobacteria	Sva0725	Sva0725			2.7218	1.42491	5.75025	0.00148824	0.0305573
New.ReferenceOTU843	Bacteria	Acidobacteria	Sva0725	Sva0725			0.743171	0.376723	5.64565	0.00162869	0.0325453
New.ReferenceOTU1147	Bacteria	Actinobacteria	Acidimicrobiia	Acidimicrobiales			2.2547	1.18628	5.63226	0.00164777	0.0326401
New.ReferenceOTU1038	Bacteria	Actinobacteria	Acidimicrobiia	Acidimicrobiales	koll13		0.692652	0.346326	5.60965	0.00168053	0.0330022
New.ReferenceOTU335	Bacteria	Bacteroidetes	[Rhodothermi]	[Rhodothermales]	Rhodothermaceae		0.635455	0.317728	5.56892	0.00174147	0.033815
New.ReferenceOTU1457	Bacteria	Chloroflexi	Anaerolineae	SBR1031	A4b		0.815834	0.407917	5.5623	0.00175161	0.033815
New.ReferenceOTU1593	Bacteria	Chloroflexi	Anaerolineae	SBR1031	A4b		0.228966	0.114483	5.4793	0.00188473	0.0354828
New.ReferenceOTU249	Bacteria	Acidobacteria	Solibacteres	Solibacterales	PAUC26f		1.27974	0.639868	5.4576	0.00192144	0.0358773
New.ReferenceOTU800	Bacteria	Proteobacteria	Gammaproteobacteria	Chromatiales			1.50453	0.752265	5.34165	0.00213201	0.0394855
New.ReferenceOTU644	Bacteria	Acidobacteria	Sva0725	Sva0725			2.75453	1.39251	5.2944	0.00222534	0.0405547
New.ReferenceOTU2172	Bacteria	Bacteroidetes	[Rhodothermi]	[Rhodothermales]	Rhodothermaceae		2.15587	1.08307	5.26335	0.00228923	0.0413879
New.ReferenceOTU90	Bacteria	Actinobacteria	Acidimicrobiia	Acidimicrobiales	koll13		1.5607	0.785485	5.22467	0.00237178	0.0425426
New.ReferenceOTU1462	Bacteria	Acidobacteria	Acidobacteria-6	BPC015			0.566489	0.283244	5.17006	0.00249421	0.044045
New.ReferenceOTU273	Bacteria	Bacteroidetes	[Rhodothermi]	[Rhodothermales]	Rhodothermaceae		0.32404	0.16202	5.15985	0.00251789	0.044048
New.ReferenceOTU1290	Bacteria	Acidobacteria	Sva0725	Sva0725			0.277279	0.138639	5.13904	0.00256697	0.0442997
New.ReferenceOTU465	Bacteria	TM7	TM7-1				0.290116	0.145058	5.1278	0.00259393	0.0443428
New.CleanUp.ReferenceOTU589669	Bacteria	Proteobacteria	Deltaproteobacteria				0.751159	0.37558	5.12182	0.0026084	0.0443428
New.CleanUp.ReferenceOTU633475	Bacteria	Spirochaetes	Spirochaetes	Spirochaetales	Spirochaetaceae		0.311345	0.155673	5.05498	0.00277669	0.04604
New.CleanUp.ReferenceOTU965371	Bacteria	Actinobacteria	Acidimicrobiia	Acidimicrobiales	TK06		1.07992	0.539961	5.05025	0.00278908	0.04604
New.CleanUp.ReferenceOTU1179763	Bacteria	Actinobacteria	Acidimicrobiia	Acidimicrobiales	koll13		1.78837	0.909433	4.97849	0.00298475	0.0478821

## Sheet: Stable5_Bact_enriched_Dysidea
Bacteria OTUs enriched in Dysidea species							(below each Dysidea species tables separately)
	Taxonomic assignment of enriched OTUs shared in both Dysidea species
OTU_ID	Domain	Phylum	Class	Order	Family	Genus
124774	Bacteria	Proteobacteria	Alphaproteobacteria
344865	Bacteria	Proteobacteria	Alphaproteobacteria
Bacteria OTUs enriched in D. avara
	Taxonomic assigment						Pair-wise comparisons
OTU_ID	Domain	Phylum	Class	Order	Family	Genus	sample_smAplysina-sample_smSeawater	sample_smAplysina-sample_smDysidea	sample_smDysidea-sample_smSeawater	AveExpr	F	PValue	adjPValue
110224	Bacteria	Proteobacteria	Alphaproteobacteria	Rickettsiales			0	-5.75165	5.75165	1.91722	1660.03	3.47263e-11	7.40911e-09
124774	Bacteria	Proteobacteria	Alphaproteobacteria				-0.031144	-3.7394	3.70825	1.25685	60.5752	1.49357e-05	0.000117095
165090	Bacteria	Proteobacteria	Alphaproteobacteria				0	-1.3943	1.3943	0.464766	29.0126	0.00021762	0.00115664
281206	Bacteria	Proteobacteria	Gammaproteobacteria	Chromatiales			0.152266	-0.54335	0.695616	0.310024	13.6615	0.00264569	0.00924291
295290	Bacteria	Proteobacteria	Gammaproteobacteria	Thiotrichales	Piscirickettsiaceae		-0.0238197	-0.394001	0.370181	0.139274	10.7429	0.00544329	0.016676
299227	Bacteria	Proteobacteria	Deltaproteobacteria	Desulfobacterales	Nitrospinaceae	Nitrospina	0.0987063	-0.372077	0.470783	0.193948	11.5593	0.00438905	0.0139469
311399	Bacteria	Proteobacteria	Gammaproteobacteria	Thiotrichales	Piscirickettsiaceae		0.0113299	-0.14547	0.1568	0.0560433	8.38764	0.01091	0.0302409
344865	Bacteria	Proteobacteria	Alphaproteobacteria				-0.406854	-3.24853	2.84168	1.23232	43.588	5.05289e-05	0.000330986
557998	Bacteria	Proteobacteria	Alphaproteobacteria				0	-0.113033	0.113033	0.0376775	10.7612	0.00541644	0.0166108
579649	Bacteria	Proteobacteria	Alphaproteobacteria	Rhodospirillales			0	-0.592598	0.592598	0.197533	8.67112	0.00996712	0.0280073
1127848	Bacteria	Bacteroidetes	Cytophagia	Cytophagales	Flammeovirgaceae		0.00690546	-0.167635	0.17454	0.0649063	11.5409	0.00440975	0.0139697
New.ReferenceOTU1066	Bacteria	Proteobacteria	Alphaproteobacteria	Rickettsiales			0	-0.162745	0.162745	0.0542485	17.4755	0.00121174	0.0047067
New.ReferenceOTU1313	Bacteria	Proteobacteria	Alphaproteobacteria	Rickettsiales			0	-0.180937	0.180937	0.0603124	11.2785	0.00472019	0.0148101
New.ReferenceOTU456	Bacteria	Proteobacteria	Alphaproteobacteria				0	-0.565703	0.565703	0.188568	11.5491	0.00440057	0.0139687
New.ReferenceOTU1077	Bacteria	Proteobacteria	Alphaproteobacteria	Rhodospirillales	Rhodospirillaceae		0	-0.56634	0.56634	0.18878	227.945	9.06e-08	1.74595e-06
New.ReferenceOTU444	Bacteria	Proteobacteria	Alphaproteobacteria	Rhodospirillales	Rhodospirillaceae		0	-0.512902	0.512902	0.170967	42.5045	5.53962e-05	0.000353565
New.ReferenceOTU1790	Bacteria	Proteobacteria	Alphaproteobacteria	Rickettsiales			0	-0.108642	0.108642	0.0362141	12.7051	0.00330453	0.011004
New.ReferenceOTU1793	Bacteria	Proteobacteria	Alphaproteobacteria	Rhodospirillales	Rhodospirillaceae		0	-0.307725	0.307725	0.102575	30.2653	0.000187546	0.00102789
New.ReferenceOTU2236	Bacteria	Proteobacteria	Gammaproteobacteria				0	-0.210179	0.210179	0.0700598	21.925	0.000571261	0.00261711
New.ReferenceOTU1215	Bacteria	Proteobacteria	Alphaproteobacteria	Rickettsiales			0	-0.298588	0.298588	0.0995292	12.3797	0.00357465	0.0117593
New.ReferenceOTU2225	Bacteria	Cyanobacteria	Chloroplast	Rhodophyta			0	-0.235173	0.235173	0.0783909	71.4673	8.01592e-06	7.14733e-05
New.ReferenceOTU564	Bacteria	Proteobacteria	Alphaproteobacteria	Rickettsiales			0	-0.572597	0.572597	0.190866	8.00351	0.0123729	0.0336287
New.ReferenceOTU396	Bacteria	Proteobacteria	Alphaproteobacteria	Rickettsiales			0	-0.261405	0.261405	0.087135	29.8184	0.000197641	0.0010637
New.ReferenceOTU392	Bacteria	Proteobacteria	Alphaproteobacteria	Rhodospirillales	Rhodospirillaceae		0	-0.137244	0.137244	0.0457481	8.00384	0.0123716	0.0336287
New.ReferenceOTU2246	Bacteria	Proteobacteria	Alphaproteobacteria	Kiloniellales			0	-0.171834	0.171834	0.0572781	17.7434	0.0011532	0.00455638
New.ReferenceOTU1115	Bacteria	Proteobacteria	Alphaproteobacteria	Rickettsiales			0	-0.199173	0.199173	0.0663909	26.1995	0.000310568	0.00154611
New.ReferenceOTU1577	Bacteria	Proteobacteria	Gammaproteobacteria	Oceanospirillales	Endozoicimonaceae		0	-0.161374	0.161374	0.0537914	7.98259	0.0124595	0.0338024
New.ReferenceOTU164	Bacteria	Proteobacteria	Alphaproteobacteria	Rickettsiales			0	-0.140053	0.140053	0.0466844	19.2352	0.00088474	0.00367555
New.ReferenceOTU1966	Bacteria	Proteobacteria	Betaproteobacteria	EC94			0	-0.150107	0.150107	0.0500356	13.9183	0.00249748	0.00877644
New.ReferenceOTU1810	Bacteria	Proteobacteria	Alphaproteobacteria	Rhodospirillales	Rhodospirillaceae		-0.00365854	-0.423986	0.420327	0.142548	27.8617	0.000250746	0.00128691
New.ReferenceOTU372	Bacteria	Proteobacteria	Alphaproteobacteria	Rickettsiales			0	-0.340064	0.340064	0.113355	48.5753	3.39402e-05	0.000235766
New.ReferenceOTU2135	Bacteria	Proteobacteria	Gammaproteobacteria				0	-0.161374	0.161374	0.0537914	7.98259	0.0124595	0.0338024
New.ReferenceOTU665	Bacteria	Proteobacteria	Alphaproteobacteria	Rickettsiales			0	-0.169817	0.169817	0.0566055	8.35844	0.0110133	0.0304599
New.ReferenceOTU22	Bacteria	Proteobacteria	Alphaproteobacteria	Kiloniellales			0	-0.119266	0.119266	0.0397554	8.50776	0.0104974	0.0292225
New.ReferenceOTU355	Bacteria	Proteobacteria	Alphaproteobacteria	Rhodospirillales	Rhodospirillaceae		0	-0.151089	0.151089	0.0503631	8.2596	0.0113723	0.0312791
New.ReferenceOTU2095	Bacteria	Proteobacteria	Alphaproteobacteria				0	-0.112017	0.112017	0.0373389	13.83	0.00254727	0.00894087
New.ReferenceOTU1057	Bacteria	Proteobacteria	Alphaproteobacteria	Rickettsiales			0	-0.800124	0.800124	0.266708	20.6275	0.000701264	0.00308822
New.ReferenceOTU331	Bacteria	Proteobacteria	Alphaproteobacteria	Rickettsiales			0	-0.160299	0.160299	0.053433	25.3599	0.000347579	0.00170436
New.ReferenceOTU1048	Bacteria	Proteobacteria	Betaproteobacteria	Burkholderiales	Oxalobacteraceae	Ralstonia	0	-0.350982	0.350982	0.116994	103.053	1.98482e-06	2.22075e-05
New.ReferenceOTU1299	Bacteria	Proteobacteria	Alphaproteobacteria	Kiloniellales			0	-0.27068	0.27068	0.0902265	28.5005	0.000231638	0.001216
New.CleanUp.ReferenceOTU3410	Bacteria	Proteobacteria	Alphaproteobacteria	Rickettsiales			0	-0.176084	0.176084	0.0586948	14.0944	0.00240182	0.00846019
New.CleanUp.ReferenceOTU18036	Bacteria	Proteobacteria	Alphaproteobacteria	Rhodospirillales	Rhodospirillaceae		0	-0.142056	0.142056	0.0473521	10.4942	0.00582613	0.0176677
New.CleanUp.ReferenceOTU22160	Bacteria	Proteobacteria	Alphaproteobacteria	Rhodospirillales	Rhodospirillaceae		0	-0.136679	0.136679	0.0455596	16.7911	0.00137905	0.00527428
New.CleanUp.ReferenceOTU24931	Bacteria	Proteobacteria	Gammaproteobacteria				0	-0.181015	0.181015	0.0603384	7.38447	0.0152875	0.0400911
New.CleanUp.ReferenceOTU27418	Bacteria	Proteobacteria	Alphaproteobacteria	Kiloniellales			0	-0.403184	0.403184	0.134395	110.149	1.53618e-06	1.79125e-05
New.CleanUp.ReferenceOTU34684	Bacteria	Proteobacteria	Alphaproteobacteria	Rhodospirillales	Rhodospirillaceae	Rhodovibrio	0	-0.362663	0.362663	0.120888	14.2983	0.0022967	0.00819622
New.CleanUp.ReferenceOTU42849	Bacteria	Proteobacteria	Alphaproteobacteria	Rickettsiales			0	-0.202751	0.202751	0.0675837	59.3053	1.61684e-05	0.000124793
New.CleanUp.ReferenceOTU45212	Bacteria	Proteobacteria	Gammaproteobacteria	Alteromonadales	Alteromonadaceae	ZD0117	0	-0.307028	0.307028	0.102343	37.0241	9.13937e-05	0.000551501
New.CleanUp.ReferenceOTU53366	Bacteria	Proteobacteria	Alphaproteobacteria	Rhodospirillales	Rhodospirillaceae		0	-0.949326	0.949326	0.316442	91.1426	3.17861e-06	3.34313e-05
New.CleanUp.ReferenceOTU72454	Bacteria	Proteobacteria	Alphaproteobacteria				0	-0.123816	0.123816	0.041272	8.9273	0.00920121	0.0264016
New.CleanUp.ReferenceOTU73340	Bacteria	Proteobacteria	Alphaproteobacteria	Rickettsiales			0	-0.113068	0.113068	0.0376892	8.38366	0.010924	0.0302409
New.CleanUp.ReferenceOTU75147	Bacteria	Proteobacteria	Alphaproteobacteria	Rickettsiales			0	-0.611498	0.611498	0.203833	14.3259	0.00228291	0.00815678
New.CleanUp.ReferenceOTU79225	Bacteria	Proteobacteria	Alphaproteobacteria	Rhodospirillales	Rhodospirillaceae		0	-2.90097	2.90097	0.966991	144.23	5.41308e-07	7.25062e-06
New.CleanUp.ReferenceOTU79400	Bacteria	Proteobacteria	Alphaproteobacteria	Rickettsiales			0.0138561	-0.27895	0.292806	0.102221	11.8207	0.00410648	0.0132177
New.CleanUp.ReferenceOTU92403	Bacteria	Proteobacteria	Alphaproteobacteria				0	-0.146508	0.146508	0.0488361	8.62033	0.0101283	0.0283536
New.CleanUp.ReferenceOTU103987	Bacteria	Proteobacteria	Alphaproteobacteria	Rickettsiales			0	-0.736271	0.736271	0.245424	48.8268	3.32997e-05	0.000231856
New.CleanUp.ReferenceOTU139868	Bacteria	Proteobacteria	Alphaproteobacteria				0	-0.110002	0.110002	0.0366674	8.99228	0.00901876	0.0259528
New.CleanUp.ReferenceOTU155805	Bacteria	Proteobacteria	Alphaproteobacteria	Rhodospirillales	Rhodospirillaceae		0	-1.04105	1.04105	0.347017	61.868	1.37992e-05	0.000110209
New.CleanUp.ReferenceOTU157027	Bacteria	Proteobacteria	Alphaproteobacteria				0	-0.307415	0.307415	0.102472	12.135	0.00379614	0.0122984
New.CleanUp.ReferenceOTU165088	Bacteria	Proteobacteria	Gammaproteobacteria	Oceanospirillales	Halomonadaceae	Candidatus Portiera	0	-0.317978	0.317978	0.105993	60.1254	1.53584e-05	0.00011978
New.CleanUp.ReferenceOTU188820	Bacteria	Proteobacteria	Alphaproteobacteria	Rhodospirillales	Rhodospirillaceae		0	-0.120972	0.120972	0.040324	12.3493	0.00360132	0.0117951
New.CleanUp.ReferenceOTU189822	Bacteria	Proteobacteria	Alphaproteobacteria	Rickettsiales			0	-0.348368	0.348368	0.116123	54.5369	2.21035e-05	0.000163829
New.CleanUp.ReferenceOTU199680	Bacteria	Proteobacteria	Alphaproteobacteria	Rhodospirillales	Rhodospirillaceae		0	-0.212483	0.212483	0.0708278	8.67369	0.00995904	0.0280073
New.CleanUp.ReferenceOTU218990	Bacteria	Proteobacteria	Alphaproteobacteria	Kiloniellales			0	-0.320917	0.320917	0.106972	9.306	0.00819889	0.023823
New.CleanUp.ReferenceOTU247010	Bacteria	Proteobacteria	Alphaproteobacteria	Rhodospirillales	Rhodospirillaceae		0	-0.1719	0.1719	0.0572999	20.3361	0.000735401	0.00321147
New.CleanUp.ReferenceOTU251540	Bacteria	Proteobacteria	Gammaproteobacteria	Alteromonadales	Alteromonadaceae		0	-0.298214	0.298214	0.0994046	12.4184	0.00354114	0.0116877
New.CleanUp.ReferenceOTU261646	Bacteria	Proteobacteria	Alphaproteobacteria	Rhodospirillales	Rhodospirillaceae		0	-0.285256	0.285256	0.0950852	7.43919	0.0149975	0.0394691
New.CleanUp.ReferenceOTU263658	Bacteria	Proteobacteria	Alphaproteobacteria	Rhodospirillales	Rhodospirillaceae		0	-0.15121	0.15121	0.0504034	29.0913	0.000215559	0.00114773
New.CleanUp.ReferenceOTU264505	Bacteria	Proteobacteria	Gammaproteobacteria				0	-0.332467	0.332467	0.110822	46.7811	3.89875e-05	0.000267714
New.CleanUp.ReferenceOTU275452	Bacteria	Proteobacteria	Alphaproteobacteria	Rickettsiales			0	-0.144035	0.144035	0.0480118	12.9602	0.00311044	0.0104863
New.CleanUp.ReferenceOTU294002	Bacteria	Proteobacteria	Alphaproteobacteria	Rhodospirillales	Rhodospirillaceae		0	-0.155597	0.155597	0.0518657	8.80571	0.00955521	0.0272862
New.CleanUp.ReferenceOTU304140	Bacteria	Proteobacteria	Gammaproteobacteria				0	-0.17097	0.17097	0.05699	37.1349	9.04149e-05	0.000547808
New.CleanUp.ReferenceOTU308621	Bacteria	Proteobacteria	Alphaproteobacteria	Kiloniellales			0	-0.157677	0.157677	0.052559	12.2374	0.00370145	0.0120438
New.CleanUp.ReferenceOTU326848	Bacteria	Proteobacteria	Gammaproteobacteria	Oceanospirillales	Endozoicimonaceae		0	-0.140053	0.140053	0.0466844	19.2352	0.00088474	0.00367555
New.CleanUp.ReferenceOTU327765	Bacteria	Proteobacteria	Alphaproteobacteria	Kiloniellales			0	-0.729596	0.729596	0.243199	75.5872	6.48314e-06	6.03275e-05
New.CleanUp.ReferenceOTU352556	Bacteria	Proteobacteria	Alphaproteobacteria	Rickettsiales			0	-0.121281	0.121281	0.0404269	12.0611	0.00386641	0.0124989
New.CleanUp.ReferenceOTU375548	Bacteria	Proteobacteria	Alphaproteobacteria	Rickettsiales			0	-0.258079	0.258079	0.0860263	64.4464	1.18378e-05	9.75254e-05
New.CleanUp.ReferenceOTU377669	Bacteria	Proteobacteria	Alphaproteobacteria				0	-0.353438	0.353438	0.117813	11.6337	0.00430613	0.0137483
New.CleanUp.ReferenceOTU389139	Bacteria	Proteobacteria	Gammaproteobacteria				0	-0.391285	0.391285	0.130428	22.7507	0.00050403	0.00234873
New.CleanUp.ReferenceOTU401512	Bacteria	Proteobacteria	Alphaproteobacteria	Rickettsiales			0	-0.449092	0.449092	0.149697	17.0938	0.0013017	0.00502998
New.CleanUp.ReferenceOTU408834	Bacteria	Proteobacteria	Alphaproteobacteria	Kiloniellales			0	-0.224982	0.224982	0.074994	19.457	0.000851799	0.00358356
New.CleanUp.ReferenceOTU412637	Bacteria	Proteobacteria	Alphaproteobacteria	Kiloniellales			0	-0.320295	0.320295	0.106765	9.94128	0.00680528	0.0202262
New.CleanUp.ReferenceOTU432226	Bacteria	Proteobacteria	Alphaproteobacteria	Rickettsiales			0	-0.123852	0.123852	0.0412841	10.0084	0.00667592	0.0199012
New.CleanUp.ReferenceOTU452866	Bacteria	Proteobacteria	Alphaproteobacteria	Kiloniellales			0	-0.300962	0.300962	0.100321	10.147	0.00641849	0.0192234
New.CleanUp.ReferenceOTU461071	Bacteria	Proteobacteria	Alphaproteobacteria				0	-0.792303	0.792303	0.264101	14.3818	0.00225533	0.00806788
New.CleanUp.ReferenceOTU478226	Bacteria	Proteobacteria	Alphaproteobacteria	Kiloniellales			0	-0.119266	0.119266	0.0397554	8.50776	0.0104974	0.0292225
New.CleanUp.ReferenceOTU480240	Bacteria	Proteobacteria	Alphaproteobacteria	Rhodospirillales	Rhodospirillaceae		0	-0.503531	0.503531	0.167844	175.025	2.54773e-07	3.84346e-06
New.CleanUp.ReferenceOTU485121	Bacteria	Proteobacteria	Gammaproteobacteria				0	-0.123816	0.123816	0.041272	8.9273	0.00920121	0.0264016
New.CleanUp.ReferenceOTU487509	Bacteria	Proteobacteria	Alphaproteobacteria	Rhodospirillales	Rhodospirillaceae		0	-0.136988	0.136988	0.0456625	16.4117	0.00148431	0.00559802
New.CleanUp.ReferenceOTU511141	Bacteria	Proteobacteria	Alphaproteobacteria	Rhodospirillales	Rhodospirillaceae		0	-0.215602	0.215602	0.0718674	30.9787	0.000172734	0.000957245
New.CleanUp.ReferenceOTU528898	Bacteria	Proteobacteria	Alphaproteobacteria	Rickettsiales			0	-0.137244	0.137244	0.0457481	8.00384	0.0123716	0.0336287
New.CleanUp.ReferenceOTU531816	Bacteria	Proteobacteria	Alphaproteobacteria	Kiloniellales			0	-0.224982	0.224982	0.074994	19.457	0.000851799	0.00358356
New.CleanUp.ReferenceOTU564852	Bacteria	Proteobacteria	Gammaproteobacteria	Oceanospirillales	Endozoicimonaceae		0	-0.103622	0.103622	0.0345405	7.97267	0.0125008	0.0338529
New.CleanUp.ReferenceOTU573665	Bacteria	Proteobacteria	Gammaproteobacteria	Oceanospirillales	Endozoicimonaceae		0	-0.227412	0.227412	0.075804	12.7136	0.00329783	0.011004
New.CleanUp.ReferenceOTU602518	Bacteria	Proteobacteria	Alphaproteobacteria	Rickettsiales			0	-0.146314	0.146314	0.0487713	25.2756	0.000351591	0.00171322
New.CleanUp.ReferenceOTU654239	Bacteria	Cyanobacteria	Chloroplast	Rhodophyta			0	-0.103622	0.103622	0.0345405	7.97267	0.0125008	0.0338529
New.CleanUp.ReferenceOTU656762	Bacteria	Proteobacteria	Alphaproteobacteria	Rickettsiales			0	-0.38342	0.38342	0.127807	28.072	0.000244247	0.00126248
New.CleanUp.ReferenceOTU672964	Bacteria	Proteobacteria	Gammaproteobacteria	Oceanospirillales	Endozoicimonaceae		0	-0.400658	0.400658	0.133553	57.8401	1.7753e-05	0.000134932
New.CleanUp.ReferenceOTU674863	Bacteria	Proteobacteria	Alphaproteobacteria				0	-0.108642	0.108642	0.0362141	12.7051	0.00330453	0.011004
New.CleanUp.ReferenceOTU712115	Bacteria	Proteobacteria	Alphaproteobacteria	Rickettsiales			0	-0.407465	0.407465	0.135822	14.1844	0.0023547	0.00834339
New.CleanUp.ReferenceOTU738043	Bacteria	Proteobacteria	Gammaproteobacteria				0	-0.135503	0.135503	0.0451678	17.8274	0.00113558	0.00451063
New.CleanUp.ReferenceOTU777539	Bacteria	Proteobacteria	Gammaproteobacteria				0	-0.1325	0.1325	0.0441667	24.7649	0.00037719	0.00180845
New.CleanUp.ReferenceOTU794829	Bacteria	Proteobacteria	Alphaproteobacteria	Rhodospirillales	Rhodospirillaceae		0	-0.146314	0.146314	0.0487713	25.2756	0.000351591	0.00171322
New.CleanUp.ReferenceOTU797521	Bacteria	Proteobacteria	Alphaproteobacteria	Rickettsiales			0	-0.195469	0.195469	0.0651562	18.2567	0.0010506	0.00421794
New.CleanUp.ReferenceOTU800787	Bacteria	Proteobacteria	Gammaproteobacteria	Alteromonadales	Alteromonadaceae	ZD0117	0	-0.113068	0.113068	0.0376892	8.38366	0.010924	0.0302409
New.CleanUp.ReferenceOTU810014	Bacteria	Proteobacteria	Alphaproteobacteria				0	-0.336952	0.336952	0.112317	8.08684	0.0120357	0.0328917
New.CleanUp.ReferenceOTU822551	Bacteria	Proteobacteria	Alphaproteobacteria				0	-0.17097	0.17097	0.05699	37.1349	9.04149e-05	0.000547808
New.CleanUp.ReferenceOTU834844	Bacteria	Proteobacteria	Alphaproteobacteria	Rickettsiales			0	-0.148231	0.148231	0.0494104	10.1247	0.00645905	0.0193125
New.CleanUp.ReferenceOTU846708	Bacteria	Proteobacteria	Alphaproteobacteria	Rhodospirillales	Rhodospirillaceae		0	-0.171834	0.171834	0.0572781	17.7434	0.0011532	0.00455638
New.CleanUp.ReferenceOTU855101	Bacteria	Proteobacteria	Alphaproteobacteria	Rickettsiales			0	-0.122332	0.122332	0.0407772	8.17829	0.0116787	0.0320627
New.CleanUp.ReferenceOTU874965	Bacteria	Proteobacteria	Alphaproteobacteria	Rickettsiales			0	-0.243638	0.243638	0.0812127	20.9399	0.000666843	0.00297737
New.CleanUp.ReferenceOTU881183	Bacteria	Proteobacteria	Alphaproteobacteria	Rickettsiales			0	-0.113033	0.113033	0.0376775	10.7612	0.00541644	0.0166108
New.CleanUp.ReferenceOTU905348	Bacteria	Proteobacteria	Alphaproteobacteria				0	-0.208406	0.208406	0.0694686	48.2927	3.46785e-05	0.000240336
New.CleanUp.ReferenceOTU918893	Bacteria	Proteobacteria	Alphaproteobacteria	Rickettsiales			0	-0.126239	0.126239	0.0420798	19.5132	0.000843688	0.00355946
New.CleanUp.ReferenceOTU943040	Bacteria	Proteobacteria	Alphaproteobacteria				0	-0.228703	0.228703	0.0762342	12.5159	0.00345834	0.0114271
New.CleanUp.ReferenceOTU957439	Bacteria	Proteobacteria	Alphaproteobacteria	Rickettsiales			0	-0.151889	0.151889	0.0506296	16.5289	0.00145075	0.00549227
New.CleanUp.ReferenceOTU1011472	Bacteria	Proteobacteria	Alphaproteobacteria				0	-0.28549	0.28549	0.0951634	20.3708	0.000731226	0.0032026
New.CleanUp.ReferenceOTU1011713	Bacteria	Proteobacteria	Gammaproteobacteria				0	-0.439957	0.439957	0.146652	11.8351	0.00409154	0.0131839
New.CleanUp.ReferenceOTU1015315	Bacteria	Proteobacteria	Gammaproteobacteria	Oceanospirillales	Endozoicimonaceae		0	-0.282996	0.282996	0.0943321	41.3099	6.14619e-05	0.000388955
New.CleanUp.ReferenceOTU1041190	Bacteria	Proteobacteria	Alphaproteobacteria	Kiloniellales			0	-0.136679	0.136679	0.0455596	16.7911	0.00137905	0.00527428
New.CleanUp.ReferenceOTU1043964	Bacteria	Proteobacteria	Alphaproteobacteria	Rhodospirillales	Rhodospirillaceae		0	-0.140053	0.140053	0.0466844	19.2352	0.00088474	0.00367555
New.CleanUp.ReferenceOTU1045019	Bacteria	Proteobacteria	Gammaproteobacteria				0	-0.231099	0.231099	0.077033	8.55259	0.0103484	0.0288885
New.CleanUp.ReferenceOTU1046963	Bacteria	Proteobacteria	Alphaproteobacteria	Rickettsiales			0	-0.233286	0.233286	0.0777621	17.1994	0.001276	0.00493706
New.CleanUp.ReferenceOTU1062103	Bacteria	Proteobacteria	Alphaproteobacteria	Rhodospirillales	Rhodospirillaceae		0	-0.140053	0.140053	0.0466844	19.2352	0.00088474	0.00367555
New.CleanUp.ReferenceOTU1069946	Bacteria	Proteobacteria	Alphaproteobacteria	Rhodospirillales	Rhodospirillaceae		0	-0.325874	0.325874	0.108625	50.6053	2.91757e-05	0.00020949
New.CleanUp.ReferenceOTU1075514	Bacteria	Proteobacteria	Alphaproteobacteria	Rhodospirillales			0	-0.120972	0.120972	0.040324	12.3493	0.00360132	0.0117951
New.CleanUp.ReferenceOTU1077278	Bacteria	Proteobacteria	Alphaproteobacteria	Rickettsiales			0	-0.353822	0.353822	0.117941	26.468	0.000299781	0.0014974
New.CleanUp.ReferenceOTU1081353	Bacteria	Proteobacteria	Alphaproteobacteria	Rickettsiales			0	-0.108642	0.108642	0.0362141	12.7051	0.00330453	0.011004
New.CleanUp.ReferenceOTU1083169	Bacteria	Proteobacteria	Alphaproteobacteria	Rickettsiales			0	-0.526034	0.526034	0.175345	71.2794	8.09607e-06	7.19479e-05
New.CleanUp.ReferenceOTU1092785	Bacteria	Proteobacteria	Alphaproteobacteria	Kiloniellales			0	-0.532715	0.532715	0.177572	15.7017	0.00170975	0.00632839
New.CleanUp.ReferenceOTU1094823	Bacteria	Proteobacteria	Alphaproteobacteria	Rhodospirillales	Rhodospirillaceae		0	-0.335621	0.335621	0.111874	8.72653	0.0097949	0.0278376
New.CleanUp.ReferenceOTU1110899	Bacteria	Proteobacteria	Alphaproteobacteria	Rhodospirillales	Rhodospirillaceae		0	-0.467442	0.467442	0.155814	42.784	5.40865e-05	0.000348182
New.CleanUp.ReferenceOTU1125940	Bacteria	Proteobacteria	Alphaproteobacteria	Rickettsiales			-0.00442444	-0.170207	0.165782	0.0582104	14.1501	0.00237251	0.0083767
New.CleanUp.ReferenceOTU1130871	Bacteria	Proteobacteria	Gammaproteobacteria	Alteromonadales	Alteromonadaceae		0	-0.149317	0.149317	0.0497724	19.6122	0.00082965	0.00351513
New.CleanUp.ReferenceOTU1141321	Bacteria	Proteobacteria	Alphaproteobacteria	Rickettsiales			0	-0.133488	0.133488	0.0444958	13.1028	0.00300818	0.0102456
New.CleanUp.ReferenceOTU1161971	Bacteria	Proteobacteria	Alphaproteobacteria	Kiloniellales			0	-0.166545	0.166545	0.0555149	12.5422	0.00343649	0.0113674
New.CleanUp.ReferenceOTU1170575	Bacteria	Proteobacteria	Alphaproteobacteria	Rhodospirillales	Rhodospirillaceae		0	-0.181378	0.181378	0.0604595	7.51995	0.0145818	0.0385213
New.CleanUp.ReferenceOTU1173195	Bacteria	Proteobacteria	Gammaproteobacteria				0	-0.121281	0.121281	0.0404269	12.0611	0.00386641	0.0124989
New.CleanUp.ReferenceOTU1185926	Bacteria	Proteobacteria	Alphaproteobacteria	Kiloniellales			0	-0.349691	0.349691	0.116564	18.3798	0.00102771	0.00414275
New.CleanUp.ReferenceOTU1196940	Bacteria	Proteobacteria	Alphaproteobacteria	Rhodospirillales	Rhodospirillaceae		0	-0.373965	0.373965	0.124655	8.41248	0.010823	0.0300449
New.CleanUp.ReferenceOTU1218279	Bacteria	Proteobacteria	Alphaproteobacteria				0	-0.349248	0.349248	0.116416	24.9192	0.000369215	0.00177878
New.CleanUp.ReferenceOTU1225458	Bacteria	Proteobacteria	Alphaproteobacteria	Rhodospirillales	Rhodospirillaceae		0	-0.155485	0.155485	0.0518282	10.179	0.00636087	0.0190762
New.CleanUp.ReferenceOTU1232630	Bacteria	Proteobacteria	Alphaproteobacteria	Rickettsiales			0	-0.120972	0.120972	0.040324	12.3493	0.00360132	0.0117951
New.CleanUp.ReferenceOTU1236028	Bacteria	Proteobacteria	Alphaproteobacteria	Rickettsiales			0	-0.395389	0.395389	0.131796	47.3706	3.72315e-05	0.000256837
New.CleanUp.ReferenceOTU1256851	Bacteria	Proteobacteria	Alphaproteobacteria	Rhodospirillales	Rhodospirillaceae		0	-0.157156	0.157156	0.0523853	27.2894	0.000269567	0.00136243
New.CleanUp.ReferenceOTU1260609	Bacteria	Proteobacteria	Alphaproteobacteria	Rickettsiales			0	-0.212483	0.212483	0.0708278	8.67369	0.00995904	0.0280073
New.CleanUp.ReferenceOTU1268736	Bacteria	Proteobacteria	Alphaproteobacteria	Rickettsiales			0	-0.962309	0.962309	0.32077	21.2199	0.000637756	0.00288633
New.CleanUp.ReferenceOTU1273510	Bacteria	Proteobacteria	Alphaproteobacteria	Rhodospirillales	Rhodospirillaceae		0	-0.0988101	0.0988101	0.0329367	8.58921	0.0102287	0.0286078
New.CleanUp.ReferenceOTU1274030	Bacteria	Proteobacteria	Gammaproteobacteria				0	-0.374731	0.374731	0.12491	30.4307	0.000183976	0.00101018
New.CleanUp.ReferenceOTU1289727	Bacteria	Proteobacteria	Alphaproteobacteria	Rhodospirillales	Rhodospirillaceae		0	-0.142986	0.142986	0.047662	7.8361	0.013087	0.0352805
New.CleanUp.ReferenceOTU1290075	Bacteria	Proteobacteria	Alphaproteobacteria	Rickettsiales			0	-0.234633	0.234633	0.0782109	20.0758	0.000767679	0.00331846
New.CleanUp.ReferenceOTU1304083	Bacteria	Proteobacteria	Gammaproteobacteria	Alteromonadales	Alteromonadaceae		0	-0.621144	0.621144	0.207048	18.6991	0.000971181	0.00395962
New.CleanUp.ReferenceOTU1312331	Bacteria	Proteobacteria	Alphaproteobacteria	Rickettsiales			0	-0.183033	0.183033	0.0610111	30.0749	0.000191768	0.0010377
New.CleanUp.ReferenceOTU1313181	Bacteria	Proteobacteria	Alphaproteobacteria	Rhodospirillales	Rhodospirillaceae		0	-0.113033	0.113033	0.0376775	10.7612	0.00541644	0.0166108
New.CleanUp.ReferenceOTU1322417	Bacteria	Proteobacteria	Gammaproteobacteria	Alteromonadales	Alteromonadaceae		0	-0.110002	0.110002	0.0366674	8.99228	0.00901876	0.0259528
New.CleanUp.ReferenceOTU1357709	Bacteria	Proteobacteria	Alphaproteobacteria	Kiloniellales			0	-0.162745	0.162745	0.0542485	17.4755	0.00121174	0.0047067
New.CleanUp.ReferenceOTU1359620	Bacteria	Proteobacteria	Alphaproteobacteria	Rhodospirillales	Rhodospirillaceae		0	-0.198243	0.198243	0.0660811	45.3136	4.38302e-05	0.000295532
[truncated: 70 more rows]

## Sheet: Stable6_Bact_SC_SCC_blast
BLAST to SC database from Simister et al. 2012
[truncated: 95 more rows]

## Sheet: Stable7_Archaea_RA
OTU_ID	Aa1	Aa2	Aa3	Da1	Da2	Da3	SWM1	SWM2	SWM3	Ac1	Ac2	Ac3	De1	De2	De3	SWC1	SWC2	SWC3
[truncated: 967 more rows]

[truncated: 9 more sheets: Stable8_Archaea_RA_RDP_TAX, Stable9_Archaea_enr_Aplysina, Stable10_Archaea_enr_Dysidea, Stable11_Fungi_RA, Stable12_Fungi_TAX, Stable13_Fungi_enr_Aplysina, Stable14_Fungi_enr_Dysidea, Stable15_Euk_RA, Stable16_Euk_TAX]
